# Supplementary material for: Adaptive laboratory evolution recruits the promiscuity of succinate semialdehyde dehydrogenase to repair different metabolic deficiencies
Source: Nat Commun. 2024 Oct 15;15:8898. doi: 10.1038/s41467-024-53156-x (PMC11480449; doi:10.1038/s41467-024-53156-x)
Supplement: Supplementary file 4 — Supplementary Data 1 [file 41467_2024_53156_MOESM4_ESM.xlsx]

## Sheet: Sheet1
Supplementary Data 1. Oligo primers used in the study
Primer	Sequence (5’ -> 3’)	Usage
Ec007_epd_KO_F	TTACTCTGTCTGGCAAATTTGCTCAGGGAAAACCTTGCAGGAGATCTATGgtgtaggctggagctgcttc	epd KO cassette
Ec008_epd_KO_R	CTAAAAGTTTTGCAGACGCTGCTTGCGTCTTACCTGAAAGCAACAGTAGCggaattagccatggtccatatg	epd KO cassette
Ec009_epd_v_F	cgcttatcctagctgaagcg	epd KO verification
Ec010_epd_v_R	ttcgttgtactcgccttcgg	epd KO verification
Ec011_gapA_KO_F	ATTTTACAGGCAACCTTTTATTCACTAACAAATAGCTGGTGGAATATATGgtgtaggctggagctgcttc	gapA KO cassette
Ec012_gapA_KO_R	CTCTTTTTAGATCACAGTGTCATCTCAACTTATTTGGAGATGTGAGCGATggaattagccatggtccatatg	gapA KO cassette
Ec013_gapA_v_F	accccatgtggtctcaagc	gapA KO verification
Ec014_gapA_v_R	tccacgagagaaggtgtgc	gapA KO verification
Ec467_thrB_KO_F	CTTTGCTGATCTGCTACGTACCCTCTCATGGAAGTTAGGAGTCTGACATGgtgtaggctggagctgcttc	thrB KO cassette
Ec468_thrB_KO_R	TTGTGATCTTTCAGATTGTAGAGTTTCATTTAGTTTTCCAGTACTCGTGCggaattagccatggtccatatg	thrB KO cassette
Ec469_thrB_V_F	tgatgaagatggcgtctgc	thrB KO verification
Ec470_thrB_V_R	cctgtgggatttcatcacc	thrB KO verification
Ec105_gabD_KO_F	CTTACACGCCGCATTTAATCAATAACCTTTGAAAACAGGATGTAGCGATGgtgtaggctggagctgcttc	gabD KO cassette
Ec106_gabD_KO_R	CTTTATTGCTGTTCATTCGCATTCTCCAGTTAAAGACCGATGCACATATAggaattagccatggtccatatg	gabD KO cassette
Ec107_gabD_ver_F	tgcaaaagcggctatctgc	gabD KO verification
Ec108_gabD_ver_R	agatacggctcgtaagcc	gabD KO verification
Ec109_sad_KO_F	gtaaatctgcgtatcttcataccatgactcataaaggagataccccgatggtgtaggctggagctgcttc	sad KO cassette
Ec110_sad_KO_R	GCGAGTATATCAGAGCTGAATATGTCGCGTCAGATCCGGTCTTTCCACACggaattagccatggtccatatg	sad KO cassette
Ec111_sad_ver_F	cgggtagtgagattcgacg	sad KO verification
Ec112_sad_ver_R	ggaaccgtctactgtagcc	sad KO verification
P11_T7_Pro_F	TAATACGACTCACTATAGGG	pET plasmids sequencing
P12_T7_Ter_R	GCTAGTTATTGCTCAGCGG	pET plasmids sequencing
P17_pCA24N_F	cctttcgtcttcacctcgag	ASKA and pLac plasmids sequencing
P02_pZ_R	ggcggatttgtcctactcag	pLac plasmids sequencing
cl433_sad_16b_F	AGCAGCGGCCATATCGAAGGTCGTCATatgaccattactccggcaac	pTE3845 and pTE3846 construction
cl434_sad_16b_R	CGGGCTTTGTTAGCAGCCTTAtcagatccggtctttccacac	pTE3845 and pTE3846 construction
cl324_pLac_down_F	gtcgacggtatcgataagcttg	pLac plasmids construction, backbone
cl323_pLac_up_R	ggtacctttctcctctttaatg	pLac plasmids construction, backbone
cl329_sad_F	cattaaagaggagaaaggtaccatgaccattactccggcaac	pTE3827 and pTE3828 construction
cl330_sad_R	caagcttatcgataccgtcgactcagatccggtctttccac	pTE3827 and pTE3828 construction
cl618_plac	ATCGATACCGTCGACTATCATTATCCACCTGCcatGGTACCTTTCTCCTCTTTAATG	pTE3868 construction
cl435_thrA_16b_F	AGCAGCGGCCATATCGAAGGTCGTCATatgcgagtgttgaagttcg	pTE3842, pTE3843 and pTE3844 construction
cl436_thrA_16b_R	CGGGCTTTGTTAGCAGCCTTAtcagactcctaacttccatg	pTE3842, pTE3843 and pTE3844 construction
cl472_thrB_lacR	CAAGCTTATCGATACCGTCGACttagttttccagtactcgtgc	pTE3858 construction
cl471_thrB_lacF	CATTAAAGAGGAGAAAGGTACCatggttaaagtttatgccccg	pTE3858 construction
cl607_gabD_F	CATTAAAGAGGAGAAAGGTACCatgaaacttaacgacagtaac	pTE3867 construction
cl608_gabD_R	CAAGCTTATCGATACCGTCGACttaaagaccgatgcacatatat	pTE3867 construction
1009_Fwd_pka(PatZ)	AAATCATTCGGTCACTTCTGCGGGAGACCGGTATGAGTCAGCGAGGACTGATTAACCCTCACTAAAGGGCG	patZ KO cassette
1010_Rev_pka(PatZ)	CGATTAAGTGGTCAACATTTCCAGTACCTTACTCATGATTCCTCGCGCTGTAATACGACTCACTATAGGGCTC	patZ KO cassette
1011_Fwd_pka(PatZ)_Ver	GAGGTAGCCATCGCACTGTTA	patZ KO verification
1012_Rev_pka(PatZ)_Ver	GTTGATGTTTATTACGCTTA	patZ KO verification
