# Supplementary material for: Adaptive laboratory evolution recruits the promiscuity of succinate semialdehyde dehydrogenase to repair different metabolic deficiencies
Source: Nat Commun. 2024 Oct 15;15:8898. doi: 10.1038/s41467-024-53156-x (PMC11480449; doi:10.1038/s41467-024-53156-x)
Supplement: Supplementary file 6 — Source Data [file 41467_2024_53156_MOESM6_ESM.xlsx]

## Sheet: Fig 2b
				1	2	3	4	5	6	7	8	9	10	11	12
			A	EG1	EG1.1	EG1.2x	EG1.3	EG1.4	EG1.5	EG2	EG2.1t	EG2.2s	EG2.3a	EG2.4a	EG2.5a
			B
			C
			D
Time	T° 600	A1	A2	A3	A4	A5	A6	A7	A8	A9	A10	A11	A12	B1	B2	B3	B4	B5	B6	B7	B8	B9	B10	B11	B12	C1	C2	C3	C4	C5	C6	C7	C8	C9	C10	C11	C12	D1	D2	D3	D4	D5	D6	D7	D8	D9	D10	D11	D12
3	36.1	0.0487	0.0457	0.0469	0.0462	0.0457	0.0467	0.0466	0.0464	0.0462	0.0455	0.0464	0.0458	0.046	0.0465	0.0465	0.0461	0.0455	0.0465	0.0463	0.0463	0.0461	0.0466	0.0462	0.0462	0.0464	0.046	0.0464	0.0465	0.0465	0.0465	0.0465	0.0462	0.0464	0.0467	0.0465	0.0465	0.0458	0.0466	0.0465	0.0464	0.0464	0.0465	0.0461	0.0461	0.0471	0.0466	0.0465	0.0465
812	36.9	0.0458	0.0456	0.0469	0.0461	0.0456	0.0465	0.0465	0.0464	0.0463	0.0455	0.0463	0.0458	0.0459	0.0464	0.0465	0.046	0.0455	0.0464	0.0462	0.0463	0.0462	0.0464	0.0461	0.046	0.0464	0.0459	0.0465	0.0465	0.0464	0.0463	0.0465	0.0462	0.0463	0.0466	0.0465	0.0464	0.0458	0.0465	0.0464	0.0463	0.0463	0.0465	0.0461	0.046	0.047	0.0465	0.047	0.0464
1620	37	0.0457	0.0456	0.0472	0.0461	0.0456	0.0465	0.0466	0.0466	0.0463	0.0455	0.0464	0.0458	0.0459	0.0463	0.0469	0.046	0.0455	0.0464	0.0462	0.0463	0.0462	0.0464	0.0462	0.0461	0.0464	0.046	0.0466	0.0464	0.0465	0.0464	0.0465	0.0463	0.0464	0.0467	0.0465	0.0464	0.0457	0.0466	0.0464	0.0462	0.0463	0.0466	0.0461	0.0461	0.0471	0.0466	0.0486	0.0464
2429	37.1	0.0457	0.0456	0.0471	0.0461	0.0457	0.0466	0.0467	0.0466	0.0465	0.0456	0.0464	0.0459	0.0459	0.0464	0.0466	0.046	0.0455	0.0464	0.0464	0.0464	0.0463	0.0465	0.0463	0.0461	0.0463	0.046	0.0466	0.0465	0.048	0.0464	0.0466	0.0464	0.0465	0.0468	0.0466	0.0465	0.0458	0.0467	0.0464	0.0464	0.0464	0.0467	0.0461	0.0461	0.0472	0.0466	0.0481	0.0465
3237	37	0.0457	0.0457	0.0472	0.0462	0.0457	0.0467	0.0468	0.0467	0.0466	0.0457	0.0466	0.046	0.046	0.0465	0.0466	0.0461	0.0455	0.0465	0.0465	0.0466	0.0464	0.0467	0.0463	0.0462	0.0464	0.0461	0.0468	0.0465	0.0479	0.0465	0.0468	0.0465	0.0465	0.0469	0.0467	0.0466	0.0458	0.0468	0.0465	0.0465	0.0465	0.0468	0.0463	0.0462	0.0473	0.0468	0.0485	0.0466
4046	37	0.0458	0.0457	0.0473	0.0462	0.0458	0.0468	0.047	0.0469	0.0469	0.0458	0.0466	0.0461	0.046	0.0465	0.0468	0.0461	0.0456	0.0465	0.0466	0.0467	0.0465	0.0467	0.0464	0.0463	0.0465	0.0461	0.0469	0.0466	0.0479	0.0466	0.0469	0.0466	0.0467	0.047	0.0468	0.0467	0.0459	0.0468	0.0466	0.0466	0.0465	0.0468	0.0464	0.0463	0.0474	0.0468	0.0485	0.0467
4855	37	0.0458	0.0458	0.0474	0.0463	0.0458	0.0468	0.0471	0.0471	0.047	0.0459	0.0468	0.0461	0.046	0.0466	0.0468	0.0462	0.0456	0.0466	0.0467	0.0467	0.0466	0.0468	0.0465	0.0463	0.0465	0.0462	0.047	0.0467	0.047	0.0466	0.047	0.0468	0.0468	0.0471	0.0469	0.0468	0.0459	0.0467	0.0468	0.0465	0.0466	0.0469	0.0465	0.0465	0.0466	0.047	0.049	0.0466
5663	37	0.0459	0.0458	0.0475	0.0463	0.0459	0.0471	0.0473	0.0472	0.0471	0.046	0.0468	0.0462	0.0461	0.0466	0.0469	0.0462	0.0457	0.0466	0.0467	0.0469	0.0466	0.0469	0.0466	0.0464	0.0465	0.0463	0.047	0.0467	0.0496	0.0466	0.047	0.0468	0.0469	0.0472	0.0469	0.0469	0.046	0.0467	0.0468	0.0465	0.0466	0.047	0.0466	0.0466	0.0467	0.047	0.0488	0.0468
6472	37	0.046	0.046	0.0476	0.0463	0.0459	0.047	0.0474	0.0473	0.0472	0.0461	0.0469	0.0463	0.0462	0.0467	0.0471	0.0463	0.0458	0.0468	0.0468	0.0469	0.0468	0.047	0.0466	0.0465	0.0465	0.0464	0.0472	0.0468	0.0511	0.0467	0.0472	0.047	0.0471	0.0473	0.047	0.0468	0.0461	0.0469	0.0468	0.0465	0.0467	0.047	0.0467	0.0467	0.0468	0.0471	0.0486	0.0468
7280	37	0.0459	0.046	0.0477	0.0464	0.046	0.0471	0.0475	0.0474	0.0473	0.0462	0.0469	0.0463	0.0462	0.0467	0.0471	0.0462	0.0458	0.0467	0.0469	0.047	0.0468	0.047	0.0466	0.0465	0.0466	0.0464	0.0472	0.0468	0.0469	0.0467	0.0473	0.047	0.0471	0.0474	0.047	0.0468	0.046	0.0469	0.0469	0.0466	0.0467	0.0472	0.0468	0.0467	0.0468	0.0471	0.0486	0.0469
8089	37	0.0459	0.0461	0.0478	0.0464	0.046	0.0472	0.0476	0.0476	0.0473	0.0462	0.047	0.0463	0.0462	0.0468	0.0471	0.0463	0.0458	0.0468	0.047	0.0471	0.0469	0.0471	0.0468	0.0466	0.0466	0.0464	0.0473	0.0468	0.047	0.0468	0.0473	0.047	0.0471	0.0473	0.0471	0.047	0.0462	0.0469	0.047	0.0467	0.0468	0.0472	0.0468	0.0469	0.0469	0.0472	0.0487	0.0469
8897	37	0.046	0.0462	0.0478	0.0465	0.0461	0.0471	0.0476	0.0476	0.0474	0.0463	0.0471	0.0465	0.0462	0.0468	0.0472	0.0464	0.0459	0.0469	0.0471	0.0472	0.047	0.0472	0.0468	0.0467	0.0466	0.0465	0.0475	0.0469	0.047	0.0468	0.0474	0.0471	0.0473	0.0475	0.0472	0.0471	0.0462	0.0471	0.0471	0.0468	0.0468	0.0471	0.0469	0.0469	0.047	0.0473	0.0489	0.047
9706	37.1	0.046	0.0462	0.0479	0.0465	0.0461	0.0473	0.0477	0.0477	0.0475	0.0464	0.0471	0.0465	0.0462	0.0468	0.0473	0.0463	0.0459	0.0469	0.0472	0.0473	0.0471	0.0473	0.0469	0.0468	0.0467	0.0465	0.0476	0.0469	0.0471	0.0469	0.0475	0.0472	0.0474	0.0476	0.0473	0.0471	0.0464	0.0472	0.0473	0.0468	0.047	0.0474	0.047	0.047	0.0472	0.0474	0.0485	0.0471
10514	37	0.0461	0.0463	0.0481	0.0466	0.0462	0.0473	0.0479	0.0479	0.0477	0.0464	0.0473	0.0466	0.0463	0.047	0.0475	0.0465	0.046	0.047	0.0473	0.0473	0.0472	0.0475	0.0471	0.0469	0.0468	0.0466	0.0478	0.047	0.0472	0.0471	0.0476	0.0473	0.0475	0.0478	0.0474	0.0472	0.0462	0.0472	0.0473	0.0469	0.047	0.0474	0.0471	0.0472	0.0472	0.0476	0.0488	0.0472
11323	37	0.0461	0.0463	0.0482	0.0466	0.0462	0.0473	0.0479	0.0479	0.0478	0.0465	0.0473	0.0467	0.0463	0.047	0.0476	0.0465	0.0461	0.047	0.0473	0.0473	0.0474	0.0475	0.0471	0.0469	0.0468	0.0467	0.0478	0.047	0.0474	0.0471	0.0477	0.0474	0.0476	0.0478	0.0475	0.0472	0.0463	0.0473	0.0474	0.047	0.0471	0.0477	0.0472	0.0471	0.0474	0.0477	0.0492	0.0473
12132	37	0.0462	0.0465	0.0482	0.0466	0.0464	0.0474	0.048	0.0479	0.0479	0.0466	0.0474	0.0467	0.0463	0.047	0.0477	0.0465	0.0461	0.0471	0.0474	0.0475	0.0474	0.0476	0.0471	0.0469	0.0468	0.0467	0.0479	0.047	0.0472	0.0471	0.0476	0.0473	0.0476	0.0479	0.0475	0.0473	0.0465	0.0473	0.0475	0.0469	0.0471	0.0475	0.0473	0.0472	0.0474	0.0477	0.0476	0.0474
12940	37	0.0462	0.0467	0.0484	0.0467	0.0465	0.0475	0.0481	0.048	0.048	0.0468	0.0475	0.0468	0.0464	0.0472	0.0478	0.0466	0.0462	0.0472	0.0475	0.0476	0.0475	0.0478	0.0473	0.0471	0.0469	0.0468	0.048	0.0472	0.0474	0.0472	0.0479	0.0475	0.0478	0.0481	0.0476	0.0475	0.0465	0.0473	0.0476	0.0471	0.0472	0.0478	0.0474	0.0474	0.0476	0.0479	0.0491	0.0475
13749	37	0.0463	0.0465	0.0485	0.0468	0.0465	0.0477	0.0482	0.0481	0.0481	0.0469	0.0476	0.0469	0.0465	0.0472	0.0479	0.0467	0.0463	0.0473	0.0477	0.0478	0.0476	0.0479	0.0473	0.0471	0.0469	0.0469	0.0482	0.0472	0.0476	0.0473	0.0479	0.0476	0.0478	0.0482	0.0478	0.0476	0.0466	0.0475	0.0478	0.0471	0.0472	0.0479	0.0475	0.0475	0.0478	0.048	0.0493	0.0475
14557	37.1	0.0463	0.0466	0.0487	0.0468	0.0466	0.0477	0.0484	0.0482	0.0482	0.047	0.0477	0.047	0.0466	0.0473	0.048	0.0467	0.0464	0.0474	0.0478	0.0479	0.0477	0.048	0.0474	0.0473	0.0471	0.047	0.0483	0.0473	0.0476	0.0474	0.048	0.0477	0.048	0.0483	0.0479	0.0477	0.0466	0.0476	0.0479	0.0471	0.0473	0.0481	0.0476	0.0475	0.0478	0.0481	0.0494	0.0477
15366	37.1	0.0464	0.0467	0.0489	0.0469	0.0467	0.048	0.0485	0.0483	0.0484	0.0472	0.0478	0.0472	0.0466	0.0473	0.0483	0.0468	0.0466	0.0474	0.0479	0.0481	0.0479	0.0482	0.0475	0.0473	0.0471	0.0471	0.0484	0.0474	0.0476	0.0475	0.0482	0.0479	0.0481	0.0486	0.048	0.0478	0.0466	0.0476	0.0481	0.0472	0.0474	0.0481	0.0477	0.0477	0.048	0.0483	0.0492	0.0477
16174	37.1	0.0463	0.0467	0.0488	0.0469	0.0468	0.0478	0.0486	0.0484	0.0484	0.0472	0.0479	0.0471	0.0467	0.0474	0.0483	0.0468	0.0466	0.0475	0.0478	0.048	0.0479	0.0481	0.0477	0.0474	0.047	0.0471	0.0484	0.0474	0.0475	0.0476	0.0482	0.0479	0.0482	0.0485	0.0479	0.0479	0.0467	0.0475	0.048	0.0472	0.0474	0.048	0.0478	0.0477	0.0479	0.0483	0.0498	0.0479
16983	37.1	0.0465	0.0469	0.0489	0.0469	0.0469	0.048	0.0487	0.0485	0.0486	0.0473	0.048	0.0473	0.0468	0.0475	0.0484	0.0469	0.0467	0.0476	0.0481	0.0481	0.048	0.0483	0.0478	0.0475	0.0472	0.0472	0.0488	0.0475	0.0476	0.0476	0.0485	0.048	0.0484	0.0486	0.0482	0.0479	0.0465	0.0476	0.0483	0.0473	0.0476	0.0482	0.0479	0.0479	0.0482	0.0485	0.0501	0.048
17791	37.1	0.0466	0.047	0.0491	0.0471	0.047	0.0481	0.0488	0.0487	0.0487	0.0476	0.0481	0.0475	0.0469	0.0476	0.0485	0.047	0.0467	0.0477	0.0482	0.0482	0.0482	0.0485	0.048	0.0476	0.0473	0.0473	0.0488	0.0476	0.0478	0.0479	0.0485	0.0482	0.0485	0.0488	0.0482	0.0481	0.0472	0.0478	0.0484	0.0474	0.0477	0.0485	0.0481	0.048	0.0483	0.0487	0.0503	0.0482
18600	37.1	0.0466	0.047	0.0493	0.0471	0.0469	0.0482	0.0489	0.0487	0.0488	0.0477	0.0481	0.0475	0.0469	0.0476	0.0486	0.047	0.0469	0.0478	0.0483	0.0485	0.0482	0.0486	0.0479	0.0477	0.0473	0.0473	0.0491	0.0476	0.048	0.0479	0.0486	0.0482	0.0486	0.049	0.0484	0.0481	0.0471	0.0479	0.0486	0.0475	0.0478	0.0485	0.0481	0.048	0.0485	0.0488	0.0503	0.0482
19408	37.1	0.0467	0.0471	0.0495	0.0472	0.0472	0.0483	0.0491	0.0488	0.0489	0.0477	0.0484	0.0476	0.0469	0.0477	0.0487	0.047	0.047	0.0479	0.0484	0.0485	0.0484	0.0488	0.048	0.0478	0.0474	0.0474	0.0495	0.0477	0.0481	0.048	0.0487	0.0483	0.0488	0.0492	0.0485	0.0483	0.0473	0.048	0.0486	0.0476	0.0478	0.049	0.0483	0.0482	0.0487	0.0489	0.0503	0.0482
20217	37.1	0.0468	0.0471	0.0496	0.0473	0.0474	0.0483	0.0492	0.0489	0.0491	0.0479	0.0484	0.0477	0.0471	0.0478	0.049	0.0472	0.047	0.0481	0.0484	0.0485	0.0485	0.0488	0.0482	0.048	0.0474	0.0476	0.0495	0.0477	0.0482	0.0481	0.0488	0.0484	0.0488	0.0493	0.0486	0.0484	0.047	0.0482	0.049	0.0477	0.0479	0.049	0.0484	0.0483	0.0487	0.049	0.0505	0.0484
21026	37	0.0468	0.0474	0.0497	0.0473	0.0474	0.0485	0.0492	0.049	0.0492	0.0481	0.0485	0.0478	0.047	0.0478	0.049	0.0472	0.0471	0.0481	0.0486	0.0488	0.0487	0.049	0.0483	0.048	0.0474	0.0476	0.0498	0.0478	0.0481	0.0482	0.0489	0.0486	0.049	0.0495	0.0487	0.0485	0.0472	0.0481	0.049	0.0476	0.048	0.0491	0.0485	0.0484	0.0488	0.0491	0.0506	0.0485
21834	37.1	0.0468	0.0474	0.0501	0.0475	0.0474	0.0492	0.0495	0.0492	0.0494	0.0483	0.0486	0.048	0.0472	0.048	0.0492	0.0474	0.0473	0.0483	0.0487	0.0489	0.0488	0.0493	0.0483	0.0482	0.0476	0.0478	0.0501	0.0479	0.0485	0.0483	0.049	0.0486	0.0491	0.0498	0.049	0.0486	0.0476	0.0483	0.0492	0.0478	0.0481	0.0492	0.0487	0.0485	0.049	0.0495	0.0508	0.0486
22643	37.1	0.0469	0.0475	0.05	0.0474	0.0475	0.0486	0.0495	0.0493	0.0495	0.0483	0.0487	0.048	0.0471	0.048	0.0493	0.0474	0.0473	0.0483	0.0487	0.049	0.0489	0.0492	0.0484	0.0481	0.0475	0.0478	0.0507	0.048	0.0483	0.0483	0.0493	0.0487	0.0492	0.0499	0.0488	0.0487	0.0473	0.0484	0.0493	0.0478	0.0482	0.0493	0.0487	0.0486	0.049	0.0494	0.0507	0.0487
23451	37.1	0.047	0.0476	0.0503	0.0476	0.0477	0.0495	0.0496	0.0494	0.0497	0.0486	0.0489	0.0482	0.0473	0.0482	0.0496	0.0475	0.0474	0.0484	0.0489	0.0492	0.049	0.0494	0.0486	0.0484	0.0477	0.0481	0.0509	0.0481	0.0486	0.0486	0.0492	0.049	0.0494	0.0501	0.049	0.0489	0.0475	0.0484	0.0497	0.048	0.0483	0.0494	0.0489	0.0488	0.0492	0.0497	0.0501	0.0488
24260	37.1	0.047	0.0477	0.0503	0.0476	0.0478	0.0489	0.0497	0.0495	0.0497	0.0487	0.049	0.0483	0.0473	0.0482	0.0496	0.0475	0.0475	0.0486	0.049	0.0492	0.0491	0.0495	0.0487	0.0484	0.0477	0.048	0.0514	0.0482	0.0488	0.0486	0.0493	0.049	0.0495	0.0502	0.0492	0.0489	0.0479	0.0484	0.0498	0.048	0.0484	0.0495	0.049	0.0489	0.0493	0.0497	0.0501	0.0489
25068	37	0.0471	0.0478	0.0508	0.0477	0.0479	0.049	0.0499	0.0497	0.05	0.0488	0.0491	0.0485	0.0473	0.0484	0.05	0.0476	0.0476	0.0487	0.049	0.0493	0.0493	0.0496	0.0488	0.0486	0.0478	0.0481	0.0518	0.0482	0.0489	0.0488	0.0495	0.0492	0.0496	0.0504	0.0494	0.0491	0.0479	0.049	0.0503	0.0482	0.0485	0.0496	0.0492	0.0491	0.0495	0.0499	0.0503	0.0491
25877	37	0.0471	0.0479	0.0509	0.0478	0.048	0.0492	0.05	0.0498	0.0501	0.049	0.0493	0.0485	0.0475	0.0485	0.05	0.0477	0.0477	0.0489	0.0491	0.0493	0.0494	0.0497	0.0488	0.0487	0.0479	0.0482	0.0525	0.0483	0.0488	0.0489	0.0496	0.0493	0.0498	0.0508	0.0494	0.0493	0.0478	0.049	0.051	0.0483	0.0485	0.0501	0.0492	0.0492	0.0497	0.0501	0.0504	0.0492
26685	37.1	0.0473	0.0481	0.0513	0.0479	0.0487	0.0495	0.0501	0.05	0.0504	0.0492	0.0494	0.0487	0.0476	0.0486	0.0503	0.0479	0.0479	0.049	0.0494	0.0499	0.0496	0.0501	0.049	0.0489	0.048	0.0485	0.0532	0.0485	0.0494	0.0491	0.0497	0.0495	0.05	0.0511	0.0496	0.0494	0.0476	0.0492	0.0507	0.0485	0.0488	0.05	0.0493	0.0494	0.05	0.0504	0.0506	0.0493
27494	37.1	0.0473	0.0481	0.0515	0.048	0.0482	0.0495	0.0502	0.0501	0.0504	0.0495	0.0495	0.0488	0.0475	0.0487	0.0506	0.0479	0.0481	0.0491	0.0494	0.0497	0.0497	0.05	0.0492	0.0489	0.0481	0.0486	0.053	0.0486	0.0493	0.0492	0.0498	0.0496	0.0502	0.051	0.0498	0.0495	0.0476	0.0492	0.0514	0.0485	0.0489	0.05	0.0495	0.0496	0.0504	0.0504	0.0507	0.0495
28302	37.1	0.0474	0.0487	0.0515	0.048	0.0485	0.0496	0.0504	0.0503	0.0507	0.0495	0.0496	0.0489	0.0477	0.0489	0.0507	0.0482	0.0482	0.0494	0.0497	0.0501	0.0499	0.0504	0.0494	0.0492	0.0482	0.0487	0.0538	0.0487	0.0498	0.0494	0.05	0.0498	0.0504	0.0514	0.0499	0.0497	0.0483	0.0498	0.0516	0.0487	0.049	0.0501	0.0496	0.0498	0.0504	0.0507	0.0509	0.0497
29111	37.1	0.0474	0.049	0.0516	0.0481	0.0485	0.0498	0.0505	0.0504	0.0507	0.0497	0.0498	0.0491	0.0477	0.049	0.0508	0.0481	0.0483	0.0495	0.0497	0.05	0.0501	0.0504	0.0494	0.0493	0.0483	0.0488	0.053	0.0487	0.0494	0.0495	0.0501	0.0499	0.0505	0.0514	0.0501	0.0498	0.0477	0.0497	0.052	0.0487	0.0491	0.0508	0.0497	0.0499	0.0506	0.0509	0.0512	0.0498
29919	37	0.0475	0.0486	0.0518	0.0483	0.0487	0.0501	0.0506	0.0506	0.051	0.0499	0.0499	0.0492	0.0479	0.0491	0.0511	0.0482	0.0485	0.0496	0.0498	0.0505	0.0501	0.0507	0.0495	0.0493	0.0485	0.049	0.0538	0.0488	0.0501	0.0497	0.0502	0.0501	0.0507	0.0517	0.0502	0.0499	0.0479	0.0498	0.0514	0.0488	0.0493	0.0511	0.0499	0.05	0.0509	0.0509	0.0513	0.0499
30728	37.1	0.0476	0.0494	0.052	0.0484	0.0489	0.0501	0.0507	0.0507	0.0511	0.0501	0.0501	0.0494	0.0479	0.0492	0.0513	0.0483	0.0486	0.0498	0.0501	0.0506	0.0503	0.051	0.0497	0.0495	0.0484	0.049	0.054	0.049	0.0502	0.0499	0.0503	0.0502	0.0508	0.052	0.0506	0.0501	0.0482	0.0499	0.0515	0.0491	0.0495	0.0515	0.05	0.0503	0.0508	0.0513	0.0514	0.0501
31536	37	0.0477	0.0489	0.0523	0.0485	0.049	0.0505	0.0508	0.051	0.0514	0.0503	0.0501	0.0495	0.0479	0.0494	0.0518	0.0484	0.0487	0.0498	0.05	0.0505	0.0505	0.051	0.0498	0.0496	0.0485	0.0492	0.0536	0.0491	0.0505	0.05	0.0505	0.0504	0.0511	0.052	0.0505	0.0502	0.0478	0.0502	0.0527	0.0492	0.0496	0.0508	0.0501	0.0504	0.0511	0.0514	0.0515	0.0502
32345	37.1	0.0477	0.0491	0.0525	0.0487	0.0493	0.0514	0.051	0.0512	0.0519	0.0505	0.0504	0.0497	0.048	0.0496	0.0522	0.0487	0.049	0.0501	0.0504	0.051	0.0507	0.0513	0.05	0.0498	0.0486	0.0494	0.0539	0.0493	0.0504	0.0502	0.0506	0.0507	0.0513	0.0522	0.051	0.0506	0.0483	0.0504	0.0527	0.0495	0.0498	0.0508	0.0503	0.0506	0.052	0.0519	0.0517	0.0504
33153	37.1	0.0478	0.0494	0.0528	0.0488	0.0494	0.0516	0.0511	0.0514	0.052	0.0507	0.0505	0.0498	0.0481	0.0496	0.0521	0.0487	0.0491	0.0505	0.0505	0.0513	0.0509	0.0516	0.0501	0.05	0.0486	0.0496	0.0544	0.0494	0.0508	0.0504	0.0507	0.0508	0.0514	0.0525	0.0511	0.0507	0.0491	0.0508	0.0527	0.0496	0.0499	0.0522	0.0504	0.0509	0.0528	0.0522	0.0518	0.0506
33962	37	0.048	0.0497	0.0531	0.0489	0.0499	0.0508	0.0513	0.0516	0.0521	0.051	0.0507	0.05	0.0482	0.0499	0.0522	0.0489	0.0493	0.0507	0.0506	0.0518	0.0511	0.0519	0.0503	0.0502	0.0487	0.0498	0.0539	0.0496	0.0511	0.0505	0.0509	0.0511	0.0517	0.0525	0.0512	0.0508	0.0483	0.0508	0.0527	0.0499	0.0501	0.0518	0.0505	0.0511	0.052	0.0521	0.0518	0.0508
34771	37	0.0481	0.0503	0.0533	0.049	0.0498	0.0511	0.0513	0.0518	0.0522	0.0511	0.0509	0.0502	0.0483	0.05	0.0525	0.049	0.0496	0.0507	0.0506	0.0514	0.0513	0.052	0.0505	0.0503	0.0489	0.05	0.0541	0.0497	0.0522	0.0507	0.0508	0.0513	0.0519	0.0527	0.0515	0.051	0.0484	0.051	0.0529	0.0499	0.0503	0.0527	0.0505	0.0513	0.0527	0.0523	0.052	0.0509
35579	37.1	0.048	0.0498	0.0537	0.0491	0.0499	0.052	0.0517	0.052	0.0523	0.0513	0.051	0.0503	0.0483	0.0501	0.0528	0.0491	0.0498	0.0508	0.0505	0.0521	0.0514	0.0521	0.0505	0.0504	0.0488	0.0502	0.0545	0.0499	0.0525	0.0509	0.0509	0.0515	0.0521	0.0529	0.0518	0.0511	0.049	0.051	0.0531	0.0501	0.0505	0.0525	0.0507	0.0516	0.0526	0.0525	0.0523	0.051
36388	37	0.0482	0.05	0.0539	0.0493	0.0501	0.0517	0.0515	0.0522	0.0526	0.0516	0.0512	0.0505	0.0483	0.0503	0.053	0.0492	0.0501	0.0512	0.0506	0.0521	0.0516	0.0522	0.0507	0.0506	0.0488	0.0504	0.0542	0.0499	0.0524	0.0512	0.051	0.0517	0.0523	0.0531	0.0518	0.0513	0.0498	0.0512	0.0535	0.0502	0.0506	0.0517	0.0507	0.0518	0.0532	0.0527	0.0524	0.0512
37196	37	0.0483	0.0503	0.0544	0.0494	0.0504	0.0533	0.0516	0.0526	0.0529	0.0519	0.0514	0.0506	0.0484	0.0505	0.0533	0.0495	0.0505	0.0515	0.051	0.0529	0.0518	0.0525	0.0509	0.0508	0.0506	0.0506	0.0555	0.0502	0.0527	0.0522	0.0511	0.0521	0.0527	0.0535	0.0522	0.0516	0.0493	0.0514	0.0539	0.0506	0.0508	0.0539	0.0509	0.0521	0.0539	0.053	0.0527	0.0515
38005	37.1	0.0483	0.0504	0.0547	0.0496	0.0506	0.0542	0.0516	0.0527	0.0531	0.0522	0.0515	0.0508	0.0485	0.0507	0.0556	0.0496	0.0506	0.0513	0.0508	0.0533	0.0521	0.0527	0.0511	0.051	0.0496	0.0509	0.0557	0.0504	0.0528	0.0516	0.0511	0.0523	0.0528	0.0536	0.0525	0.0518	0.0493	0.0516	0.0542	0.0506	0.0512	0.0542	0.0511	0.0523	0.0538	0.0532	0.0529	0.0517
38813	37	0.0483	0.0506	0.0551	0.0497	0.0508	0.055	0.0522	0.053	0.0533	0.0525	0.0517	0.0512	0.0485	0.0509	0.0556	0.0497	0.0527	0.0521	0.0514	0.0528	0.0524	0.0531	0.0513	0.0511	0.0516	0.0511	0.0555	0.0505	0.053	0.0535	0.0512	0.0526	0.0531	0.0539	0.0526	0.0519	0.0487	0.0516	0.0547	0.0506	0.0512	0.0534	0.0513	0.0526	0.0548	0.0534	0.053	0.0519
39622	37	0.0496	0.0508	0.0556	0.0498	0.0515	0.0527	0.052	0.0532	0.0535	0.0527	0.0519	0.0511	0.0486	0.0511	0.0544	0.05	0.053	0.052	0.0516	0.0536	0.0526	0.0532	0.0515	0.0514	0.0522	0.0513	0.0557	0.0508	0.0521	0.0532	0.0511	0.0528	0.0533	0.0541	0.0528	0.0522	0.0495	0.0519	0.0551	0.051	0.0514	0.0542	0.0522	0.0529	0.0553	0.0537	0.0532	0.0521
40430	37.1	0.0494	0.0511	0.056	0.05	0.053	0.0528	0.0517	0.0536	0.0537	0.053	0.052	0.0515	0.0488	0.0513	0.0562	0.05	0.0529	0.0528	0.0518	0.0545	0.0528	0.0535	0.0516	0.0516	0.0518	0.0533	0.0563	0.0511	0.0525	0.0547	0.0511	0.0532	0.0536	0.0546	0.0532	0.0524	0.0512	0.0521	0.0557	0.0511	0.0519	0.054	0.0521	0.0533	0.0552	0.054	0.0534	0.0523
41239	37.1	0.0511	0.0512	0.0566	0.0503	0.0532	0.0564	0.0527	0.0539	0.0541	0.0533	0.0524	0.0517	0.0501	0.0516	0.0569	0.0504	0.054	0.0526	0.052	0.0539	0.0532	0.0539	0.0518	0.0518	0.0518	0.0534	0.0568	0.0513	0.0528	0.0549	0.0511	0.0536	0.054	0.0548	0.0534	0.0527	0.0515	0.0524	0.0561	0.0513	0.0538	0.0555	0.0519	0.0535	0.0563	0.0544	0.0535	0.0526
42047	37.1	0.0487	0.0515	0.057	0.0503	0.0526	0.0531	0.0517	0.0542	0.0543	0.0537	0.0526	0.0519	0.049	0.0518	0.0565	0.0506	0.0543	0.0541	0.0511	0.0551	0.0534	0.0542	0.052	0.052	0.0517	0.0532	0.0571	0.0536	0.0547	0.0552	0.0511	0.0538	0.0543	0.0553	0.0536	0.0529	0.0514	0.0525	0.0569	0.0516	0.0551	0.0557	0.0516	0.054	0.0563	0.0546	0.0538	0.0529
42856	37.1	0.0513	0.0517	0.0575	0.0505	0.0553	0.0545	0.0517	0.0546	0.0547	0.054	0.0528	0.0522	0.0494	0.0525	0.0584	0.0523	0.0546	0.0531	0.051	0.0554	0.0537	0.0543	0.0523	0.0523	0.0532	0.054	0.0575	0.0532	0.0569	0.0557	0.0511	0.0543	0.0546	0.0556	0.0535	0.0532	0.0508	0.0527	0.0572	0.0518	0.0544	0.0556	0.051	0.0544	0.0572	0.055	0.0541	0.0532
43664	37.1	0.0522	0.0519	0.058	0.0507	0.0534	0.0534	0.0515	0.0548	0.0548	0.0544	0.0531	0.0524	0.0495	0.0529	0.0568	0.0518	0.0542	0.0545	0.0506	0.0565	0.054	0.0547	0.0526	0.0525	0.0532	0.0532	0.0579	0.0536	0.0568	0.0532	0.0509	0.0545	0.0549	0.0559	0.0537	0.0534	0.0525	0.0534	0.0578	0.0548	0.0533	0.0557	0.0509	0.0547	0.0573	0.0554	0.0543	0.0534
44473	37	0.052	0.0521	0.0587	0.0508	0.0549	0.0536	0.0515	0.0552	0.0551	0.0548	0.0534	0.0527	0.0511	0.0539	0.0575	0.0526	0.0526	0.0554	0.0506	0.0558	0.0544	0.0552	0.0527	0.0528	0.0542	0.0526	0.0586	0.0538	0.0541	0.0533	0.0508	0.0549	0.0552	0.0563	0.054	0.0539	0.0522	0.0531	0.0585	0.0544	0.0556	0.055	0.0508	0.0551	0.0574	0.0558	0.0545	0.0536
45281	37	0.0517	0.0522	0.0593	0.0509	0.0525	0.0538	0.0512	0.0556	0.0556	0.0552	0.0535	0.053	0.0529	0.0544	0.0576	0.0532	0.0541	0.0548	0.0504	0.0563	0.0547	0.0553	0.0529	0.053	0.0522	0.0525	0.0591	0.0537	0.0571	0.0535	0.0507	0.0552	0.0556	0.0567	0.0542	0.054	0.0526	0.0534	0.0591	0.0554	0.0536	0.0544	0.0506	0.0553	0.0583	0.0561	0.0547	0.0539
46090	37.1	0.0521	0.0523	0.0599	0.0511	0.0527	0.0541	0.0512	0.056	0.0559	0.0557	0.0539	0.0533	0.0516	0.0545	0.0585	0.0518	0.0532	0.0549	0.0504	0.0571	0.0549	0.0557	0.0532	0.0533	0.0537	0.0527	0.0599	0.0527	0.0574	0.0544	0.0506	0.0559	0.0561	0.0572	0.0547	0.0543	0.0524	0.0554	0.06	0.0543	0.0531	0.0537	0.0506	0.0558	0.0574	0.0566	0.0552	0.0543
46898	37.1	0.0519	0.0524	0.0606	0.0513	0.0529	0.0544	0.051	0.0565	0.0563	0.0562	0.0541	0.0535	0.0507	0.0538	0.0594	0.0527	0.0554	0.0554	0.0503	0.0567	0.0553	0.056	0.0533	0.0537	0.0526	0.0528	0.0606	0.0552	0.0543	0.0543	0.0505	0.0561	0.0564	0.0576	0.0549	0.0547	0.0519	0.0551	0.0606	0.0542	0.0527	0.0557	0.0505	0.0563	0.0584	0.057	0.0553	0.0546
47707	37	0.0509	0.0524	0.0614	0.0514	0.0528	0.0546	0.0509	0.0568	0.0567	0.0566	0.0545	0.0539	0.0519	0.053	0.0594	0.054	0.054	0.0564	0.0501	0.0585	0.0556	0.0564	0.0537	0.0539	0.0529	0.0528	0.0613	0.0529	0.0557	0.0556	0.0505	0.0565	0.0569	0.0581	0.0549	0.0551	0.0517	0.0533	0.0613	0.0528	0.0529	0.0551	0.0503	0.0567	0.0577	0.058	0.0557	0.0549
48515	37	0.0511	0.0526	0.0622	0.0514	0.053	0.0548	0.0507	0.0573	0.0574	0.0571	0.0547	0.0543	0.0518	0.0539	0.0601	0.0535	0.0538	0.056	0.05	0.0575	0.0562	0.057	0.054	0.0543	0.0527	0.0529	0.0622	0.0535	0.0546	0.0563	0.0503	0.0571	0.0574	0.0588	0.0555	0.0556	0.0511	0.0535	0.0623	0.0528	0.0554	0.0548	0.0502	0.0574	0.0592	0.058	0.056	0.0554
49324	37	0.0513	0.0528	0.0628	0.0515	0.0531	0.0551	0.0505	0.0578	0.0577	0.0576	0.0551	0.0545	0.0516	0.0539	0.0607	0.054	0.0551	0.0561	0.05	0.0587	0.0563	0.0573	0.0542	0.0546	0.0515	0.053	0.063	0.0527	0.0567	0.0567	0.0502	0.0576	0.058	0.0592	0.0555	0.0558	0.0514	0.0536	0.0632	0.0531	0.0534	0.0549	0.05	0.0577	0.0589	0.0585	0.0564	0.0556
50132	37	0.0529	0.0529	0.0638	0.0517	0.0533	0.0554	0.0504	0.0584	0.0583	0.0583	0.0555	0.0551	0.0511	0.0532	0.0615	0.0544	0.0532	0.0559	0.05	0.0593	0.0569	0.058	0.0546	0.055	0.0513	0.0532	0.0641	0.0529	0.057	0.0571	0.0502	0.0582	0.0586	0.0598	0.056	0.0563	0.0514	0.0539	0.0639	0.0533	0.0532	0.0552	0.05	0.0583	0.0587	0.059	0.0568	0.0561
50941	37	0.0502	0.053	0.0649	0.0519	0.0534	0.0556	0.0504	0.059	0.059	0.0588	0.0558	0.0555	0.0509	0.0532	0.0622	0.0549	0.0522	0.0557	0.0498	0.0601	0.0574	0.0586	0.0549	0.0554	0.0515	0.0533	0.0651	0.0528	0.0572	0.0574	0.05	0.0587	0.0592	0.0606	0.0563	0.0567	0.0511	0.0541	0.065	0.0533	0.0533	0.0554	0.0499	0.0588	0.0601	0.0597	0.0572	0.0566
51750	37	0.0498	0.0532	0.0658	0.052	0.0535	0.0558	0.0502	0.0594	0.0595	0.0595	0.0562	0.0559	0.051	0.0532	0.0631	0.0545	0.0523	0.0557	0.0496	0.0602	0.0577	0.0591	0.0551	0.0557	0.0504	0.0533	0.0661	0.0529	0.0573	0.0575	0.0499	0.0595	0.0598	0.0611	0.0569	0.0572	0.0508	0.0541	0.066	0.0534	0.0534	0.0555	0.0496	0.0593	0.0607	0.0603	0.0575	0.057
52558	37.1	0.0488	0.0534	0.0668	0.0523	0.0536	0.056	0.0501	0.0601	0.0601	0.0602	0.0566	0.0564	0.0511	0.0535	0.0641	0.055	0.0522	0.0559	0.0496	0.0614	0.0584	0.0597	0.0555	0.0561	0.0513	0.0535	0.0672	0.0532	0.0574	0.0577	0.0498	0.0601	0.0605	0.0617	0.0576	0.0577	0.0505	0.0544	0.0671	0.0535	0.0535	0.0558	0.0497	0.0601	0.0617	0.061	0.058	0.0574
53367	37.1	0.0486	0.0536	0.068	0.0526	0.0536	0.0562	0.05	0.0607	0.0608	0.0609	0.0571	0.0569	0.0503	0.0535	0.0651	0.0539	0.0523	0.056	0.0495	0.0615	0.059	0.0604	0.056	0.0566	0.05	0.0536	0.0685	0.0534	0.0575	0.058	0.0497	0.0609	0.0613	0.0625	0.0577	0.0583	0.0504	0.0544	0.0683	0.0536	0.0536	0.056	0.0496	0.0608	0.0627	0.0618	0.0585	0.0582
54175	37	0.0484	0.0537	0.0693	0.0526	0.0537	0.0562	0.0499	0.0615	0.0616	0.0618	0.0575	0.0574	0.0506	0.0536	0.0661	0.0545	0.0523	0.0562	0.0495	0.0619	0.0598	0.0611	0.0563	0.0572	0.0502	0.0538	0.0698	0.0535	0.0577	0.0581	0.0496	0.0617	0.062	0.0633	0.0581	0.059	0.0499	0.0546	0.0695	0.0536	0.0537	0.0562	0.0494	0.0618	0.0633	0.0626	0.0589	0.0587
54984	37	0.0483	0.0538	0.0706	0.053	0.0536	0.0563	0.0498	0.0623	0.0624	0.0625	0.058	0.0579	0.0501	0.0538	0.0671	0.0525	0.0524	0.0563	0.0494	0.0627	0.0605	0.0617	0.0567	0.0578	0.05	0.0539	0.0711	0.0536	0.0577	0.0586	0.0496	0.0625	0.063	0.0642	0.0586	0.0595	0.0502	0.0546	0.0709	0.0537	0.0536	0.0561	0.0494	0.0626	0.0642	0.0633	0.0595	0.0593
55792	37	0.0482	0.0539	0.0721	0.0532	0.0537	0.0566	0.0498	0.0632	0.0633	0.0633	0.0585	0.0586	0.0505	0.0539	0.0684	0.0527	0.0526	0.0566	0.0493	0.0629	0.0612	0.0625	0.0573	0.0583	0.0498	0.054	0.0727	0.0537	0.0581	0.0588	0.0494	0.0635	0.0638	0.0651	0.0592	0.0603	0.0499	0.0549	0.0725	0.054	0.0538	0.0563	0.0493	0.0635	0.064	0.0641	0.06	0.06
56601	37	0.0483	0.0541	0.0738	0.0534	0.0539	0.0566	0.0497	0.0643	0.0642	0.0642	0.0591	0.0593	0.0507	0.054	0.0697	0.0528	0.0528	0.0568	0.0492	0.0631	0.0622	0.0633	0.0579	0.0589	0.0495	0.0542	0.0744	0.0539	0.0584	0.059	0.0494	0.0645	0.0648	0.0661	0.0598	0.061	0.0498	0.0551	0.0742	0.0543	0.054	0.0566	0.0492	0.0646	0.0649	0.0651	0.0606	0.0608
57409	37	0.048	0.0544	0.0755	0.0536	0.054	0.057	0.0496	0.0651	0.0652	0.0652	0.0597	0.06	0.0503	0.0542	0.071	0.053	0.0528	0.057	0.0492	0.0642	0.063	0.064	0.0584	0.0599	0.0495	0.0543	0.0761	0.054	0.0586	0.0592	0.0493	0.0656	0.0658	0.067	0.0605	0.0617	0.0495	0.0552	0.0758	0.0545	0.0541	0.0567	0.0491	0.0657	0.0659	0.0659	0.0612	0.0615
58218	37	0.0482	0.0546	0.0773	0.0539	0.0542	0.0572	0.0496	0.0663	0.0664	0.0663	0.0604	0.0608	0.0491	0.0545	0.0727	0.0532	0.053	0.0574	0.0491	0.065	0.064	0.065	0.0589	0.0603	0.0494	0.0546	0.0781	0.0543	0.0589	0.0595	0.0493	0.0668	0.0668	0.0682	0.0614	0.0626	0.0496	0.0554	0.0777	0.0545	0.0543	0.0569	0.0492	0.067	0.067	0.0671	0.062	0.0624
59026	37.1	0.048	0.0547	0.0791	0.0541	0.0542	0.0573	0.0495	0.0675	0.0675	0.0674	0.0611	0.0616	0.0493	0.0545	0.0742	0.0532	0.0531	0.0574	0.049	0.0662	0.0648	0.0658	0.0594	0.0611	0.0492	0.0549	0.08	0.0543	0.0591	0.0599	0.0492	0.068	0.068	0.0694	0.062	0.0633	0.0492	0.0558	0.0795	0.0546	0.0544	0.057	0.0489	0.0682	0.068	0.0682	0.0626	0.0631
59835	37.1	0.0479	0.0549	0.0812	0.0542	0.0543	0.0576	0.0493	0.0686	0.0686	0.0685	0.0617	0.0623	0.0492	0.0547	0.0759	0.0533	0.0532	0.0577	0.0489	0.0669	0.0658	0.0669	0.0599	0.0617	0.0491	0.0551	0.0822	0.0545	0.0599	0.0602	0.049	0.0693	0.0691	0.0704	0.0626	0.0642	0.0491	0.056	0.0817	0.0548	0.0545	0.0572	0.0489	0.0696	0.0692	0.0693	0.0633	0.0639
60643	37	0.0479	0.0552	0.0835	0.0545	0.0546	0.0579	0.0493	0.0699	0.0698	0.0697	0.0625	0.0632	0.0495	0.055	0.0778	0.0534	0.0534	0.0578	0.0488	0.068	0.0668	0.0678	0.0606	0.0625	0.0491	0.0553	0.0844	0.0546	0.0595	0.0604	0.049	0.0709	0.0704	0.0719	0.0634	0.0651	0.0489	0.0563	0.084	0.0549	0.0547	0.0574	0.0488	0.071	0.0705	0.0704	0.0641	0.0649
61452	37	0.0478	0.0554	0.0858	0.0547	0.0547	0.0583	0.0493	0.0713	0.0714	0.0711	0.0633	0.0642	0.0491	0.0552	0.0798	0.0536	0.0536	0.058	0.0488	0.0692	0.0681	0.069	0.0613	0.0634	0.049	0.0556	0.0871	0.0547	0.0599	0.0607	0.0489	0.0724	0.0718	0.0732	0.0643	0.0662	0.0488	0.0565	0.0863	0.0551	0.0549	0.0578	0.0488	0.0727	0.072	0.0718	0.065	0.0659
62260	37.1	0.0478	0.0556	0.0885	0.0549	0.0551	0.0587	0.0492	0.073	0.0728	0.0726	0.0642	0.0653	0.0492	0.0554	0.0819	0.0537	0.0538	0.0583	0.0488	0.0706	0.0694	0.0704	0.0621	0.0643	0.049	0.0559	0.09	0.0549	0.06	0.0612	0.0489	0.0741	0.0735	0.0749	0.0652	0.0674	0.0487	0.0568	0.089	0.0554	0.055	0.0579	0.0487	0.0742	0.0737	0.0735	0.0659	0.067
63069	37	0.0478	0.056	0.0909	0.0551	0.0553	0.0591	0.0492	0.0745	0.0744	0.074	0.0651	0.0664	0.0487	0.0556	0.0842	0.054	0.0539	0.0585	0.0488	0.072	0.0708	0.0715	0.0628	0.0653	0.049	0.0562	0.0927	0.055	0.0604	0.0615	0.0489	0.0758	0.075	0.0763	0.066	0.0683	0.0487	0.0572	0.0916	0.0554	0.0552	0.0584	0.0487	0.0758	0.0752	0.0747	0.0667	0.0681
63877	37	0.0477	0.0562	0.0941	0.0554	0.0556	0.0594	0.0491	0.0762	0.0762	0.0758	0.066	0.0677	0.0485	0.0558	0.0867	0.0541	0.0542	0.0588	0.0486	0.0738	0.0724	0.0731	0.0638	0.0662	0.0489	0.0566	0.0961	0.0554	0.0607	0.0619	0.0489	0.0778	0.0769	0.0781	0.0671	0.0697	0.0486	0.0575	0.095	0.0557	0.0555	0.0587	0.0486	0.0779	0.0772	0.0766	0.0678	0.0695
64686	37.1	0.0477	0.0566	0.0972	0.0556	0.056	0.0597	0.0491	0.078	0.078	0.0775	0.067	0.0689	0.0483	0.0561	0.0894	0.0544	0.0543	0.0593	0.0486	0.0753	0.0739	0.0746	0.0646	0.0674	0.0488	0.0568	0.0993	0.0556	0.0609	0.0624	0.0488	0.0799	0.0786	0.0801	0.0682	0.071	0.0485	0.0579	0.0981	0.056	0.0558	0.059	0.0485	0.08	0.079	0.0784	0.0689	0.0708
65494	37.1	0.0475	0.0569	0.1005	0.0557	0.0562	0.0601	0.0489	0.08	0.0798	0.0792	0.068	0.07	0.0482	0.0563	0.0919	0.0544	0.0544	0.0593	0.0485	0.0771	0.0755	0.076	0.0655	0.0684	0.0487	0.0571	0.1026	0.0557	0.0613	0.0627	0.0487	0.0819	0.0805	0.082	0.0692	0.0722	0.0484	0.0582	0.1018	0.0563	0.056	0.0593	0.0484	0.0819	0.0809	0.0799	0.07	0.0722
66303	37	0.0475	0.0573	0.104	0.0559	0.0565	0.0607	0.0489	0.0821	0.0817	0.0813	0.0692	0.0715	0.0481	0.0566	0.0952	0.0546	0.0548	0.0598	0.0484	0.079	0.0773	0.0778	0.0666	0.0696	0.0486	0.0574	0.1067	0.0559	0.0615	0.0632	0.0487	0.0842	0.0826	0.084	0.0706	0.0739	0.0484	0.0588	0.1056	0.0567	0.0563	0.0597	0.0484	0.0844	0.083	0.082	0.0712	0.0738
67112	37	0.0474	0.0578	0.1086	0.0561	0.057	0.0612	0.0489	0.0846	0.0841	0.0834	0.0705	0.0732	0.0481	0.057	0.0987	0.0548	0.0552	0.0602	0.0484	0.0813	0.0793	0.0797	0.0676	0.0711	0.0486	0.0579	0.1112	0.0562	0.0639	0.0638	0.0487	0.0869	0.085	0.0864	0.072	0.0757	0.0484	0.0593	0.1101	0.057	0.0568	0.0603	0.0485	0.0869	0.0854	0.0842	0.0725	0.0754
67920	37.1	0.0474	0.0583	0.1131	0.0565	0.0574	0.0617	0.0489	0.0872	0.0865	0.0858	0.0718	0.0747	0.0481	0.0573	0.1023	0.0551	0.0555	0.0609	0.0484	0.0837	0.0814	0.0818	0.0687	0.0726	0.0486	0.0584	0.116	0.0566	0.0624	0.0645	0.0486	0.0896	0.0873	0.0889	0.0735	0.0774	0.0483	0.0599	0.1146	0.0575	0.0572	0.0608	0.0484	0.0898	0.088	0.0867	0.074	0.0772
68729	37	0.0473	0.0587	0.1178	0.0566	0.0577	0.0623	0.0487	0.09	0.089	0.0883	0.0734	0.0766	0.048	0.0577	0.1064	0.0552	0.0557	0.0612	0.0483	0.086	0.0834	0.0837	0.07	0.0741	0.0484	0.059	0.1212	0.0568	0.063	0.0648	0.0486	0.0928	0.0899	0.0915	0.0751	0.0792	0.0482	0.0604	0.1196	0.0577	0.0574	0.0614	0.0483	0.0927	0.0906	0.089	0.0754	0.0788
69537	37	0.0474	0.0594	0.123	0.057	0.0583	0.063	0.0488	0.0927	0.0918	0.091	0.0749	0.0785	0.048	0.058	0.1104	0.0555	0.0561	0.0618	0.0483	0.0887	0.086	0.086	0.0713	0.0758	0.0485	0.0594	0.1266	0.0571	0.0633	0.0655	0.0486	0.0959	0.0926	0.0943	0.0768	0.0811	0.0482	0.0609	0.1251	0.0582	0.0579	0.062	0.0482	0.0959	0.0934	0.0918	0.0771	0.0809
70346	37.1	0.0473	0.0598	0.1292	0.0573	0.0589	0.0637	0.0488	0.0959	0.0947	0.0937	0.0765	0.0806	0.0479	0.0586	0.1153	0.0557	0.0564	0.0624	0.0483	0.0915	0.0884	0.0886	0.0728	0.0775	0.0484	0.06	0.1328	0.0576	0.0638	0.066	0.0485	0.0993	0.096	0.0975	0.0786	0.0834	0.0481	0.0616	0.1312	0.0587	0.0584	0.0625	0.0482	0.0994	0.0966	0.0947	0.0788	0.0832
71155	37	0.0472	0.0604	0.1348	0.0575	0.0595	0.0644	0.0488	0.0993	0.0978	0.0969	0.0782	0.0826	0.048	0.0589	0.12	0.056	0.0568	0.0628	0.0482	0.0945	0.091	0.0912	0.0744	0.0795	0.0484	0.0605	0.1386	0.0579	0.0643	0.0668	0.0485	0.1032	0.0988	0.1007	0.0804	0.0856	0.0481	0.0623	0.1373	0.0589	0.0589	0.0633	0.0482	0.1031	0.1	0.0977	0.0806	0.0854
71963	37	0.0473	0.061	0.1416	0.0581	0.06	0.0654	0.0487	0.103	0.1013	0.1004	0.0801	0.085	0.0479	0.0593	0.1258	0.0563	0.0572	0.0633	0.0482	0.0977	0.0941	0.094	0.0762	0.0816	0.0483	0.0613	0.1425	0.0583	0.0647	0.0675	0.0484	0.1073	0.1026	0.1045	0.0824	0.0879	0.048	0.0627	0.1432	0.0594	0.0595	0.0638	0.0482	0.1071	0.1039	0.1013	0.0828	0.0878
72772	37	0.0472	0.0616	0.1457	0.0584	0.0606	0.0662	0.0486	0.1068	0.1052	0.1041	0.0823	0.0875	0.0479	0.0598	0.132	0.0566	0.0576	0.0641	0.0481	0.1012	0.0974	0.0972	0.078	0.0839	0.0483	0.0617	0.1497	0.0588	0.0653	0.0681	0.0484	0.1116	0.1066	0.1086	0.0846	0.0906	0.0479	0.0633	0.1495	0.06	0.0599	0.0643	0.0481	0.1116	0.1079	0.105	0.0846	0.0906
73580	37.1	0.0472	0.062	0.1512	0.0588	0.0612	0.0669	0.0486	0.1109	0.1088	0.108	0.0841	0.0899	0.0478	0.0602	0.1382	0.057	0.058	0.0646	0.0481	0.1053	0.1006	0.1005	0.0799	0.0862	0.0482	0.0624	0.1582	0.0591	0.0658	0.0689	0.0483	0.1163	0.1106	0.1126	0.0867	0.0934	0.0479	0.0638	0.1572	0.0604	0.0604	0.065	0.0481	0.1164	0.1121	0.1089	0.087	0.0935
74389	37.1	0.0471	0.0627	0.1619	0.0592	0.0617	0.0678	0.0485	0.1158	0.1138	0.1125	0.0866	0.0931	0.0477	0.0606	0.1453	0.0573	0.0584	0.0652	0.048	0.1093	0.1045	0.1042	0.082	0.0887	0.0482	0.0631	0.1675	0.0597	0.0661	0.0697	0.0483	0.1215	0.1155	0.1176	0.0893	0.0966	0.0479	0.0647	0.1666	0.0609	0.0608	0.0657	0.048	0.1214	0.117	0.1135	0.0896	0.0967
75197	37	0.0471	0.0635	0.1712	0.0599	0.0626	0.069	0.0485	0.1209	0.1187	0.1173	0.0891	0.0964	0.0478	0.0613	0.1513	0.0579	0.0589	0.0659	0.0481	0.114	0.109	0.1086	0.0842	0.0916	0.0482	0.064	0.1734	0.0603	0.0671	0.0705	0.0483	0.1274	0.1205	0.1229	0.0923	0.1003	0.0479	0.0656	0.1767	0.0619	0.0616	0.0666	0.048	0.1274	0.1226	0.1186	0.0926	0.1002
76006	37.1	0.0471	0.0643	0.1785	0.0603	0.0635	0.07	0.0484	0.1263	0.1241	0.1222	0.0916	0.0995	0.0477	0.0618	0.1603	0.0582	0.0594	0.0668	0.048	0.119	0.1134	0.1129	0.0864	0.0945	0.0481	0.0647	0.1805	0.0608	0.0677	0.0713	0.0483	0.1336	0.126	0.1285	0.0952	0.1038	0.0477	0.0663	0.1861	0.0627	0.0621	0.0674	0.0479	0.1335	0.1282	0.1238	0.0951	0.1036
76814	37	0.0471	0.0648	0.1845	0.0609	0.0639	0.0709	0.0484	0.1322	0.1302	0.1281	0.0947	0.1035	0.0477	0.0625	0.1688	0.0586	0.0599	0.0676	0.0479	0.1244	0.1185	0.1178	0.089	0.0976	0.0481	0.0654	0.1867	0.0614	0.0683	0.072	0.0482	0.1398	0.132	0.1345	0.0984	0.1078	0.0478	0.0672	0.1935	0.0633	0.0628	0.0681	0.0479	0.1399	0.1348	0.1297	0.0984	0.1078
77623	37	0.047	0.0657	0.1927	0.0612	0.0647	0.0718	0.0483	0.1383	0.1357	0.1347	0.0974	0.1073	0.0476	0.063	0.1755	0.0589	0.0603	0.0682	0.0479	0.1297	0.1236	0.1229	0.0914	0.1014	0.048	0.0659	0.195	0.0619	0.0686	0.0727	0.0481	0.1453	0.1381	0.1407	0.1017	0.112	0.0477	0.0677	0.2001	0.0639	0.0633	0.0686	0.0478	0.1469	0.1409	0.1355	0.1012	0.1121
78431	37.1	0.047	0.0662	0.1974	0.0619	0.0654	0.0729	0.0483	0.1456	0.1428	0.1413	0.1012	0.1116	0.0476	0.0636	0.1873	0.0593	0.0608	0.0691	0.0478	0.1366	0.1298	0.1291	0.0946	0.1051	0.048	0.067	0.2	0.0625	0.0694	0.0737	0.0481	0.1493	0.1446	0.1455	0.1053	0.1166	0.0476	0.0686	0.2088	0.0645	0.0639	0.0697	0.0478	0.1525	0.1477	0.1425	0.1039	0.1169
79240	37	0.047	0.0672	0.2056	0.0625	0.0662	0.0742	0.0483	0.1519	0.1468	0.1482	0.1046	0.1166	0.0476	0.0644	0.1983	0.0599	0.0616	0.07	0.0479	0.1436	0.1364	0.1352	0.0976	0.1093	0.048	0.0681	0.2085	0.0634	0.0701	0.0749	0.048	0.1558	0.1499	0.1517	0.1097	0.1221	0.0476	0.0695	0.2162	0.0653	0.0643	0.0707	0.0478	0.1605	0.1566	0.148	0.108	0.1223
80049	37	0.0469	0.068	0.2108	0.063	0.0668	0.0752	0.0482	0.1575	0.1535	0.1569	0.1085	0.1217	0.0475	0.065	0.206	0.0602	0.0619	0.0707	0.0476	0.1504	0.1433	0.142	0.1012	0.1139	0.0479	0.0688	0.2119	0.0639	0.0706	0.0756	0.0479	0.1648	0.1563	0.1606	0.1138	0.1274	0.0476	0.0701	0.219	0.0658	0.0651	0.0716	0.0477	0.17	0.1663	0.1554	0.1121	0.1275
80857	37	0.047	0.0691	0.221	0.064	0.0682	0.0768	0.0483	0.1633	0.1621	0.1662	0.1131	0.1278	0.0476	0.0658	0.2128	0.0611	0.0628	0.0719	0.0478	0.157	0.1506	0.1489	0.1051	0.1194	0.048	0.07	0.2234	0.0649	0.0719	0.0769	0.0481	0.1746	0.1648	0.1691	0.119	0.1339	0.0476	0.0714	0.2295	0.067	0.0659	0.073	0.0477	0.1777	0.1729	0.1633	0.1171	0.1344
81666	37	0.0469	0.0699	0.2271	0.0646	0.0689	0.0778	0.0481	0.1731	0.1737	0.1716	0.1176	0.1337	0.0475	0.0667	0.2226	0.0615	0.0634	0.0725	0.0477	0.165	0.1575	0.1556	0.1088	0.1245	0.0479	0.0709	0.2286	0.0654	0.0729	0.078	0.0479	0.1848	0.1782	0.1784	0.1242	0.1402	0.0475	0.0722	0.2363	0.0675	0.0666	0.0738	0.0476	0.1877	0.1845	0.1758	0.1221	0.1408
82474	37.1	0.0469	0.0709	0.2339	0.0653	0.07	0.0793	0.0482	0.1862	0.1791	0.1867	0.1228	0.1407	0.0475	0.0674	0.2314	0.0622	0.0642	0.0738	0.0477	0.1738	0.1674	0.1647	0.1135	0.1306	0.0479	0.0719	0.2353	0.0664	0.0737	0.0793	0.0479	0.1938	0.1875	0.1836	0.13	0.1461	0.0475	0.0734	0.2466	0.0685	0.0677	0.075	0.0477	0.198	0.1935	0.1868	0.1278	0.1482
83283	37.1	0.0469	0.0718	0.2412	0.0662	0.0709	0.0805	0.0481	0.1949	0.1895	0.1874	0.1291	0.1475	0.0474	0.0683	0.2374	0.0627	0.0648	0.0748	0.0477	0.1819	0.1758	0.1727	0.1182	0.1373	0.0479	0.0726	0.245	0.0674	0.0745	0.0803	0.0479	0.2	0.197	0.192	0.1364	0.1514	0.0475	0.0744	0.2537	0.0691	0.0685	0.0761	0.0476	0.2024	0.2013	0.1989	0.134	0.1569
84092	37	0.0468	0.0729	0.2534	0.0669	0.0719	0.0818	0.0481	0.2033	0.1914	0.2053	0.1347	0.1529	0.0474	0.0693	0.2439	0.0635	0.0656	0.076	0.0476	0.191	0.1857	0.1837	0.1236	0.1446	0.0478	0.0738	0.2539	0.0683	0.0754	0.0818	0.0478	0.2052	0.197	0.1956	0.1426	0.1618	0.0474	0.0755	0.2617	0.07	0.0691	0.0773	0.0475	0.2094	0.2077	0.2032	0.1409	0.1636
84900	37.1	0.0468	0.074	0.2513	0.0678	0.0729	0.0834	0.048	0.2124	0.1995	0.2148	0.1416	0.1618	0.0474	0.07	0.25	0.0642	0.0664	0.077	0.0476	0.2004	0.1962	0.1954	0.1297	0.1523	0.0478	0.0752	0.2543	0.069	0.0766	0.0831	0.0478	0.2134	0.2062	0.2027	0.1485	0.1726	0.0474	0.0768	0.2671	0.0708	0.0701	0.0787	0.0475	0.219	0.2152	0.2094	0.1482	0.1757
85709	37	0.0468	0.0753	0.2612	0.0688	0.0742	0.0852	0.048	0.2196	0.2117	0.2241	0.1476	0.174	0.0473	0.0712	0.2577	0.0649	0.0673	0.0784	0.0475	0.2078	0.2069	0.2038	0.136	0.1586	0.0477	0.0766	0.2666	0.0697	0.0774	0.0847	0.0477	0.2246	0.2161	0.2113	0.1581	0.1852	0.0474	0.0779	0.2751	0.0717	0.0711	0.0802	0.0474	0.2272	0.2236	0.2177	0.154	0.1893
86517	37	0.0468	0.0769	0.2697	0.0696	0.0752	0.0868	0.0481	0.2241	0.2192	0.2334	0.1542	0.1821	0.0474	0.0723	0.2647	0.0657	0.068	0.0799	0.0476	0.2146	0.2146	0.2106	0.1434	0.1686	0.0477	0.0779	0.2748	0.0706	0.0787	0.0863	0.0479	0.2316	0.226	0.2195	0.166	0.191	0.0474	0.0796	0.2819	0.0728	0.0723	0.0816	0.0475	0.2338	0.2312	0.2233	0.1617	0.1951
87326	37.1	0.0467	0.0778	0.2819	0.0704	0.0763	0.0884	0.048	0.2301	0.2291	0.2411	0.164	0.1897	0.0474	0.0735	0.2743	0.0666	0.069	0.0812	0.0474	0.2198	0.2207	0.2179	0.151	0.1778	0.0477	0.0794	0.2856	0.0719	0.08	0.0879	0.0478	0.2384	0.2346	0.2327	0.1755	0.1988	0.0473	0.0809	0.2901	0.0738	0.0733	0.0832	0.0474	0.2399	0.239	0.2297	0.1721	0.2043
88134	37.1	0.0467	0.0792	0.2854	0.0715	0.0779	0.0908	0.048	0.2398	0.2326	0.2444	0.1721	0.1999	0.0473	0.0746	0.2803	0.0673	0.07	0.0828	0.0475	0.2276	0.2304	0.2247	0.1567	0.188	0.0477	0.081	0.2872	0.0729	0.0814	0.0897	0.0476	0.2439	0.2423	0.2375	0.1836	0.2045	0.0473	0.0824	0.2944	0.0749	0.0745	0.085	0.0473	0.2456	0.2468	0.2356	0.1836	0.2106
88943	37.1	0.0488	0.0808	0.2853	0.0727	0.079	0.0931	0.048	0.2511	0.2443	0.2542	0.1804	0.2032	0.0474	0.0758	0.2886	0.0683	0.0709	0.0844	0.0475	0.2332	0.2413	0.2299	0.1661	0.198	0.0477	0.0827	0.2899	0.0741	0.0824	0.0916	0.0478	0.2528	0.2531	0.242	0.192	0.2156	0.0473	0.0837	0.3064	0.0759	0.0757	0.0868	0.0473	0.2611	0.2554	0.2524	0.1943	0.2198
89751	37.1	0.0467	0.0826	0.2928	0.0738	0.0807	0.0956	0.0479	0.2578	0.2454	0.2553	0.1891	0.2103	0.0473	0.0771	0.2922	0.0692	0.0722	0.086	0.0474	0.242	0.2469	0.2387	0.1764	0.2089	0.0477	0.0843	0.3049	0.0755	0.0841	0.0936	0.0477	0.2602	0.2591	0.2533	0.1973	0.2198	0.0472	0.0856	0.3127	0.0775	0.0769	0.0889	0.0473	0.2622	0.2612	0.2502	0.2008	0.2267
90560	37.1	0.0467	0.0842	0.3045	0.0749	0.0817	0.0978	0.0479	0.2723	0.2587	0.2738	0.2004	0.2215	0.0472	0.0783	0.3043	0.0702	0.073	0.0875	0.0474	0.2488	0.261	0.2485	0.1854	0.2174	0.0477	0.0864	0.3086	0.0766	0.0854	0.0956	0.0476	0.2683	0.2704	0.2566	0.2032	0.2312	0.0472	0.0872	0.3263	0.0788	0.078	0.091	0.0472	0.2763	0.2754	0.2712	0.2118	0.2374
91368	37.1	0.0467	0.0862	0.3086	0.0762	0.0836	0.1001	0.0478	0.2778	0.2657	0.281	0.2045	0.2297	0.0471	0.0797	0.3122	0.0711	0.0742	0.0895	0.0473	0.2545	0.2645	0.2499	0.2004	0.2279	0.0476	0.0878	0.3176	0.0781	0.087	0.098	0.0476	0.274	0.2834	0.2684	0.2102	0.2355	0.0471	0.0893	0.3332	0.0802	0.0795	0.0929	0.0471	0.2854	0.2733	0.2742	0.2183	0.2415
92177	37.1	0.0466	0.0879	0.3164	0.0773	0.0852	0.1024	0.0478	0.2845	0.2688	0.2905	0.2136	0.2418	0.0471	0.0811	0.3173	0.0722	0.0754	0.0913	0.0473	0.2635	0.2757	0.2595	0.21	0.239	0.0476	0.0898	0.3245	0.0792	0.0885	0.1	0.0475	0.2855	0.292	0.2709	0.2219	0.2508	0.0472	0.0908	0.3442	0.0817	0.0809	0.0954	0.0472	0.2975	0.2846	0.2909	0.2279	0.2511
92985	37.1	0.0466	0.0902	0.3306	0.0789	0.0871	0.1051	0.0478	0.2947	0.2817	0.2932	0.2207	0.2471	0.0472	0.0829	0.3313	0.0734	0.0769	0.0937	0.0473	0.2699	0.2802	0.2678	0.2196	0.2472	0.0476	0.0922	0.337	0.081	0.0904	0.1028	0.0476	0.2883	0.292	0.2813	0.2294	0.2506	0.0471	0.0931	0.3511	0.0834	0.0828	0.0978	0.0472	0.3007	0.2984	0.2907	0.2356	0.261
93794	37	0.0466	0.0923	0.3447	0.0803	0.089	0.1079	0.0478	0.3081	0.2861	0.306	0.2322	0.2609	0.0471	0.0846	0.3343	0.0747	0.0784	0.0959	0.0473	0.2832	0.2869	0.2812	0.2271	0.2524	0.0475	0.0945	0.349	0.0826	0.0927	0.1058	0.0475	0.3036	0.3144	0.294	0.2389	0.2649	0.0471	0.0958	0.3601	0.0851	0.0844	0.1002	0.0472	0.3116	0.307	0.3042	0.2429	0.2656
94602	37.1	0.0466	0.0945	0.349	0.0821	0.0911	0.1105	0.0477	0.319	0.2998	0.3156	0.2417	0.2696	0.0471	0.0866	0.3465	0.0761	0.08	0.0982	0.0472	0.2946	0.3043	0.2898	0.2379	0.262	0.0475	0.0969	0.3587	0.0843	0.0945	0.1081	0.0475	0.3069	0.3192	0.3063	0.2495	0.2713	0.0471	0.0987	0.3744	0.0871	0.0863	0.1032	0.0472	0.3217	0.3208	0.3132	0.2539	0.2775
95411	37	0.0466	0.0969	0.3539	0.0837	0.093	0.1136	0.0477	0.3245	0.3042	0.3149	0.2535	0.2835	0.0472	0.0886	0.3547	0.0774	0.0816	0.1008	0.0472	0.2959	0.3153	0.294	0.2435	0.2637	0.0475	0.0998	0.3705	0.0862	0.0963	0.1115	0.0475	0.3117	0.3291	0.3164	0.2574	0.2779	0.0471	0.1009	0.3824	0.0887	0.088	0.1061	0.0471	0.3344	0.3257	0.3268	0.2589	0.282
96220	37.1	0.0466	0.0994	0.3603	0.0855	0.0954	0.1167	0.0477	0.329	0.3139	0.3308	0.2592	0.2848	0.0471	0.0906	0.3615	0.0789	0.0831	0.1034	0.0472	0.302	0.323	0.3009	0.2508	0.2739	0.0475	0.1023	0.3784	0.0881	0.0982	0.1144	0.0474	0.3272	0.3309	0.3194	0.2645	0.2893	0.047	0.1038	0.3969	0.0904	0.0899	0.1091	0.047	0.3345	0.3394	0.335	0.2665	0.2901
97028	37	0.0465	0.1024	0.3751	0.0874	0.0977	0.1204	0.0476	0.345	0.3285	0.3368	0.269	0.2923	0.047	0.0932	0.3792	0.0806	0.0851	0.1066	0.0471	0.319	0.3356	0.3162	0.2661	0.2833	0.0475	0.1055	0.3811	0.0899	0.1002	0.1178	0.0474	0.3342	0.3391	0.3296	0.275	0.3002	0.047	0.1068	0.3986	0.0927	0.0921	0.1125	0.047	0.344	0.348	0.3366	0.2795	0.2982
97837	37	0.0467	0.1057	0.3884	0.0897	0.1001	0.1241	0.0477	0.3447	0.3284	0.3407	0.279	0.2991	0.0471	0.0955	0.3842	0.0822	0.0871	0.1099	0.0472	0.3228	0.329	0.3236	0.2635	0.2882	0.0475	0.1089	0.3958	0.0922	0.103	0.1219	0.0474	0.3453	0.3372	0.3457	0.2792	0.3074	0.0471	0.1108	0.4045	0.0949	0.0944	0.1164	0.0471	0.3502	0.3618	0.3449	0.285	0.3056
98645	37.1	0.0466	0.1088	0.3948	0.0918	0.1025	0.1285	0.0477	0.3522	0.3379	0.3557	0.2849	0.3009	0.0472	0.0981	0.3993	0.084	0.0892	0.1133	0.0472	0.3319	0.3477	0.3317	0.2789	0.294	0.0475	0.112	0.3964	0.0947	0.1049	0.1258	0.0475	0.3529	0.3408	0.3464	0.2906	0.3076	0.0471	0.1137	0.4133	0.0972	0.0966	0.1206	0.0471	0.3558	0.3614	0.364	0.2976	0.3143
99454	37	0.0466	0.1115	0.4055	0.0941	0.1045	0.1334	0.0477	0.3618	0.3451	0.3537	0.2955	0.3159	0.047	0.1007	0.397	0.0857	0.091	0.1167	0.0472	0.3373	0.3507	0.3339	0.2813	0.3006	0.0475	0.1156	0.4073	0.0969	0.1074	0.1306	0.0474	0.3616	0.3515	0.3548	0.3008	0.3219	0.0471	0.1171	0.428	0.0997	0.0995	0.1248	0.047	0.3645	0.3703	0.3655	0.3037	0.3251
100262	37.1	0.0466	0.1157	0.4108	0.0968	0.1074	0.139	0.0476	0.3636	0.3534	0.3673	0.3058	0.3235	0.047	0.1039	0.4163	0.0878	0.0935	0.1211	0.0471	0.3449	0.3641	0.3441	0.292	0.312	0.0475	0.1199	0.4171	0.0994	0.1107	0.1351	0.0474	0.3688	0.3621	0.3621	0.307	0.3263	0.047	0.1214	0.4273	0.102	0.1027	0.1295	0.047	0.3651	0.3713	0.3709	0.3059	0.3368
101071	37.1	0.0465	0.1195	0.4204	0.0996	0.111	0.144	0.0476	0.3734	0.3649	0.3738	0.3168	0.3346	0.0469	0.1071	0.419	0.0896	0.096	0.1254	0.0471	0.3521	0.3717	0.353	0.2971	0.3168	0.0474	0.1236	0.427	0.1027	0.1137	0.1398	0.0473	0.3759	0.3717	0.3703	0.3136	0.3342	0.0469	0.1252	0.4379	0.105	0.1053	0.1344	0.047	0.3749	0.3931	0.3856	0.3178	0.3398
101879	37.1	0.0465	0.1232	0.4284	0.102	0.1146	0.1496	0.0476	0.3864	0.3667	0.3772	0.3155	0.3418	0.047	0.1103	0.4259	0.092	0.0989	0.1297	0.0471	0.3588	0.3745	0.357	0.3031	0.3197	0.0474	0.1283	0.4315	0.1057	0.1172	0.1456	0.0473	0.3867	0.3791	0.3793	0.3217	0.3441	0.0469	0.1301	0.4466	0.108	0.1084	0.1397	0.047	0.3856	0.3938	0.388	0.3199	0.3469
102688	37.1	0.0465	0.1279	0.4353	0.1054	0.1187	0.1563	0.0476	0.3878	0.371	0.4018	0.3334	0.3505	0.047	0.1142	0.4363	0.0943	0.1014	0.1344	0.0471	0.374	0.3737	0.3609	0.3181	0.3396	0.0474	0.1335	0.4491	0.1088	0.121	0.1517	0.0473	0.3994	0.3852	0.3801	0.3401	0.3611	0.047	0.1352	0.458	0.1115	0.1122	0.1452	0.0469	0.3941	0.3963	0.4001	0.349	0.3677
103497	37.1	0.0465	0.1329	0.4428	0.1084	0.1236	0.1614	0.0475	0.4003	0.3803	0.3956	0.3402	0.3516	0.047	0.1173	0.4477	0.0969	0.1044	0.1399	0.047	0.378	0.3959	0.3743	0.3184	0.3408	0.0474	0.1381	0.4452	0.112	0.1247	0.1577	0.0473	0.4009	0.3911	0.3878	0.3383	0.3627	0.0469	0.1402	0.4586	0.1146	0.1156	0.1514	0.0469	0.4008	0.4004	0.4014	0.347	0.365
104305	37.1	0.0464	0.1377	0.4478	0.1116	0.1275	0.1678	0.0475	0.4068	0.391	0.4073	0.3436	0.3727	0.0469	0.122	0.4462	0.0995	0.108	0.1456	0.047	0.3841	0.3986	0.3798	0.3291	0.3522	0.0474	0.1437	0.4569	0.1158	0.1295	0.1635	0.0473	0.4119	0.4085	0.4024	0.3509	0.3746	0.0469	0.1456	0.4642	0.1188	0.119	0.1569	0.0468	0.4119	0.4154	0.4137	0.3652	0.3768
105114	37.1	0.0465	0.1436	0.4605	0.1152	0.1319	0.1743	0.0474	0.4188	0.3979	0.4094	0.3468	0.3784	0.0469	0.1261	0.4582	0.1025	0.1116	0.1514	0.0471	0.394	0.4058	0.3886	0.3356	0.3531	0.0474	0.1492	0.4628	0.1198	0.1338	0.1697	0.0473	0.4191	0.4146	0.4106	0.3546	0.3788	0.0469	0.1518	0.4738	0.122	0.1241	0.164	0.0469	0.4175	0.4285	0.424	0.3605	0.3811
105922	37.1	0.0465	0.1502	0.4589	0.1188	0.1367	0.1817	0.0474	0.4144	0.4066	0.4143	0.3641	0.3866	0.0469	0.1306	0.4651	0.1057	0.1151	0.1576	0.047	0.4002	0.4107	0.3977	0.3479	0.3692	0.0473	0.1553	0.4753	0.1239	0.1386	0.1769	0.0472	0.4234	0.4184	0.4133	0.3656	0.3875	0.0469	0.157	0.4774	0.1262	0.128	0.1703	0.0469	0.4195	0.433	0.4251	0.3797	0.3943
106731	37.1	0.0464	0.1557	0.4752	0.1236	0.142	0.1888	0.0474	0.4288	0.4112	0.4288	0.3677	0.3897	0.0469	0.1365	0.4695	0.1096	0.1194	0.1643	0.047	0.4085	0.412	0.4063	0.3553	0.3706	0.0474	0.1612	0.4828	0.1286	0.1434	0.1834	0.0472	0.4312	0.4228	0.4196	0.3787	0.3912	0.0469	0.1632	0.484	0.131	0.1334	0.1772	0.0469	0.428	0.4439	0.4374	0.3812	0.4029
107540	37	0.0465	0.163	0.485	0.1281	0.1485	0.1967	0.0475	0.4384	0.4219	0.4334	0.3701	0.3926	0.0469	0.142	0.4853	0.1127	0.1237	0.171	0.047	0.4175	0.4292	0.4117	0.3624	0.3787	0.0474	0.1676	0.4851	0.1336	0.1501	0.1907	0.0473	0.4433	0.4425	0.4191	0.3801	0.4007	0.0469	0.1699	0.4899	0.1361	0.1385	0.1834	0.0469	0.4373	0.448	0.4417	0.3929	0.4072
108348	37.1	0.049	0.1697	0.4887	0.1329	0.1544	0.2051	0.0475	0.4477	0.4185	0.4448	0.3798	0.4109	0.0469	0.1475	0.4957	0.1166	0.1284	0.1776	0.047	0.425	0.4269	0.4268	0.3727	0.3938	0.0473	0.1746	0.4971	0.1387	0.1559	0.1984	0.0472	0.4503	0.4534	0.4386	0.3969	0.4078	0.0469	0.1767	0.4968	0.1414	0.1438	0.1908	0.0469	0.4442	0.463	0.4438	0.3954	0.4139
109157	37	0.0464	0.177	0.4984	0.1389	0.1605	0.2132	0.0474	0.4551	0.4312	0.4511	0.3928	0.419	0.0469	0.1537	0.5095	0.1205	0.1341	0.1851	0.047	0.4329	0.4341	0.4241	0.3807	0.4036	0.0473	0.1813	0.5001	0.1444	0.162	0.2055	0.0472	0.4579	0.4503	0.4392	0.4014	0.412	0.0469	0.1839	0.5016	0.1475	0.1503	0.1983	0.0468	0.4519	0.4655	0.4577	0.4036	0.4261
109965	37	0.0464	0.1845	0.4977	0.1439	0.167	0.2214	0.0475	0.4573	0.4335	0.447	0.3974	0.428	0.0469	0.16	0.5253	0.1243	0.1389	0.1926	0.047	0.4326	0.441	0.4266	0.3903	0.4038	0.0473	0.1894	0.5058	0.1505	0.1683	0.2133	0.0472	0.4611	0.4558	0.4438	0.4101	0.4268	0.0468	0.192	0.5106	0.1536	0.1561	0.2062	0.0468	0.4579	0.4489	0.4543	0.4194	0.4256
110774	37	0.0464	0.1921	0.5122	0.1503	0.174	0.2289	0.0474	0.4638	0.4456	0.4559	0.3994	0.4339	0.0469	0.1672	0.5341	0.1295	0.1449	0.2001	0.047	0.4465	0.4429	0.4292	0.3976	0.4045	0.0474	0.1975	0.5154	0.1568	0.1743	0.22	0.0472	0.4654	0.4609	0.4576	0.4194	0.4353	0.0469	0.1997	0.5185	0.1592	0.1633	0.2135	0.047	0.4661	0.4642	0.4639	0.42	0.4395
111582	37.1	0.0464	0.2008	0.5177	0.1567	0.1816	0.2378	0.0475	0.4747	0.4524	0.4855	0.4201	0.4533	0.0469	0.174	0.5378	0.1349	0.1511	0.2095	0.0469	0.4496	0.4475	0.4334	0.4011	0.4247	0.0474	0.2069	0.5222	0.1628	0.1817	0.2302	0.0472	0.4726	0.4654	0.461	0.4236	0.4416	0.0469	0.2077	0.5553	0.166	0.1701	0.2225	0.0469	0.4795	0.4637	0.4707	0.4207	0.4526
112391	37.1	0.0463	0.208	0.5302	0.163	0.1895	0.2468	0.0474	0.4802	0.4471	0.4701	0.4253	0.451	0.0468	0.1803	0.5397	0.1401	0.1574	0.2163	0.047	0.4538	0.4562	0.4336	0.4067	0.4259	0.0473	0.2143	0.5273	0.1692	0.1887	0.2369	0.0471	0.4813	0.4709	0.4573	0.4365	0.4518	0.0468	0.2147	0.5628	0.1731	0.177	0.2304	0.0468	0.4787	0.4732	0.4699	0.4305	0.4553
113199	37.1	0.0463	0.2162	0.5567	0.1696	0.1973	0.2546	0.0474	0.4825	0.4611	0.4759	0.4333	0.4536	0.0468	0.187	0.5428	0.1465	0.1642	0.2236	0.0469	0.4643	0.4638	0.4493	0.4168	0.4433	0.0473	0.2223	0.5457	0.1764	0.1953	0.2433	0.0472	0.492	0.4814	0.4674	0.4302	0.4617	0.0469	0.2225	0.5704	0.1796	0.1845	0.2355	0.0468	0.481	0.472	0.4776	0.444	0.4547
114008	37	0.0464	0.2249	0.5718	0.1766	0.2045	0.2619	0.0474	0.4909	0.4782	0.4756	0.4443	0.4649	0.0469	0.1954	0.5475	0.1523	0.1703	0.2309	0.047	0.4682	0.4866	0.4576	0.4226	0.4422	0.0473	0.2298	0.5755	0.1832	0.2038	0.2511	0.0472	0.5007	0.4788	0.4703	0.453	0.4694	0.0469	0.2297	0.5764	0.1871	0.1921	0.2445	0.0469	0.4891	0.4794	0.4898	0.4477	0.4578
114817	37	0.0464	0.2324	0.5863	0.1839	0.2126	0.2715	0.0474	0.4965	0.4738	0.4866	0.4499	0.4647	0.0469	0.2033	0.5523	0.1588	0.177	0.2382	0.047	0.4805	0.4896	0.4824	0.4333	0.4473	0.0473	0.2385	0.5789	0.1901	0.2108	0.2593	0.0472	0.5066	0.4854	0.48	0.4425	0.4695	0.0468	0.238	0.5809	0.1953	0.2009	0.2512	0.0468	0.4993	0.501	0.5046	0.4516	0.4644
115625	37	0.0464	0.2406	0.59	0.1909	0.2215	0.2798	0.0473	0.5131	0.4749	0.4869	0.4528	0.4788	0.0468	0.2111	0.5588	0.1648	0.1846	0.2462	0.0469	0.4948	0.5051	0.4923	0.4412	0.4504	0.0473	0.2461	0.5859	0.1979	0.2192	0.2675	0.0471	0.5121	0.4914	0.4811	0.4495	0.4747	0.0468	0.2465	0.5852	0.2034	0.2082	0.259	0.0467	0.5185	0.5099	0.5172	0.4669	0.4665
116434	37.1	0.0463	0.2484	0.5937	0.1982	0.2296	0.2882	0.0473	0.5338	0.4865	0.514	0.4577	0.4769	0.0468	0.2191	0.5649	0.1719	0.1937	0.2544	0.0469	0.5062	0.505	0.4993	0.4425	0.4521	0.0472	0.2534	0.5942	0.2059	0.2264	0.2754	0.0471	0.5181	0.5008	0.4807	0.4626	0.4674	0.0468	0.2555	0.5898	0.211	0.2164	0.2674	0.0468	0.5321	0.5159	0.524	0.457	0.4678
117242	37.1	0.0463	0.2569	0.5978	0.2072	0.2389	0.2947	0.0474	0.5442	0.4911	0.5186	0.4707	0.4882	0.0468	0.2272	0.5727	0.1796	0.2018	0.2631	0.0469	0.5123	0.5025	0.4999	0.4529	0.458	0.0473	0.2613	0.6	0.2143	0.2334	0.283	0.0471	0.5423	0.5273	0.4947	0.4726	0.4819	0.0468	0.2638	0.5947	0.2184	0.2254	0.2757	0.0468	0.5396	0.5147	0.5267	0.4714	0.4756
118051	37.1	0.0463	0.2626	0.6004	0.2147	0.2459	0.3034	0.0474	0.5519	0.5043	0.5288	0.471	0.4828	0.0467	0.2344	0.5774	0.1862	0.2093	0.2683	0.0469	0.5139	0.5008	0.4995	0.4528	0.4681	0.0473	0.2696	0.6023	0.2213	0.2416	0.2882	0.0471	0.5438	0.537	0.5171	0.4845	0.482	0.0468	0.2717	0.5999	0.226	0.2317	0.2822	0.0468	0.5443	0.514	0.5245	0.4649	0.4751
118859	37.1	0.0464	0.2713	0.6062	0.2235	0.2552	0.3117	0.0474	0.5526	0.5318	0.5344	0.483	0.4912	0.0468	0.2414	0.5775	0.1939	0.2174	0.2763	0.0469	0.5173	0.5033	0.5025	0.4563	0.4891	0.0473	0.2776	0.6058	0.2287	0.2499	0.297	0.0471	0.5508	0.5319	0.5192	0.4782	0.4791	0.0468	0.2793	0.6038	0.234	0.2409	0.2889	0.0467	0.5473	0.5168	0.5291	0.4742	0.5027
119668	37	0.0463	0.2797	0.6105	0.2329	0.2631	0.319	0.0473	0.555	0.5302	0.5427	0.4801	0.4972	0.0468	0.2495	0.5768	0.2017	0.2254	0.2841	0.0468	0.519	0.5039	0.504	0.4686	0.5053	0.0472	0.2859	0.6093	0.2374	0.2581	0.3044	0.047	0.5581	0.5328	0.5246	0.4762	0.4915	0.0468	0.2885	0.6133	0.2417	0.2482	0.2963	0.0467	0.5497	0.5189	0.5333	0.478	0.5163
120476	37.1	0.0464	0.2888	0.617	0.2411	0.2725	0.3278	0.0473	0.5599	0.5322	0.5459	0.4796	0.5014	0.0468	0.2575	0.5772	0.2101	0.2334	0.2921	0.0469	0.5241	0.5067	0.5077	0.4814	0.5107	0.0473	0.2937	0.617	0.2443	0.2664	0.3128	0.0471	0.5585	0.5369	0.5292	0.4931	0.5206	0.0468	0.2962	0.6206	0.2497	0.2559	0.3032	0.0468	0.5531	0.5239	0.5356	0.4842	0.5274
121285	37.1	0.0463	0.295	0.6263	0.2487	0.281	0.3315	0.0473	0.5605	0.529	0.5498	0.4886	0.5156	0.0468	0.2654	0.5763	0.2168	0.2411	0.2969	0.0469	0.5238	0.5079	0.5087	0.5043	0.5083	0.0474	0.3015	0.6206	0.252	0.2729	0.3167	0.0471	0.5627	0.5417	0.5296	0.4805	0.5218	0.0468	0.3014	0.621	0.2578	0.2641	0.309	0.0468	0.5548	0.5239	0.5374	0.5015	0.5294
122093	37	0.0463	0.2999	0.6351	0.2562	0.2907	0.3408	0.0473	0.5629	0.5311	0.5533	0.4867	0.5254	0.0468	0.2732	0.5768	0.2243	0.2487	0.3024	0.0468	0.5255	0.5099	0.5125	0.5125	0.5102	0.0473	0.3116	0.6322	0.2608	0.2808	0.3228	0.0471	0.5645	0.5445	0.5338	0.4865	0.5273	0.0468	0.3095	0.6201	0.2643	0.2722	0.3146	0.0467	0.5563	0.527	0.539	0.5084	0.5306
122902	37.1	0.0463	0.3098	0.6369	0.2651	0.2982	0.3505	0.0473	0.5653	0.5364	0.558	0.4936	0.5321	0.0468	0.2808	0.577	0.2321	0.2574	0.3126	0.0469	0.5286	0.5124	0.517	0.5126	0.5134	0.0473	0.3161	0.6419	0.2689	0.2908	0.3329	0.0471	0.5676	0.5514	0.542	0.5082	0.5343	0.0469	0.3189	0.6195	0.274	0.2805	0.3231	0.0467	0.5578	0.5295	0.5437	0.5236	0.5357
123711	37.1	0.0463	0.3156	0.6357	0.2721	0.3052	0.3552	0.0474	0.5664	0.541	0.5604	0.5085	0.5339	0.0468	0.2877	0.5767	0.2394	0.2651	0.3178	0.0469	0.5279	0.5135	0.5215	0.5112	0.5147	0.0473	0.3236	0.6432	0.277	0.2969	0.3383	0.0471	0.5698	0.5529	0.5485	0.5186	0.5399	0.0468	0.325	0.6192	0.2812	0.2878	0.3297	0.0467	0.5584	0.5295	0.5477	0.5306	0.5378
124519	37	0.0463	0.3222	0.636	0.2797	0.3137	0.3648	0.0473	0.5671	0.5468	0.5641	0.5231	0.5389	0.0467	0.2973	0.5771	0.2474	0.274	0.3274	0.0469	0.529	0.5163	0.524	0.5143	0.5188	0.0473	0.3319	0.6423	0.2862	0.3052	0.3467	0.0471	0.5712	0.5565	0.5566	0.5216	0.5449	0.0468	0.333	0.6178	0.2908	0.2955	0.3381	0.0467	0.5582	0.5336	0.5496	0.5344	0.5417
125328	37.1	0.0463	0.3288	0.6362	0.2876	0.3219	0.3709	0.0473	0.5641	0.5478	0.5672	0.5258	0.5428	0.0467	0.3036	0.5796	0.2543	0.2803	0.3279	0.0468	0.5278	0.5169	0.5217	0.5145	0.5215	0.0473	0.3425	0.6404	0.2929	0.3098	0.3482	0.0471	0.5686	0.5567	0.5568	0.5222	0.5488	0.0468	0.339	0.6178	0.2953	0.3024	0.341	0.0467	0.5573	0.5353	0.548	0.5334	0.5424
126136	37	0.0464	0.3365	0.6347	0.2947	0.3282	0.3766	0.0473	0.5643	0.5501	0.5698	0.5345	0.5461	0.0468	0.3095	0.5788	0.2615	0.2877	0.3345	0.0469	0.5274	0.5147	0.5209	0.5181	0.5244	0.0473	0.346	0.6405	0.2991	0.3178	0.3573	0.0471	0.5699	0.5599	0.5619	0.5275	0.553	0.0468	0.3458	0.6184	0.304	0.3111	0.3474	0.0467	0.556	0.5353	0.5474	0.5395	0.5453
126945	37	0.0463	0.3437	0.6342	0.3027	0.3348	0.3878	0.0473	0.5647	0.5536	0.5695	0.5412	0.5526	0.0468	0.3164	0.5793	0.2703	0.2964	0.3442	0.0469	0.5274	0.5098	0.5193	0.5229	0.5283	0.0473	0.3521	0.6403	0.3087	0.3285	0.367	0.0471	0.5695	0.5635	0.5674	0.5351	0.5575	0.0468	0.3538	0.618	0.3134	0.3178	0.3559	0.0467	0.5553	0.5317	0.5449	0.5439	0.551
127753	37	0.0463	0.3504	0.6346	0.3094	0.3431	0.3938	0.0473	0.5636	0.5559	0.5677	0.5463	0.5552	0.0468	0.3223	0.5786	0.2776	0.3034	0.3496	0.0469	0.5259	0.507	0.5172	0.5251	0.5331	0.0473	0.3583	0.6387	0.3142	0.335	0.3729	0.0471	0.5679	0.5626	0.5708	0.5388	0.5605	0.0468	0.3616	0.6169	0.3201	0.3252	0.3609	0.0467	0.5531	0.529	0.543	0.546	0.5557
128562	37.1	0.0463	0.3543	0.6335	0.3146	0.3503	0.3997	0.0473	0.562	0.5572	0.5645	0.5512	0.5577	0.0467	0.3314	0.5791	0.2853	0.3107	0.3566	0.0468	0.5246	0.505	0.5146	0.5275	0.5328	0.0473	0.3671	0.6372	0.323	0.3408	0.3774	0.047	0.5664	0.5585	0.5708	0.5456	0.564	0.0468	0.3659	0.6167	0.326	0.3319	0.3689	0.0467	0.5532	0.5265	0.5403	0.5486	0.5564
129371	37.1	0.0463	0.3641	0.6336	0.3246	0.3571	0.4088	0.0473	0.5618	0.5608	0.5637	0.5567	0.5604	0.0468	0.3353	0.5804	0.2918	0.3176	0.3611	0.0468	0.5257	0.5034	0.5134	0.5345	0.5327	0.0472	0.3728	0.639	0.329	0.3504	0.3836	0.0471	0.565	0.5555	0.57	0.5511	0.5699	0.0468	0.3751	0.6184	0.334	0.3395	0.3739	0.0467	0.5532	0.5238	0.5388	0.553	0.5582
130179	37	0.0463	0.3705	0.6351	0.332	0.3673	0.4134	0.0473	0.5604	0.5573	0.5621	0.5586	0.5646	0.0468	0.3441	0.581	0.2988	0.3251	0.3659	0.0469	0.5241	0.5009	0.5116	0.5353	0.5311	0.0474	0.3824	0.6375	0.3359	0.3547	0.3897	0.0471	0.5624	0.5517	0.5669	0.5522	0.5686	0.0468	0.3803	0.6186	0.3393	0.346	0.3793	0.0468	0.5507	0.5204	0.5374	0.5565	0.5541
130988	37.1	0.0463	0.3777	0.636	0.3386	0.3755	0.4214	0.0473	0.56	0.5549	0.5598	0.5628	0.5687	0.0467	0.3501	0.5821	0.3048	0.3312	0.3709	0.0468	0.5232	0.4976	0.5084	0.5351	0.5292	0.0473	0.3897	0.6388	0.3434	0.3627	0.3938	0.0471	0.5624	0.5503	0.5653	0.5565	0.569	0.0468	0.3892	0.6189	0.3484	0.355	0.3864	0.0467	0.551	0.5186	0.5354	0.5589	0.5532
131796	37.1	0.0462	0.3854	0.6339	0.3452	0.3842	0.4348	0.0472	0.5598	0.5508	0.5584	0.5663	0.5688	0.0467	0.3632	0.5813	0.3155	0.3443	0.3864	0.0468	0.5244	0.4955	0.5094	0.5343	0.5269	0.0473	0.3943	0.6385	0.352	0.3758	0.4072	0.047	0.5619	0.5488	0.5633	0.5618	0.5678	0.0468	0.4009	0.6179	0.3601	0.3632	0.394	0.0467	0.5503	0.5164	0.5349	0.5584	0.5511
132605	37.1	0.0463	0.3877	0.6345	0.3528	0.3869	0.4318	0.0474	0.5564	0.5468	0.555	0.5694	0.5653	0.0467	0.3635	0.5879	0.3189	0.344	0.3825	0.0469	0.5191	0.4917	0.5043	0.5294	0.5247	0.0473	0.4011	0.6374	0.3554	0.3728	0.4052	0.0471	0.56	0.544	0.559	0.5623	0.5626	0.0468	0.3985	0.6202	0.3577	0.3656	0.3967	0.0467	0.5483	0.5097	0.5314	0.5554	0.5473
133413	37.1	0.0463	0.3962	0.635	0.3574	0.3975	0.4398	0.0473	0.5562	0.5445	0.5549	0.5725	0.5648	0.0467	0.3702	0.5966	0.3258	0.3517	0.3883	0.0468	0.5209	0.4889	0.5047	0.5274	0.5242	0.0473	0.4099	0.6364	0.3632	0.3815	0.4106	0.0471	0.5586	0.5427	0.5574	0.5628	0.56	0.0468	0.407	0.6204	0.3669	0.3738	0.4027	0.0467	0.5469	0.5091	0.5301	0.5527	0.5457
134222	37	0.0463	0.3977	0.6347	0.3619	0.398	0.4411	0.0472	0.5546	0.5407	0.5529	0.5702	0.5606	0.0467	0.375	0.5978	0.3313	0.3557	0.3945	0.0468	0.5183	0.486	0.5024	0.5253	0.5207	0.0474	0.4105	0.6358	0.3681	0.3857	0.4159	0.047	0.5583	0.5396	0.5559	0.5614	0.5582	0.0468	0.4094	0.6216	0.3686	0.3771	0.4075	0.0467	0.5461	0.5047	0.5282	0.5513	0.5431
135030	37.1	0.0463	0.4052	0.6347	0.3691	0.4047	0.4488	0.0473	0.5535	0.5382	0.5514	0.5687	0.5596	0.0467	0.382	0.5965	0.3379	0.3637	0.401	0.0468	0.5167	0.483	0.5001	0.5244	0.5203	0.0474	0.4195	0.6376	0.3761	0.3949	0.4223	0.047	0.5593	0.5376	0.5546	0.5604	0.5568	0.0468	0.4184	0.6336	0.3788	0.3864	0.4147	0.0466	0.5462	0.5014	0.5269	0.5493	0.5424
135839	37	0.0464	0.4137	0.6387	0.3771	0.4166	0.4609	0.0472	0.5546	0.538	0.5503	0.569	0.5587	0.0467	0.3877	0.5957	0.3444	0.3717	0.4082	0.0468	0.5174	0.4828	0.5017	0.524	0.5201	0.0474	0.427	0.6376	0.3855	0.4052	0.4324	0.047	0.5608	0.5365	0.5554	0.5601	0.5566	0.0469	0.4285	0.6374	0.3889	0.3943	0.4209	0.0467	0.5466	0.5015	0.5265	0.5485	0.5422
136647	37	0.0463	0.4166	0.6449	0.3828	0.4184	0.4613	0.0473	0.5522	0.5331	0.5486	0.5636	0.5553	0.0467	0.3936	0.5931	0.3502	0.376	0.4098	0.0468	0.5165	0.4787	0.498	0.52	0.5184	0.0474	0.4321	0.6362	0.3887	0.4082	0.4332	0.047	0.5569	0.5322	0.5513	0.5555	0.5529	0.0469	0.4317	0.6364	0.3905	0.399	0.425	0.0467	0.544	0.4973	0.5237	0.5458	0.5385
137456	37	0.0463	0.421	0.6524	0.3878	0.4236	0.467	0.0473	0.55	0.5299	0.5464	0.5615	0.5536	0.0467	0.3996	0.5913	0.356	0.3821	0.4165	0.0469	0.5146	0.4766	0.4964	0.5182	0.516	0.0474	0.4372	0.6486	0.3956	0.4142	0.4375	0.0471	0.557	0.5308	0.5494	0.5534	0.5511	0.0469	0.436	0.6337	0.3978	0.4049	0.4298	0.0467	0.5426	0.4946	0.5231	0.5435	0.5366
138264	37	0.0463	0.4293	0.6522	0.3953	0.4325	0.4722	0.0472	0.5504	0.528	0.5459	0.5598	0.553	0.0467	0.4068	0.5898	0.3635	0.3878	0.4192	0.0469	0.5136	0.4745	0.4954	0.5169	0.515	0.0474	0.4456	0.6574	0.4009	0.4206	0.4428	0.0471	0.5548	0.5268	0.5474	0.5515	0.5486	0.0469	0.4437	0.6323	0.4036	0.4103	0.4357	0.0467	0.541	0.4918	0.5209	0.5416	0.5352
139073	37.1	0.0463	0.4332	0.6491	0.4012	0.4384	0.4776	0.0472	0.5486	0.5244	0.5443	0.5574	0.5501	0.0467	0.4122	0.5874	0.3687	0.3941	0.4258	0.0467	0.5119	0.4723	0.4935	0.5149	0.5139	0.0474	0.4503	0.6548	0.4069	0.4263	0.448	0.047	0.5545	0.5243	0.5465	0.5491	0.5484	0.0469	0.4491	0.6291	0.4102	0.4171	0.44	0.0467	0.541	0.4892	0.5205	0.5397	0.5335
139881	37	0.0463	0.4398	0.6488	0.4083	0.4471	0.4845	0.0472	0.5488	0.5217	0.5433	0.5568	0.5494	0.0467	0.4195	0.5853	0.3762	0.4013	0.429	0.0468	0.5123	0.47	0.4935	0.5139	0.5126	0.0475	0.4579	0.6538	0.4124	0.4329	0.452	0.047	0.5529	0.5225	0.5443	0.5476	0.545	0.0469	0.4548	0.6263	0.4144	0.4214	0.446	0.0466	0.539	0.4882	0.518	0.5376	0.5315
140690	37.1	0.0463	0.4445	0.6458	0.4143	0.4506	0.4888	0.0472	0.5469	0.5184	0.5407	0.556	0.5487	0.0466	0.4239	0.5835	0.3815	0.4065	0.4345	0.0468	0.5119	0.4687	0.4929	0.5138	0.5115	0.0474	0.4633	0.6522	0.4179	0.4391	0.4582	0.047	0.551	0.5208	0.5449	0.5466	0.5441	0.0469	0.4614	0.6242	0.4218	0.4289	0.4502	0.0466	0.5378	0.4863	0.5173	0.5374	0.5308
141498	37	0.0463	0.4508	0.6435	0.419	0.457	0.4981	0.0472	0.5466	0.5168	0.5396	0.5542	0.5471	0.0467	0.4296	0.5811	0.3879	0.4144	0.4422	0.0468	0.5103	0.4669	0.4904	0.5119	0.5095	0.0474	0.4687	0.6486	0.4274	0.4464	0.464	0.047	0.5513	0.5173	0.5428	0.5459	0.5427	0.0469	0.4679	0.6218	0.4302	0.4347	0.4573	0.0467	0.5385	0.4831	0.5173	0.5354	0.53
142307	37	0.0464	0.4559	0.6396	0.4263	0.4625	0.5011	0.0472	0.5451	0.514	0.54	0.5518	0.5452	0.0467	0.437	0.5793	0.3951	0.4206	0.4485	0.0467	0.5087	0.466	0.4889	0.5102	0.5066	0.0475	0.4735	0.6453	0.4337	0.4516	0.4709	0.0471	0.5495	0.5149	0.5419	0.5437	0.5408	0.0469	0.4723	0.6196	0.4344	0.4388	0.461	0.0466	0.5368	0.4822	0.515	0.5346	0.5271
143115	37	0.0464	0.4611	0.6374	0.4316	0.4662	0.5064	0.0473	0.5443	0.5115	0.5386	0.5498	0.5432	0.0467	0.4415	0.5774	0.3997	0.4253	0.4532	0.0468	0.5081	0.4635	0.4882	0.5086	0.5068	0.0474	0.4769	0.6419	0.4374	0.4581	0.4733	0.047	0.5493	0.5119	0.5401	0.5408	0.5389	0.0469	0.4771	0.6171	0.4406	0.4434	0.465	0.0466	0.5356	0.4808	0.5135	0.5334	0.5274
143924	37	0.0463	0.4664	0.6367	0.4367	0.4727	0.5082	0.0473	0.5423	0.5089	0.5363	0.5483	0.5409	0.0467	0.448	0.5757	0.406	0.4297	0.4533	0.0468	0.5074	0.4604	0.4873	0.5066	0.5063	0.0475	0.4842	0.6414	0.4411	0.4608	0.4749	0.0471	0.5476	0.5103	0.538	0.5399	0.5374	0.047	0.4828	0.6149	0.4433	0.4494	0.4701	0.0467	0.5337	0.4788	0.5126	0.5298	0.5242
144732	37.1	0.0463	0.4702	0.6325	0.4416	0.4768	0.5161	0.0473	0.5422	0.507	0.5367	0.5473	0.5405	0.0467	0.4523	0.573	0.4101	0.4361	0.4622	0.0468	0.5053	0.4607	0.4865	0.5058	0.5034	0.0476	0.4883	0.6374	0.4479	0.4669	0.4831	0.0471	0.5476	0.5078	0.5376	0.5386	0.5371	0.047	0.4885	0.612	0.4501	0.4532	0.477	0.0467	0.5342	0.478	0.5119	0.5307	0.5245
145541	37	0.0463	0.4748	0.6298	0.4462	0.4819	0.521	0.0472	0.5403	0.5053	0.5344	0.5457	0.5385	0.0467	0.457	0.5701	0.415	0.4415	0.4671	0.0467	0.5055	0.4591	0.485	0.5036	0.503	0.0475	0.4934	0.635	0.4524	0.4726	0.4874	0.047	0.5475	0.5069	0.5361	0.5377	0.5352	0.0469	0.4936	0.6097	0.4561	0.4597	0.4852	0.0466	0.5334	0.4752	0.5117	0.5282	0.5226
146349	37.1	0.0464	0.4789	0.6296	0.4515	0.487	0.5294	0.0473	0.5394	0.5026	0.5326	0.5425	0.5361	0.0467	0.4633	0.5692	0.4218	0.4452	0.4751	0.0468	0.5046	0.4568	0.4833	0.5013	0.5014	0.0476	0.4996	0.6327	0.4549	0.4756	0.4907	0.0471	0.5449	0.5048	0.5341	0.535	0.5345	0.047	0.4996	0.6079	0.4588	0.4619	0.495	0.0466	0.5309	0.4738	0.5092	0.5261	0.5201
147158	37.1	0.0463	0.4834	0.6279	0.4541	0.4909	0.5474	0.0472	0.539	0.501	0.5315	0.5423	0.5354	0.0467	0.4679	0.5673	0.4253	0.4503	0.4921	0.0468	0.5049	0.4558	0.4831	0.501	0.501	0.0476	0.5036	0.6321	0.4601	0.4795	0.4979	0.047	0.5449	0.5048	0.5336	0.5339	0.5332	0.047	0.5041	0.6056	0.4639	0.4678	0.5116	0.0466	0.531	0.4718	0.5089	0.5255	0.5199
147967	37.1	0.0463	0.4931	0.6262	0.4598	0.4982	0.5595	0.0472	0.5385	0.5	0.5313	0.5401	0.5339	0.0467	0.4772	0.565	0.4323	0.4583	0.4976	0.0468	0.5036	0.4549	0.4836	0.5026	0.4993	0.0477	0.5112	0.6295	0.4675	0.4887	0.5095	0.047	0.5442	0.5014	0.5337	0.5327	0.5328	0.047	0.5124	0.6032	0.4708	0.473	0.516	0.0466	0.5297	0.4724	0.5082	0.5243	0.5206
148775	37.1	0.0464	0.4968	0.6215	0.4644	0.5019	0.5612	0.0473	0.5369	0.498	0.5299	0.5387	0.5331	0.0467	0.4809	0.5619	0.4359	0.4624	0.499	0.0468	0.5022	0.4538	0.4809	0.4995	0.4977	0.0477	0.52	0.6255	0.4723	0.4919	0.5239	0.0471	0.5433	0.4999	0.5318	0.5329	0.5309	0.0471	0.5196	0.6002	0.4744	0.4775	0.5183	0.0467	0.5289	0.4695	0.508	0.5239	0.5184
149584	37	0.0463	0.4983	0.6206	0.4693	0.5059	0.5633	0.0472	0.5361	0.4961	0.5282	0.5377	0.5306	0.0467	0.4875	0.5616	0.4412	0.465	0.5011	0.0468	0.5013	0.4496	0.4791	0.4979	0.4962	0.0477	0.5322	0.6241	0.474	0.495	0.5284	0.047	0.5406	0.4979	0.5292	0.5296	0.5287	0.0471	0.5321	0.5976	0.4785	0.482	0.5191	0.0466	0.5272	0.4679	0.5054	0.5207	0.5161
150392	37	0.0464	0.5047	0.6186	0.4743	0.5105	0.5644	0.0473	0.535	0.4941	0.5266	0.5351	0.5288	0.0467	0.4994	0.5588	0.4468	0.4695	0.5007	0.0468	0.5006	0.4494	0.4783	0.4959	0.4951	0.0478	0.544	0.6214	0.4781	0.4984	0.5297	0.0471	0.5395	0.4961	0.5274	0.5289	0.5271	0.0471	0.545	0.5958	0.4814	0.4874	0.5192	0.0467	0.526	0.4663	0.5042	0.5202	0.5149
151201	37	0.0463	0.5136	0.617	0.4783	0.5173	0.5674	0.0472	0.5351	0.4928	0.5269	0.5348	0.5293	0.0467	0.5138	0.5574	0.4516	0.4808	0.4992	0.0468	0.501	0.4483	0.4783	0.4973	0.495	0.0478	0.5482	0.6215	0.4842	0.506	0.5332	0.0471	0.5393	0.4963	0.5284	0.5275	0.5269	0.0471	0.5506	0.5942	0.4898	0.5	0.5197	0.0466	0.5266	0.4648	0.5046	0.5191	0.5148
152010	37	0.0464	0.5265	0.6131	0.4821	0.5255	0.5619	0.0473	0.5337	0.4906	0.5247	0.5336	0.5268	0.0467	0.5151	0.5541	0.456	0.4977	0.4954	0.0468	0.4996	0.446	0.4766	0.4938	0.4938	0.0479	0.549	0.6171	0.4869	0.5106	0.5336	0.0471	0.5382	0.4944	0.5257	0.5265	0.5256	0.0472	0.5515	0.5915	0.4931	0.5138	0.5153	0.0467	0.5249	0.4625	0.5024	0.5176	0.5127
152818	37.1	0.0463	0.5383	0.6125	0.4869	0.5428	0.5611	0.0473	0.5331	0.4902	0.525	0.5323	0.527	0.0467	0.5194	0.5533	0.4631	0.5042	0.4923	0.0468	0.4982	0.4445	0.4767	0.4942	0.4922	0.0479	0.5542	0.6157	0.492	0.5195	0.5326	0.047	0.5372	0.4911	0.5243	0.5249	0.5243	0.0471	0.5563	0.5893	0.5018	0.5232	0.5124	0.0467	0.5244	0.4616	0.5012	0.5162	0.5114
153627	37	0.0463	0.5415	0.6087	0.4919	0.5525	0.5579	0.0473	0.5313	0.4873	0.5234	0.5306	0.5249	0.0467	0.5225	0.5509	0.4735	0.5075	0.4897	0.0468	0.4976	0.4425	0.4745	0.4922	0.4909	0.048	0.5575	0.6125	0.4984	0.536	0.5305	0.047	0.5367	0.4901	0.5236	0.5238	0.5237	0.0472	0.5585	0.587	0.517	0.5267	0.5094	0.0466	0.5234	0.4593	0.5006	0.5161	0.511
154435	37	0.0463	0.5438	0.6063	0.4974	0.5557	0.5528	0.0472	0.5304	0.4862	0.5227	0.5295	0.5242	0.0467	0.5234	0.5481	0.4894	0.5099	0.4863	0.0468	0.4959	0.4416	0.473	0.4911	0.4901	0.048	0.5563	0.6094	0.5089	0.5456	0.5254	0.047	0.5359	0.4878	0.5218	0.5223	0.522	0.0472	0.5575	0.5838	0.5292	0.529	0.5064	0.0466	0.5221	0.4574	0.4991	0.5145	0.5098
155244	37	0.0464	0.5482	0.6044	0.5056	0.5581	0.5503	0.0473	0.5292	0.4844	0.5213	0.5281	0.5229	0.0467	0.5216	0.5459	0.4964	0.5126	0.4841	0.0468	0.4958	0.4398	0.4724	0.4899	0.4887	0.0481	0.5536	0.6079	0.5239	0.5496	0.5225	0.0471	0.534	0.4861	0.5215	0.522	0.5202	0.0473	0.555	0.5818	0.5328	0.5315	0.5036	0.0466	0.5212	0.4567	0.4983	0.5126	0.5091
156052	37	0.0464	0.5488	0.602	0.5224	0.56	0.5454	0.0472	0.528	0.4828	0.5195	0.5273	0.5217	0.0467	0.5184	0.5441	0.4989	0.5122	0.4815	0.0467	0.4943	0.438	0.4721	0.4896	0.4883	0.0482	0.5496	0.6057	0.5294	0.5517	0.5194	0.0471	0.5327	0.4845	0.5195	0.5196	0.5186	0.0473	0.5502	0.5796	0.5358	0.532	0.5008	0.0466	0.52	0.4556	0.4964	0.5119	0.507
156861	37.1	0.0463	0.5484	0.6008	0.5326	0.5638	0.5444	0.0472	0.5278	0.4816	0.518	0.5261	0.5213	0.0466	0.5157	0.5423	0.5022	0.5102	0.4797	0.0467	0.4951	0.4371	0.4715	0.4886	0.4868	0.0481	0.5463	0.6051	0.5334	0.5561	0.5171	0.047	0.5326	0.4843	0.5208	0.5199	0.5186	0.0472	0.549	0.5765	0.54	0.5316	0.4995	0.0466	0.5191	0.4534	0.4965	0.5117	0.5071
157669	37	0.0464	0.5422	0.5958	0.5353	0.5617	0.5407	0.0472	0.5259	0.4786	0.5163	0.5245	0.5194	0.0466	0.5121	0.5388	0.5027	0.5053	0.4767	0.0467	0.4926	0.4357	0.4698	0.4868	0.4854	0.0482	0.5427	0.6006	0.5361	0.5543	0.5139	0.0471	0.5317	0.4809	0.5173	0.5166	0.5166	0.0473	0.5438	0.5748	0.5406	0.5261	0.4961	0.0465	0.5169	0.4511	0.4951	0.5108	0.5061
158478	37	0.0463	0.539	0.5949	0.5373	0.5557	0.5368	0.0472	0.525	0.4763	0.5161	0.5232	0.5178	0.0466	0.5101	0.5364	0.5024	0.5018	0.4737	0.0467	0.4919	0.4338	0.4697	0.4862	0.4846	0.0484	0.5394	0.5986	0.5377	0.5503	0.5108	0.047	0.5289	0.4789	0.5172	0.5154	0.5159	0.0473	0.5403	0.5721	0.5397	0.5231	0.4926	0.0466	0.5154	0.4511	0.4937	0.509	0.5049
159287	37	0.0463	0.5356	0.5914	0.5388	0.5522	0.535	0.0472	0.5235	0.4766	0.5153	0.5219	0.5167	0.0467	0.5066	0.5344	0.498	0.4983	0.471	0.0468	0.4903	0.4311	0.4676	0.4846	0.4831	0.0484	0.5363	0.5959	0.5364	0.5502	0.5087	0.047	0.5297	0.4776	0.5153	0.5152	0.5154	0.0474	0.5384	0.5693	0.5381	0.5189	0.4908	0.0467	0.5166	0.4477	0.4928	0.5077	0.5022
160095	37	0.0463	0.5323	0.5884	0.5398	0.5495	0.5313	0.0472	0.5232	0.4735	0.5132	0.521	0.5155	0.0466	0.5048	0.5323	0.4951	0.4953	0.4687	0.0468	0.4892	0.4308	0.4669	0.4833	0.4825	0.0485	0.5352	0.5932	0.5342	0.5449	0.5068	0.0471	0.5282	0.4759	0.5146	0.5123	0.5134	0.0474	0.5359	0.5669	0.5335	0.5165	0.4882	0.0466	0.5136	0.4467	0.4917	0.5069	0.5023
160904	37	0.0463	0.5302	0.5882	0.5392	0.5468	0.5288	0.0472	0.5228	0.4725	0.513	0.5203	0.5154	0.0467	0.5031	0.5301	0.4936	0.4942	0.4664	0.0467	0.4893	0.4286	0.4664	0.4838	0.4813	0.0486	0.5327	0.5919	0.5323	0.542	0.5051	0.047	0.5262	0.4746	0.5142	0.5131	0.5129	0.0475	0.5338	0.565	0.5316	0.5145	0.4859	0.0466	0.5143	0.4457	0.4908	0.5066	0.501
161712	37	0.0464	0.5268	0.586	0.5354	0.5449	0.5267	0.0473	0.5222	0.471	0.5125	0.5191	0.5141	0.0468	0.5	0.5288	0.4902	0.4913	0.4633	0.0468	0.4877	0.4263	0.4659	0.4828	0.4807	0.0487	0.5302	0.5902	0.5286	0.539	0.5021	0.0471	0.5258	0.4728	0.5125	0.5124	0.5112	0.0477	0.5313	0.5627	0.5275	0.5112	0.4826	0.0467	0.5134	0.4438	0.4902	0.5047	0.5002
162521	37.1	0.0464	0.5248	0.5834	0.5317	0.5406	0.5226	0.0473	0.5201	0.4688	0.5098	0.5175	0.5121	0.0467	0.4975	0.5258	0.487	0.4882	0.4602	0.0468	0.4867	0.4261	0.4644	0.4804	0.4802	0.0488	0.5275	0.5877	0.5244	0.5346	0.4991	0.047	0.5243	0.4713	0.5116	0.5108	0.5115	0.0477	0.5281	0.5609	0.5241	0.5088	0.4801	0.0466	0.5127	0.4418	0.4893	0.5027	0.4982
163329	37.1	0.0464	0.5228	0.5807	0.5288	0.5372	0.5192	0.0472	0.5197	0.4669	0.5099	0.5161	0.5115	0.0467	0.4951	0.5244	0.485	0.4862	0.4567	0.0468	0.4862	0.4245	0.4641	0.4808	0.4778	0.0489	0.5245	0.5846	0.5214	0.5314	0.4954	0.0471	0.5234	0.4687	0.5118	0.5087	0.5097	0.0477	0.5251	0.5587	0.5205	0.5063	0.4762	0.0466	0.5106	0.4413	0.4878	0.503	0.4987
164138	37.1	0.0465	0.5208	0.5785	0.5257	0.5345	0.5155	0.0472	0.5197	0.4653	0.5084	0.5162	0.5107	0.0467	0.4922	0.5226	0.4824	0.4834	0.454	0.0468	0.4849	0.4224	0.463	0.4792	0.4775	0.049	0.5211	0.5824	0.5179	0.5291	0.4926	0.0471	0.523	0.4675	0.5097	0.5085	0.5088	0.0477	0.5215	0.5558	0.5178	0.5031	0.4729	0.0466	0.5106	0.4394	0.4865	0.5011	0.4962
164947	37	0.0464	0.5178	0.5744	0.522	0.5317	0.5144	0.0472	0.5178	0.4624	0.5076	0.5132	0.5091	0.0467	0.4897	0.5205	0.4802	0.4799	0.4514	0.0467	0.4839	0.4212	0.4615	0.478	0.4761	0.0491	0.5177	0.5791	0.5156	0.5261	0.4899	0.0471	0.5213	0.4656	0.5089	0.5063	0.506	0.0478	0.519	0.5535	0.5161	0.5004	0.4702	0.0466	0.5096	0.4381	0.4851	0.4998	0.4961
165755	37	0.0464	0.515	0.5706	0.5197	0.5276	0.5103	0.0472	0.5163	0.4605	0.5058	0.5125	0.5077	0.0467	0.4862	0.5178	0.4761	0.4769	0.448	0.0467	0.482	0.4198	0.4593	0.4758	0.4745	0.0491	0.5143	0.5753	0.5135	0.5219	0.4861	0.0471	0.5201	0.4634	0.507	0.5044	0.5056	0.0479	0.5157	0.551	0.5135	0.4972	0.467	0.0466	0.5083	0.4354	0.4837	0.4997	0.4947
166564	37	0.0464	0.5119	0.5683	0.5167	0.5234	0.5066	0.0472	0.516	0.4588	0.5043	0.5116	0.5061	0.0467	0.4837	0.515	0.4741	0.4742	0.4461	0.0467	0.4822	0.4195	0.4587	0.4751	0.4738	0.0493	0.511	0.5734	0.5109	0.5191	0.4835	0.0471	0.5187	0.4623	0.5068	0.5029	0.5047	0.048	0.5127	0.5494	0.5101	0.4943	0.4645	0.0467	0.5073	0.4343	0.4831	0.4985	0.4944
167372	37	0.0465	0.5079	0.5655	0.5151	0.5215	0.5037	0.0472	0.5137	0.4572	0.5034	0.5093	0.504	0.0466	0.48	0.5137	0.4702	0.471	0.4428	0.0467	0.4801	0.4173	0.4574	0.4727	0.4726	0.0493	0.5085	0.5698	0.5085	0.5157	0.4798	0.0471	0.5182	0.4598	0.5038	0.5014	0.5032	0.048	0.5085	0.5464	0.5071	0.4906	0.462	0.0466	0.5057	0.4319	0.4817	0.4963	0.492
168181	37	0.0465	0.5061	0.564	0.5129	0.5192	0.5013	0.0472	0.5131	0.4562	0.5029	0.5085	0.5033	0.0467	0.4785	0.5127	0.4685	0.4682	0.4411	0.0468	0.4783	0.4159	0.4566	0.4719	0.4711	0.0496	0.5058	0.5682	0.5057	0.5124	0.4784	0.0471	0.518	0.4589	0.5028	0.5002	0.5024	0.0482	0.5068	0.5448	0.504	0.4881	0.46	0.0466	0.5053	0.4309	0.4812	0.4948	0.4913
168989	37	0.0465	0.5031	0.5638	0.5098	0.5148	0.4983	0.0472	0.513	0.4547	0.5028	0.5073	0.5026	0.0467	0.4754	0.5109	0.4663	0.4654	0.4388	0.0468	0.4787	0.415	0.4562	0.4717	0.4701	0.0497	0.5026	0.567	0.503	0.5095	0.4755	0.0471	0.5168	0.4583	0.5024	0.4994	0.5014	0.0483	0.5038	0.5427	0.5012	0.4855	0.4579	0.0466	0.5049	0.4306	0.4803	0.4939	0.4897
169798	37.1	0.0465	0.4992	0.5603	0.506	0.5118	0.496	0.0472	0.5117	0.453	0.5017	0.5065	0.5019	0.0467	0.4719	0.5091	0.4625	0.4621	0.436	0.0467	0.4775	0.4144	0.456	0.4703	0.4696	0.0498	0.4999	0.5641	0.4999	0.507	0.4733	0.0471	0.5157	0.4562	0.5016	0.4986	0.5003	0.0483	0.5007	0.5409	0.4978	0.4824	0.4556	0.0465	0.5035	0.4295	0.4796	0.4928	0.4895
170606	37	0.0465	0.4957	0.5555	0.5027	0.507	0.492	0.0472	0.5097	0.4511	0.4997	0.5048	0.4994	0.0467	0.4694	0.5066	0.459	0.4588	0.4334	0.0468	0.476	0.4127	0.454	0.4683	0.4682	0.05	0.4968	0.5607	0.4961	0.5018	0.4698	0.0471	0.5145	0.4533	0.4997	0.4965	0.4984	0.0484	0.4965	0.5386	0.4934	0.4792	0.4525	0.0466	0.5025	0.4277	0.4786	0.4918	0.4873
171415	37	0.0465	0.4936	0.5558	0.4998	0.5052	0.4901	0.0473	0.5102	0.4495	0.4991	0.5034	0.4993	0.0467	0.4671	0.5049	0.4566	0.4563	0.4321	0.0467	0.4756	0.4117	0.4546	0.4694	0.4678	0.0501	0.4945	0.5594	0.4938	0.501	0.468	0.0471	0.5128	0.4532	0.4985	0.495	0.4974	0.0485	0.4951	0.5373	0.4908	0.476	0.4497	0.0465	0.5015	0.4268	0.4775	0.4907	0.4869
172224	37	0.0465	0.4909	0.5534	0.4969	0.502	0.4875	0.0472	0.5089	0.4492	0.4978	0.5025	0.4983	0.0467	0.4661	0.5029	0.4542	0.4542	0.4294	0.0467	0.4754	0.4111	0.4531	0.4668	0.4665	0.0502	0.4922	0.5569	0.4923	0.4989	0.4659	0.0471	0.5139	0.4512	0.4986	0.4955	0.4977	0.0486	0.4931	0.5356	0.4889	0.4736	0.4492	0.0466	0.5015	0.426	0.4779	0.4903	0.4866
173032	37	0.0466	0.4877	0.5518	0.4941	0.4977	0.4841	0.0472	0.5079	0.4471	0.497	0.5011	0.4972	0.0467	0.4625	0.5019	0.4509	0.4504	0.4271	0.0467	0.4738	0.4099	0.4522	0.4655	0.4658	0.0504	0.4893	0.5545	0.4874	0.4938	0.4623	0.0472	0.5126	0.45	0.4966	0.4934	0.4967	0.0487	0.4894	0.5332	0.4843	0.4701	0.4462	0.0466	0.4999	0.4243	0.4758	0.4878	0.485
173841	37	0.0466	0.4857	0.5497	0.4901	0.4965	0.4819	0.0472	0.5069	0.4463	0.4966	0.4996	0.4959	0.0466	0.4616	0.5002	0.4487	0.449	0.4253	0.0467	0.474	0.409	0.4515	0.4658	0.4644	0.0504	0.4875	0.5525	0.4857	0.4913	0.4611	0.0471	0.5121	0.4488	0.4966	0.4931	0.4957	0.0487	0.487	0.5315	0.4819	0.468	0.4444	0.0465	0.4995	0.4244	0.476	0.4879	0.4843
174649	37.1	0.0466	0.4833	0.5486	0.4881	0.4945	0.4799	0.0472	0.5064	0.4453	0.4953	0.4983	0.4953	0.0467	0.4587	0.499	0.4467	0.4465	0.423	0.0468	0.4736	0.4079	0.4514	0.4645	0.4641	0.0507	0.4845	0.5514	0.4823	0.4889	0.4595	0.0472	0.5104	0.448	0.4951	0.4915	0.4939	0.049	0.4854	0.5298	0.4799	0.4653	0.4415	0.0465	0.4993	0.4233	0.4746	0.4867	0.483
175458	37	0.0467	0.4805	0.5444	0.4851	0.4894	0.4769	0.0472	0.505	0.4436	0.4952	0.4973	0.4941	0.0467	0.4562	0.4968	0.4431	0.4434	0.4209	0.0467	0.4711	0.4082	0.4503	0.4631	0.4626	0.0508	0.482	0.5479	0.4797	0.4865	0.4562	0.0472	0.5095	0.4464	0.4947	0.4906	0.4932	0.049	0.4825	0.5277	0.4771	0.4616	0.4398	0.0466	0.4979	0.423	0.4741	0.4861	0.4822
176266	37.1	0.0467	0.4787	0.5435	0.4822	0.4872	0.4744	0.0472	0.5051	0.4429	0.4943	0.4966	0.4929	0.0467	0.4543	0.4955	0.4417	0.441	0.4187	0.0468	0.4721	0.407	0.4502	0.4632	0.4618	0.051	0.4811	0.547	0.4771	0.4857	0.4539	0.0472	0.509	0.4461	0.4938	0.4893	0.4931	0.0491	0.4809	0.5258	0.474	0.4602	0.4378	0.0466	0.4973	0.4218	0.4738	0.4847	0.4818
177075	37.1	0.0467	0.4754	0.5406	0.4789	0.4826	0.4721	0.0472	0.5031	0.4414	0.4931	0.4953	0.4923	0.0467	0.4519	0.494	0.4384	0.4388	0.4164	0.0467	0.4709	0.4064	0.4483	0.4613	0.4618	0.0513	0.4779	0.5441	0.4741	0.4811	0.4518	0.0472	0.5078	0.445	0.4925	0.4883	0.4914	0.0493	0.4784	0.5241	0.471	0.4576	0.435	0.0466	0.4965	0.4207	0.4726	0.4836	0.4804
177883	37.1	0.0468	0.4731	0.5391	0.4756	0.4795	0.4697	0.0473	0.503	0.441	0.4923	0.4945	0.4906	0.0467	0.45	0.4924	0.4365	0.4361	0.4141	0.0467	0.47	0.4056	0.4482	0.4612	0.4602	0.0514	0.4759	0.5425	0.471	0.4761	0.4489	0.0472	0.5067	0.4437	0.4919	0.4875	0.491	0.0493	0.4761	0.5222	0.4684	0.4556	0.4327	0.0465	0.4952	0.4207	0.4717	0.4835	0.48
178692	37.1	0.0468	0.4716	0.5395	0.4733	0.4793	0.4684	0.0472	0.503	0.4399	0.4912	0.4933	0.489	0.0467	0.4482	0.4906	0.4348	0.4345	0.4121	0.0467	0.4701	0.4043	0.448	0.4609	0.4606	0.0515	0.474	0.5423	0.4685	0.4742	0.4469	0.0472	0.5057	0.4432	0.4905	0.4852	0.4897	0.0494	0.4744	0.5208	0.4664	0.4526	0.4307	0.0465	0.4946	0.4196	0.4701	0.4819	0.4787
179501	37	0.0468	0.4694	0.537	0.4707	0.4759	0.4666	0.0472	0.5017	0.4392	0.4905	0.4923	0.4887	0.0467	0.4466	0.4895	0.4327	0.4322	0.4106	0.0468	0.4689	0.4041	0.4472	0.4592	0.4584	0.0518	0.472	0.5393	0.4669	0.4718	0.4447	0.0472	0.5053	0.4425	0.4903	0.4857	0.4891	0.0496	0.4728	0.5189	0.4638	0.4511	0.4289	0.0466	0.494	0.4192	0.4708	0.4807	0.4777
180309	37.1	0.0469	0.4669	0.534	0.4675	0.4728	0.4626	0.0472	0.5009	0.4371	0.4898	0.4917	0.4875	0.0467	0.4439	0.4881	0.4299	0.4296	0.4076	0.0467	0.4686	0.4028	0.4464	0.4593	0.4579	0.052	0.4683	0.5371	0.4628	0.4685	0.4417	0.0473	0.503	0.4416	0.489	0.4829	0.4868	0.0498	0.4694	0.5163	0.4614	0.4484	0.4257	0.0465	0.4934	0.4185	0.4685	0.48	0.4769
181118	37	0.0469	0.4647	0.5332	0.4661	0.4723	0.4616	0.0472	0.5	0.4369	0.4893	0.4902	0.4876	0.0467	0.4421	0.4864	0.428	0.4276	0.4064	0.0467	0.466	0.4031	0.4457	0.4578	0.4575	0.0522	0.4671	0.5356	0.4616	0.4666	0.4394	0.0472	0.5042	0.4409	0.488	0.4836	0.4875	0.0498	0.4676	0.5152	0.4586	0.446	0.4243	0.0465	0.4924	0.4177	0.4686	0.4789	0.476
181926	37.1	0.047	0.4615	0.5316	0.4634	0.4674	0.4584	0.0472	0.4993	0.4357	0.4872	0.4893	0.4863	0.0466	0.4394	0.4853	0.4256	0.4245	0.4038	0.0468	0.4658	0.4018	0.4451	0.4569	0.4571	0.0524	0.4645	0.5342	0.4577	0.4634	0.4365	0.0472	0.5025	0.4401	0.4865	0.4821	0.4863	0.0499	0.4656	0.5137	0.4549	0.4439	0.4217	0.0465	0.4915	0.4169	0.4676	0.4778	0.4748
182735	37.1	0.0471	0.46	0.5288	0.4613	0.4674	0.4583	0.0472	0.4986	0.4344	0.4869	0.4888	0.4855	0.0467	0.4379	0.4836	0.4232	0.4226	0.4024	0.0467	0.4651	0.4012	0.444	0.4559	0.4561	0.0528	0.463	0.5318	0.4576	0.4641	0.4353	0.0473	0.5024	0.4399	0.4858	0.4816	0.4851	0.0501	0.4633	0.5129	0.4537	0.442	0.4203	0.0466	0.4909	0.4162	0.4675	0.477	0.4737
183543	37.1	0.0471	0.4582	0.5256	0.459	0.4637	0.4541	0.0472	0.4973	0.4337	0.4865	0.4877	0.4839	0.0467	0.4359	0.4818	0.4213	0.4207	0.4004	0.0467	0.4639	0.4009	0.4432	0.4553	0.4544	0.053	0.4606	0.5293	0.456	0.461	0.4325	0.0473	0.5009	0.4382	0.4854	0.4807	0.4837	0.0502	0.4607	0.5105	0.4515	0.4395	0.4182	0.0465	0.4897	0.4155	0.4659	0.4773	0.4737
184352	37.1	0.0471	0.4553	0.5246	0.4565	0.4608	0.4502	0.0472	0.4955	0.4339	0.4851	0.4864	0.4831	0.0466	0.4332	0.4799	0.4179	0.4179	0.3977	0.0467	0.4634	0.4011	0.4418	0.4538	0.4549	0.0532	0.4575	0.5274	0.4527	0.4559	0.4302	0.0472	0.5003	0.4373	0.484	0.4794	0.4833	0.0504	0.4582	0.5083	0.4485	0.4362	0.4159	0.0465	0.4889	0.414	0.4661	0.4761	0.4731
185160	37	0.0472	0.4542	0.5234	0.4555	0.4602	0.4496	0.0473	0.4958	0.4331	0.4854	0.4861	0.4835	0.0467	0.432	0.4797	0.417	0.4165	0.3961	0.0468	0.4625	0.3999	0.4422	0.4537	0.4534	0.0535	0.4571	0.5257	0.4514	0.4529	0.4295	0.0473	0.4999	0.4369	0.4836	0.4794	0.4833	0.0506	0.4568	0.507	0.4479	0.4358	0.4145	0.0466	0.4886	0.4144	0.4654	0.4749	0.4719
185969	37	0.0473	0.4507	0.5212	0.4522	0.4559	0.4471	0.0472	0.4942	0.4317	0.4837	0.4848	0.4812	0.0467	0.4289	0.4776	0.4139	0.4131	0.3936	0.0467	0.4612	0.3985	0.4402	0.4518	0.4528	0.0538	0.454	0.5238	0.4471	0.4478	0.4261	0.0473	0.4986	0.4363	0.4819	0.4774	0.482	0.0507	0.4537	0.5053	0.4441	0.4319	0.4116	0.0466	0.4871	0.413	0.4636	0.4737	0.4707
186778	37.1	0.0473	0.4488	0.5184	0.4507	0.4538	0.4454	0.0472	0.4939	0.4315	0.4826	0.4833	0.4809	0.0467	0.4274	0.4768	0.413	0.4114	0.3919	0.0467	0.4611	0.3995	0.4402	0.4522	0.452	0.0541	0.4526	0.5219	0.4469	0.447	0.4247	0.0473	0.4969	0.4345	0.4818	0.4762	0.4808	0.0508	0.4514	0.5036	0.4418	0.4305	0.4104	0.0466	0.486	0.4128	0.4635	0.4735	0.4709
187586	37	0.0473	0.4479	0.5185	0.4487	0.4529	0.4445	0.0471	0.4937	0.431	0.4823	0.4832	0.4798	0.0467	0.4264	0.4751	0.4118	0.4107	0.3912	0.0467	0.4601	0.3978	0.44	0.4511	0.4519	0.0544	0.4502	0.521	0.4441	0.4442	0.4235	0.0473	0.4968	0.4351	0.4806	0.4754	0.4809	0.0509	0.4501	0.5022	0.44	0.4286	0.4089	0.0466	0.4862	0.412	0.4627	0.4719	0.4694
188395	37.1	0.0475	0.4457	0.5163	0.4468	0.4509	0.4404	0.0473	0.4917	0.4301	0.4811	0.4822	0.4787	0.0467	0.4238	0.4736	0.409	0.4084	0.3888	0.0467	0.4599	0.3975	0.4379	0.45	0.4512	0.0548	0.449	0.5189	0.4431	0.444	0.4217	0.0474	0.4968	0.4338	0.48	0.4747	0.4795	0.0512	0.4487	0.5008	0.4383	0.427	0.407	0.0466	0.4856	0.4106	0.4621	0.4722	0.4688
189203	37	0.0475	0.4432	0.5153	0.4442	0.4466	0.4399	0.0472	0.4922	0.4297	0.4811	0.4814	0.4785	0.0467	0.4223	0.4728	0.4069	0.4063	0.3871	0.0468	0.4594	0.3965	0.4381	0.4504	0.4493	0.0552	0.4465	0.5168	0.4396	0.44	0.4187	0.0474	0.4958	0.4337	0.4794	0.4751	0.4795	0.0514	0.446	0.4996	0.4354	0.4251	0.4051	0.0465	0.4848	0.4112	0.4618	0.471	0.4682
190012	37	0.0475	0.4414	0.5128	0.442	0.4467	0.4369	0.0472	0.492	0.4288	0.4812	0.4809	0.4782	0.0467	0.42	0.4726	0.4058	0.4046	0.386	0.0467	0.4593	0.3966	0.4378	0.45	0.4488	0.0554	0.4456	0.5155	0.4388	0.4378	0.4172	0.0473	0.4952	0.4331	0.4787	0.4744	0.4783	0.0516	0.4443	0.4983	0.434	0.4232	0.4042	0.0465	0.484	0.4112	0.4614	0.4712	0.4682
190820	37	0.0476	0.4396	0.512	0.4397	0.4459	0.4343	0.0472	0.4913	0.428	0.4796	0.4796	0.4769	0.0467	0.4186	0.4715	0.4027	0.4031	0.3834	0.0467	0.4597	0.3966	0.4382	0.4503	0.4484	0.0559	0.4432	0.5142	0.4363	0.4344	0.4147	0.0475	0.4934	0.4321	0.4785	0.4719	0.4764	0.0518	0.4427	0.4966	0.4324	0.4211	0.4015	0.0465	0.483	0.4116	0.4593	0.4706	0.4678
191629	37.1	0.0478	0.4371	0.511	0.4366	0.4407	0.4335	0.0473	0.4906	0.4269	0.4787	0.4787	0.4756	0.0467	0.417	0.4699	0.4015	0.4007	0.3819	0.0468	0.4589	0.3963	0.4376	0.4496	0.4474	0.0563	0.4405	0.5125	0.4324	0.4326	0.4127	0.0475	0.4918	0.4321	0.4779	0.471	0.4769	0.0519	0.4401	0.4955	0.4292	0.418	0.3996	0.0465	0.4821	0.411	0.4591	0.4694	0.4669
192437	37.1	0.0478	0.4357	0.5112	0.4361	0.4393	0.4328	0.0472	0.4903	0.4274	0.4779	0.4792	0.4763	0.0468	0.415	0.4691	0.3998	0.3984	0.3807	0.0468	0.4581	0.3949	0.4373	0.4484	0.4478	0.0568	0.4392	0.5131	0.431	0.4309	0.4113	0.0474	0.4914	0.4319	0.477	0.4716	0.4756	0.0522	0.4379	0.4942	0.4271	0.4172	0.3978	0.0465	0.4828	0.4098	0.4587	0.4677	0.4664
193246	37.1	0.0479	0.4334	0.5062	0.4337	0.4382	0.4296	0.0472	0.4889	0.4262	0.478	0.4772	0.4746	0.0468	0.4132	0.4682	0.3973	0.3964	0.3789	0.0468	0.4571	0.3954	0.4353	0.4464	0.4462	0.0572	0.4381	0.5091	0.4297	0.4306	0.4096	0.0475	0.4922	0.43	0.4754	0.4697	0.4747	0.0524	0.4362	0.4926	0.4258	0.4154	0.3968	0.0465	0.4811	0.4084	0.4578	0.4679	0.4652
194054	37	0.048	0.4319	0.5074	0.4318	0.4355	0.4289	0.0472	0.4884	0.4254	0.4768	0.4767	0.4732	0.0468	0.4118	0.467	0.3954	0.3954	0.3776	0.0468	0.4559	0.394	0.4348	0.446	0.4454	0.0576	0.4361	0.5087	0.4271	0.4264	0.408	0.0476	0.4912	0.4307	0.4745	0.4693	0.4746	0.0527	0.4344	0.4912	0.4226	0.4136	0.3947	0.0465	0.4805	0.4082	0.458	0.4671	0.463
194863	37	0.0481	0.4291	0.5048	0.4285	0.4317	0.4254	0.0472	0.4856	0.4246	0.4743	0.475	0.4723	0.0467	0.4084	0.465	0.3926	0.3918	0.3748	0.0467	0.4537	0.3924	0.4332	0.4448	0.4457	0.058	0.4329	0.5058	0.4234	0.4226	0.4049	0.0475	0.4889	0.4284	0.4734	0.4674	0.4728	0.0528	0.4315	0.4891	0.4194	0.4099	0.3922	0.0465	0.4793	0.4055	0.4562	0.4646	0.462
195671	37	0.0482	0.4286	0.5037	0.4271	0.4315	0.4245	0.0473	0.4871	0.4241	0.4742	0.4753	0.4716	0.0468	0.4078	0.4648	0.3918	0.3915	0.3743	0.0468	0.4551	0.3927	0.4341	0.4465	0.4443	0.0587	0.4314	0.5045	0.4226	0.4222	0.4038	0.0476	0.4874	0.4276	0.4726	0.4665	0.4714	0.0532	0.4308	0.4881	0.4196	0.4092	0.3907	0.0465	0.4791	0.4072	0.4548	0.4647	0.4623
196480	37	0.0482	0.4262	0.5021	0.4262	0.4298	0.4236	0.0472	0.4863	0.4229	0.4742	0.4749	0.471	0.0468	0.4063	0.4634	0.3899	0.3895	0.3733	0.0467	0.4542	0.3927	0.4325	0.4446	0.4439	0.0593	0.4306	0.5036	0.4214	0.4212	0.4026	0.0476	0.4876	0.4283	0.472	0.4655	0.4711	0.0534	0.4297	0.4875	0.4172	0.4074	0.3895	0.0465	0.4782	0.4063	0.454	0.465	0.4619
197288	37.1	0.0484	0.4257	0.5002	0.4245	0.429	0.4222	0.0473	0.485	0.422	0.4734	0.4725	0.4695	0.0468	0.4054	0.4624	0.3887	0.3884	0.3719	0.0468	0.4526	0.3911	0.4314	0.4429	0.4426	0.0599	0.4302	0.502	0.4206	0.4204	0.4017	0.0477	0.4882	0.4269	0.4713	0.466	0.4709	0.0536	0.4281	0.4862	0.4161	0.4063	0.3888	0.0465	0.4773	0.4055	0.4546	0.4639	0.461
198097	37	0.0486	0.4229	0.4993	0.4224	0.4245	0.4198	0.0474	0.4847	0.4217	0.472	0.4727	0.4681	0.0469	0.4031	0.4614	0.3862	0.3857	0.3701	0.0468	0.4521	0.3908	0.4303	0.4434	0.4417	0.0606	0.4274	0.5006	0.4167	0.417	0.3979	0.0478	0.4859	0.4264	0.4698	0.4649	0.4696	0.0539	0.4259	0.4851	0.4126	0.4041	0.3873	0.0466	0.4774	0.4049	0.4533	0.4621	0.4603
198905	37	0.0487	0.4212	0.499	0.4201	0.4237	0.4177	0.0473	0.4832	0.4208	0.4711	0.471	0.468	0.0468	0.4015	0.4604	0.3847	0.3846	0.3686	0.0468	0.4522	0.3907	0.43	0.443	0.4415	0.0612	0.4256	0.4995	0.4158	0.4155	0.397	0.0478	0.4859	0.4262	0.4695	0.4649	0.4691	0.0542	0.4238	0.4835	0.4115	0.4027	0.3851	0.0466	0.477	0.4041	0.4527	0.4623	0.4594
199714	37.1	0.0487	0.4201	0.4985	0.4194	0.4239	0.4172	0.0473	0.4838	0.4209	0.4699	0.4705	0.4675	0.0468	0.4006	0.4605	0.3837	0.3836	0.3682	0.0468	0.4515	0.3896	0.4303	0.4424	0.4407	0.062	0.4242	0.4999	0.4146	0.416	0.3961	0.0478	0.485	0.4266	0.4694	0.4638	0.4686	0.0545	0.4233	0.4829	0.4115	0.4019	0.3841	0.0465	0.476	0.4045	0.4523	0.4616	0.4587
200523	37	0.0488	0.4188	0.4961	0.4174	0.4208	0.4155	0.0473	0.4825	0.4204	0.4699	0.4694	0.4665	0.0469	0.3998	0.4583	0.382	0.3821	0.3661	0.0468	0.451	0.3904	0.4295	0.4418	0.4398	0.0626	0.4231	0.497	0.4129	0.4127	0.3946	0.0478	0.4849	0.4257	0.4688	0.464	0.4687	0.0547	0.421	0.4817	0.4089	0.4005	0.3833	0.0466	0.4754	0.4036	0.4524	0.4614	0.4581

## Sheet: Fig 3a-d
		Enzyme	Substrate	Activity (umol/min/mg)				Mean	SD	P-value
		Sad	SSA	82.1732	100.27	99.3772	91.1599	93.245	8.44362
		Sad Q262R	SSA	93.1719	81.4523	86.3432	81.4831	85.6126	5.53886	0.181381
		GabD	SSA	166.706	154.988	176.135	159.836	164.416	9.17319
		Sad	erythrose	0.0121352	0.0113719	0.011535		0.0116807	0.00040194
		Sad Q262R	erythrose	0.0086743	0.00661031	0.00649342		0.00725935	0.00122678	0.00404784
		GabD	erythrose	0.017435	0.0152936	0.0142526		0.0156604	0.00162262
		Sad	E4P	0.0475189	0.047919	0.0482575		0.0478984	0.000369745
		Sad Q262R	E4P	0.753788	0.750293	0.90947		0.804517	0.0909087	0.000134596
		GabD	E4P	0.00865505	0.00876212	0.00892273		0.00877997	0.00013473
		Sad	GAP	0.299393	0.279112	0.27071		0.283072	0.0147461
		Sad Q262R	GAP	7.50833	8.203	7.73761		7.81631	0.353959	3.24467e-06
		GabD	GAP	0.028871	0.0289691	0.0290881		0.0289761	0.000108726

## Sheet: Table 1 & Suppl Fig 5
Sad WT
	0.005	uM Enzyme					1	uM Enzyme					0.2	uM Enzyme
[SSA] mM	Slope (1/min)					[E4P] mM	Slope (1/min)					[GAP] mM	Slope (1/min)
0.5	0.0685047	0.0681768	0.0652106			0.784	0.107551	0.106317	0.107356			0.8	0.100995	0.0974267	0.0985142
0.2	0.0940113	0.0951555	0.090796			0.392	0.0633448	0.0621004	0.0638135			0.4	0.063157	0.0626034	0.063944
0.15	0.111608	0.111343	0.101487			0.3	0.0629038	0.059094	0.0623101			0.2	0.0342531	0.0342174	0.0344391
0.1	0.107023	0.107304	0.103337			0.2	0.0329888	0.0327503	0.0314673			0.1	0.0189316	0.0188154	0.0184927
0.05	0.11674	0.127031	0.114729			0.1	0.0169208	0.0161042	0.0160603			1	0.109639	0.113967	0.111017
0.02	0.104525	0.100953	0.100329			0.05	0.00940577	0.0089149	0.00895958			1.1	0.112437	0.122424	0.111341
0.01	0.0683223	0.0673603	0.0683093			1.176	0.150875	0.151281	0.14827
0.0075	0.0647521	0.0641535	0.0622532
0.005	0.0482458	0.0478565	0.0427113
0.0025	0.0292954	0.0293265	0.0298238
Sad Q262R
	0.005	uM Enzyme					0.1	uM Enzyme					0.05	uM Enzyme
[SSA] mM	Slope (1/min)					[E4P] mM	Slope (1/min)					[GAP] mM	Slope (1/min)
0.5	0.0931063	0.0912189	0.0877953			1.176	0.0932257	0.092126	0.0920203			0.8	0.227294	0.222056	0.208768
0.2	0.110339	0.104538	0.113805			0.784	0.102555	0.102831	0.0927138			0.4	0.24599	0.231169	0.218347
0.15	0.123946	0.125384	0.112041			0.392	0.0978703	0.0991646	0.103796			0.2	0.248995	0.247102	0.221483
0.1	0.139658	0.133178	0.141504			0.3	0.105481	0.094284	0.0935058			0.1	0.221119	0.219283	0.202376
0.05	0.135826	0.133174	0.129693			0.2	0.087677	0.0889592	0.0896785			0.04	0.132552	0.118637	0.116769
0.02	0.126586	0.121395	0.123072			0.1	0.0847325	0.0908022	0.0942969			0.02	0.0752852	0.0758127	0.0859659
0.01	0.126471	0.12954	0.120386			0.05	0.0715774	0.0741352	0.0762511			0.01	0.0437732	0.0452891	0.045792
0.0075	0.107175	0.0981856	0.0970008			0.02	0.0364641	0.0356933	0.0388627
0.005	0.071596	0.075441	0.0684645			0.01	0.0299551	0.0368676	0.0407454
0.0025	0.048313	0.0487291	0.0507412
Sad Q262R
	0.005	uM Enzyme
[SSA] mM	Slope (1/min)
0.5	0.243676	0.236045	0.218083
0.2	0.237108	0.219199	0.209519
0.15	0.242163	0.230302	0.215667
0.1	0.240632	0.238641	0.210633
0.05	0.208441	0.207747	0.191377
0.02	0.158316	0.154198	0.143118
0.01	0.112028	0.0967024	0.106401
0.0075	0.0927137	0.0859423	0.0809657
0.005	0.0747622	0.061511	0.0607148
0.0025	0.0363847	0.0348688	0.0385605

## Sheet: Fig 4c
				pydxnA1						pydxnA2
				1	2	3	4	5	6	7	8	9	10	11	12
			A	250	nM PN		25.0282			250	nM PN		25.0282
			B	187.5			18.7712			187.5			18.7712
			C	140.625			14.0784			140.625			14.0784
			D	105.469			10.5588			105.469			10.5588
			E	79.1016			7.91909			79.1016			7.91909
			F	59.3262			5.93932			59.3262			5.93932
			G	44.4946			4.45449			44.4946			4.45449
			H	33.371			0			33.371			0
Time	T° 600	A1	A2	A3	A4	A5	A6	A7	A8	A9	A10	A11	A12	B1	B2	B3	B4	B5	B6	B7	B8	B9	B10	B11	B12	C1	C2	C3	C4	C5	C6	C7	C8	C9	C10	C11	C12	D1	D2	D3	D4	D5	D6	D7	D8	D9	D10	D11	D12
3	37	0.0466	0.0464	0.0463	0.0473	0.0466	0.0458	0.0459	0.0465	0.0457	0.047	0.0461	0.0461	0.0461	0.045	0.0462	0.0456	0.0449	0.0452	0.0449	0.0457	0.0462	0.0461	0.0459	0.0463	0.0452	0.0459	0.0465	0.046	0.0462	0.046	0.046	0.0464	0.0468	0.0491	0.0463	0.0452	0.0463	0.0483	0.0467	0.0465	0.0459	0.0464	0.0465	0.0468	0.0463	0.0478	0.046	0.0462
811	37	0.0465	0.0463	0.0461	0.0471	0.0466	0.0457	0.0458	0.0464	0.0456	0.0469	0.0461	0.0461	0.046	0.0448	0.0461	0.0456	0.0449	0.0451	0.0448	0.0456	0.0461	0.046	0.0458	0.0461	0.0452	0.0458	0.0463	0.0459	0.0461	0.0458	0.0459	0.0464	0.0467	0.0491	0.0462	0.045	0.0462	0.0482	0.0466	0.0466	0.0458	0.0464	0.0484	0.0467	0.0463	0.0478	0.0459	0.0462
1619	37.1	0.0464	0.0462	0.0461	0.0471	0.0465	0.0457	0.0457	0.0463	0.0455	0.0468	0.046	0.0459	0.046	0.0447	0.0459	0.0455	0.0448	0.0451	0.0448	0.0456	0.0461	0.0459	0.0457	0.0462	0.0452	0.0457	0.0462	0.0458	0.046	0.0457	0.0458	0.0463	0.0467	0.049	0.0462	0.0457	0.0461	0.0481	0.0465	0.0464	0.0458	0.0464	0.0467	0.0467	0.0463	0.0477	0.0458	0.0463
2428	37	0.0465	0.0463	0.0461	0.0472	0.0465	0.0457	0.0458	0.0465	0.0457	0.047	0.0461	0.0461	0.0461	0.0448	0.0461	0.0455	0.0448	0.0452	0.0448	0.0457	0.0462	0.0461	0.0458	0.0462	0.0453	0.0458	0.0464	0.0459	0.0461	0.0459	0.0459	0.0464	0.0468	0.049	0.0465	0.045	0.0462	0.0481	0.0466	0.0465	0.0458	0.0465	0.0465	0.0468	0.0464	0.0477	0.046	0.0464
3236	37	0.0465	0.0463	0.0461	0.0471	0.0465	0.0457	0.0459	0.0463	0.0458	0.047	0.0461	0.0461	0.0462	0.0448	0.046	0.0454	0.0447	0.0455	0.0449	0.0457	0.0462	0.0461	0.0459	0.0463	0.0452	0.0458	0.0464	0.0459	0.0461	0.0458	0.046	0.0464	0.0468	0.0491	0.0468	0.0449	0.0462	0.0481	0.0466	0.0466	0.0458	0.0464	0.0465	0.0468	0.0464	0.048	0.0459	0.0464
4044	37.1	0.0465	0.0464	0.0462	0.0471	0.0466	0.0457	0.046	0.0465	0.0458	0.0471	0.0462	0.0461	0.0463	0.0449	0.0461	0.0454	0.0449	0.0452	0.0449	0.0457	0.0463	0.0461	0.0458	0.0463	0.0454	0.0458	0.0465	0.0459	0.0461	0.0458	0.0461	0.0464	0.0469	0.0492	0.0472	0.045	0.0462	0.048	0.0467	0.0466	0.0458	0.0464	0.0466	0.0469	0.0466	0.048	0.0459	0.0465
4852	37	0.0466	0.0464	0.0462	0.0472	0.0467	0.0458	0.0461	0.0466	0.046	0.0472	0.0463	0.0462	0.0464	0.045	0.0462	0.0457	0.0449	0.0455	0.0451	0.0458	0.0464	0.0463	0.046	0.0465	0.0454	0.0459	0.0466	0.0461	0.0463	0.046	0.0461	0.0466	0.047	0.0492	0.0475	0.0453	0.0464	0.0481	0.0467	0.0467	0.046	0.0467	0.0467	0.0471	0.0466	0.0484	0.0461	0.0466
5661	37	0.0466	0.0464	0.0462	0.0473	0.0467	0.0458	0.0461	0.0466	0.046	0.0472	0.0464	0.0462	0.0463	0.0449	0.0462	0.0456	0.0449	0.0456	0.0451	0.0458	0.0464	0.0463	0.046	0.0465	0.0456	0.0459	0.0466	0.0459	0.0462	0.0459	0.0462	0.0466	0.0487	0.0494	0.0478	0.0453	0.0464	0.0482	0.0467	0.0466	0.0459	0.0466	0.0467	0.047	0.0466	0.048	0.0461	0.0465
6469	37	0.0467	0.0465	0.0463	0.0474	0.0467	0.0458	0.0461	0.0467	0.0462	0.0473	0.0464	0.0463	0.0463	0.045	0.0463	0.0456	0.0449	0.0455	0.0452	0.0459	0.0465	0.0464	0.0461	0.0466	0.0456	0.046	0.0467	0.0462	0.0464	0.046	0.0462	0.0467	0.0492	0.0494	0.0478	0.0453	0.0464	0.0483	0.0468	0.0468	0.046	0.0468	0.0468	0.0472	0.0468	0.0482	0.0461	0.0467
7277	37	0.0466	0.0465	0.0463	0.0472	0.0467	0.0458	0.0461	0.0467	0.0461	0.0473	0.0464	0.0464	0.0466	0.0451	0.0463	0.0456	0.045	0.0453	0.0451	0.0459	0.0464	0.0464	0.046	0.0466	0.0455	0.046	0.0468	0.0461	0.0463	0.046	0.0462	0.0466	0.0473	0.0494	0.0481	0.0452	0.0463	0.0481	0.0468	0.0467	0.0459	0.0466	0.0468	0.0471	0.0474	0.0485	0.0462	0.0468
8086	37	0.0467	0.0465	0.0462	0.0473	0.0466	0.0458	0.0461	0.0466	0.0462	0.0472	0.0464	0.0463	0.0464	0.045	0.0462	0.0455	0.0449	0.0452	0.0452	0.0459	0.0465	0.0464	0.0461	0.0466	0.0455	0.0459	0.0466	0.046	0.0463	0.046	0.0462	0.0466	0.0471	0.0494	0.0482	0.0452	0.0463	0.0482	0.0468	0.0467	0.0459	0.0467	0.0468	0.047	0.0468	0.0483	0.0462	0.0467
8894	37	0.0467	0.0466	0.0464	0.0473	0.0468	0.0459	0.0463	0.0468	0.0463	0.0475	0.0466	0.0464	0.0467	0.045	0.0463	0.0457	0.0449	0.0457	0.0453	0.046	0.0466	0.0465	0.0463	0.0467	0.0456	0.0462	0.0467	0.0461	0.0463	0.0461	0.0463	0.0468	0.0472	0.0496	0.0487	0.0454	0.0463	0.0483	0.0469	0.0468	0.046	0.0467	0.0469	0.0473	0.0469	0.0486	0.0463	0.0468
9702	37	0.0467	0.0466	0.0464	0.0473	0.0468	0.0459	0.0463	0.0469	0.0462	0.0474	0.0466	0.0465	0.0466	0.0451	0.0464	0.0457	0.045	0.0454	0.0454	0.0463	0.0466	0.0465	0.0466	0.0468	0.0457	0.046	0.0468	0.0461	0.0464	0.0461	0.0464	0.0468	0.0473	0.0496	0.0484	0.0454	0.0465	0.0483	0.0468	0.0469	0.0461	0.0472	0.047	0.0473	0.0469	0.0485	0.0464	0.0468
10511	37	0.0468	0.0468	0.0465	0.0475	0.0469	0.046	0.0466	0.047	0.0465	0.0477	0.0467	0.0467	0.0467	0.0452	0.0465	0.0458	0.0452	0.0457	0.0455	0.0462	0.0469	0.0467	0.0463	0.0469	0.0458	0.0463	0.0469	0.0462	0.0465	0.0462	0.0466	0.047	0.0475	0.0498	0.0488	0.0456	0.0466	0.0484	0.047	0.047	0.0462	0.047	0.0473	0.0475	0.0471	0.0487	0.0465	0.047
11319	37.1	0.0468	0.0467	0.0465	0.0475	0.0469	0.046	0.0466	0.047	0.0465	0.0476	0.0467	0.0467	0.0468	0.0452	0.0465	0.0458	0.0451	0.0454	0.0455	0.0462	0.0468	0.0467	0.0464	0.0469	0.0458	0.0462	0.0469	0.0462	0.0465	0.0462	0.0466	0.047	0.0476	0.0497	0.0487	0.0456	0.0466	0.0485	0.0471	0.0471	0.0462	0.0475	0.0472	0.0475	0.0475	0.0487	0.0466	0.0471
12127	37.1	0.0468	0.0468	0.0466	0.0475	0.047	0.046	0.0466	0.047	0.0465	0.0477	0.0469	0.0467	0.0468	0.0453	0.0466	0.0458	0.0451	0.0455	0.0456	0.0463	0.0469	0.0468	0.0468	0.047	0.0458	0.0465	0.0471	0.0464	0.0465	0.0463	0.0467	0.0471	0.0477	0.0498	0.0491	0.0457	0.0466	0.0486	0.0471	0.0471	0.0464	0.0474	0.0472	0.0476	0.0471	0.0487	0.0467	0.0471
12935	37	0.0469	0.0468	0.0467	0.0476	0.047	0.0461	0.0467	0.0471	0.0469	0.0478	0.047	0.0468	0.0468	0.0453	0.0466	0.046	0.0451	0.0457	0.0456	0.0464	0.047	0.0469	0.0467	0.0471	0.0459	0.0466	0.0471	0.0464	0.0466	0.0465	0.0468	0.0473	0.0478	0.0499	0.0489	0.0458	0.0467	0.0486	0.0472	0.0472	0.0464	0.047	0.0484	0.0478	0.0472	0.0488	0.0467	0.0471
13744	37.1	0.047	0.0468	0.0466	0.0477	0.0471	0.0462	0.0468	0.0472	0.0468	0.0478	0.0469	0.0468	0.0471	0.0454	0.0465	0.0459	0.0452	0.0456	0.0457	0.0465	0.047	0.0469	0.047	0.0471	0.0461	0.0466	0.0471	0.0464	0.0465	0.0463	0.0468	0.0473	0.0482	0.0499	0.0495	0.0459	0.0467	0.0485	0.0472	0.0472	0.0465	0.0475	0.0485	0.048	0.0474	0.0488	0.0469	0.0472
14552	37	0.0471	0.0469	0.0467	0.0478	0.0471	0.0463	0.0469	0.0473	0.0468	0.048	0.0471	0.047	0.047	0.0454	0.0467	0.0461	0.0453	0.0464	0.0459	0.0467	0.0472	0.0471	0.047	0.0473	0.0462	0.0465	0.0474	0.0465	0.0467	0.0466	0.0469	0.0473	0.0484	0.0501	0.0491	0.046	0.0468	0.0485	0.0473	0.0473	0.0467	0.0475	0.0486	0.0479	0.0477	0.049	0.0469	0.0471
15360	37	0.047	0.0469	0.0468	0.0476	0.0471	0.0462	0.0469	0.0472	0.047	0.0479	0.0471	0.0469	0.047	0.0453	0.0467	0.046	0.0453	0.0458	0.0459	0.0466	0.0471	0.047	0.0473	0.0472	0.0461	0.0469	0.0473	0.0465	0.0466	0.0466	0.047	0.0474	0.0484	0.0501	0.0492	0.046	0.0467	0.0487	0.0472	0.0472	0.0465	0.0476	0.0488	0.0478	0.0475	0.0493	0.0471	0.0474
16168	37.1	0.0472	0.047	0.047	0.0478	0.0472	0.0463	0.0471	0.0475	0.047	0.0482	0.0472	0.0471	0.0472	0.0456	0.0468	0.0461	0.0454	0.0462	0.0461	0.0467	0.0473	0.0472	0.0474	0.0474	0.046	0.0468	0.0473	0.0466	0.0468	0.0466	0.0471	0.0475	0.0485	0.0502	0.0493	0.0462	0.0469	0.0489	0.0474	0.0476	0.0467	0.0475	0.0498	0.048	0.0477	0.0494	0.0472	0.0473
16977	37	0.0472	0.047	0.0468	0.0478	0.0472	0.0463	0.0472	0.0475	0.0469	0.0482	0.0473	0.0471	0.0471	0.0457	0.0468	0.0461	0.0453	0.0461	0.0461	0.0469	0.0474	0.0474	0.0472	0.0475	0.0463	0.0467	0.0473	0.0466	0.0468	0.0466	0.0472	0.0476	0.0481	0.0503	0.049	0.0462	0.0469	0.0487	0.0473	0.0474	0.0466	0.0476	0.0484	0.0481	0.0479	0.0495	0.0472	0.0474
17785	37	0.0473	0.0472	0.0469	0.0479	0.0473	0.0464	0.0473	0.0476	0.0472	0.0484	0.0473	0.0474	0.0472	0.0457	0.0469	0.0462	0.0455	0.0459	0.0462	0.047	0.0475	0.0474	0.0473	0.0476	0.0463	0.0468	0.0476	0.0468	0.0469	0.0466	0.0473	0.0477	0.049	0.0504	0.0497	0.0464	0.047	0.0489	0.0474	0.0478	0.0468	0.048	0.0498	0.0483	0.0481	0.0494	0.0472	0.0475
18593	37	0.0473	0.0471	0.0468	0.0479	0.0472	0.0464	0.0473	0.0476	0.0471	0.0484	0.0474	0.0473	0.047	0.0456	0.0469	0.0462	0.0454	0.0461	0.0462	0.0469	0.0475	0.0474	0.0475	0.0476	0.0463	0.0467	0.0474	0.0466	0.0468	0.0467	0.0473	0.0477	0.0489	0.0504	0.0497	0.0463	0.0471	0.0489	0.0475	0.0476	0.0468	0.0476	0.0498	0.0482	0.0484	0.0492	0.0472	0.0475
19402	37.1	0.0474	0.0472	0.047	0.048	0.0474	0.0465	0.0473	0.0478	0.0474	0.0484	0.0475	0.0474	0.0471	0.0457	0.047	0.0463	0.0456	0.0463	0.0464	0.047	0.0476	0.0476	0.0474	0.0476	0.0461	0.0469	0.0473	0.047	0.0469	0.0469	0.0474	0.0479	0.0484	0.0505	0.0498	0.0465	0.0471	0.0493	0.0475	0.0478	0.0469	0.0476	0.0497	0.0483	0.0482	0.0492	0.0474	0.0476
20210	37	0.0475	0.0472	0.0472	0.0481	0.0474	0.0465	0.0475	0.0479	0.0475	0.0486	0.0477	0.0475	0.0471	0.0458	0.0471	0.0464	0.0456	0.0461	0.0465	0.0473	0.0478	0.0477	0.0475	0.0478	0.0464	0.0472	0.0476	0.047	0.047	0.047	0.0476	0.048	0.0488	0.0506	0.0496	0.0466	0.0472	0.0491	0.0475	0.0477	0.0471	0.0479	0.0499	0.0483	0.048	0.0496	0.0476	0.0476
21018	37	0.0475	0.0474	0.0473	0.0482	0.0476	0.0467	0.0477	0.048	0.0476	0.0487	0.0477	0.0476	0.0472	0.0459	0.0472	0.0464	0.0457	0.0463	0.0466	0.0474	0.0479	0.0478	0.0478	0.0478	0.0466	0.0474	0.0476	0.0471	0.0471	0.0469	0.0476	0.0481	0.0489	0.0507	0.0498	0.0467	0.0472	0.0494	0.0477	0.0481	0.0472	0.0478	0.0503	0.0485	0.0484	0.0498	0.0476	0.0478
21826	37.1	0.0475	0.0474	0.0472	0.0481	0.0476	0.0467	0.0477	0.0481	0.0481	0.0487	0.0478	0.0476	0.0475	0.0459	0.0471	0.0464	0.0457	0.0463	0.0467	0.0473	0.0479	0.0478	0.0479	0.0479	0.0465	0.0473	0.0478	0.0469	0.047	0.0468	0.0477	0.0481	0.0494	0.0508	0.05	0.0467	0.0473	0.0492	0.0477	0.048	0.0471	0.0479	0.0504	0.0487	0.0485	0.0495	0.0476	0.0478
22635	37	0.0476	0.0475	0.0473	0.0482	0.0476	0.0467	0.0478	0.0482	0.0479	0.0488	0.0479	0.0477	0.0476	0.046	0.0472	0.0464	0.0458	0.0463	0.0468	0.0476	0.0481	0.0479	0.048	0.048	0.0466	0.0474	0.0477	0.0472	0.0471	0.0468	0.0478	0.0483	0.0495	0.0509	0.0503	0.0468	0.0473	0.0495	0.0477	0.0481	0.0471	0.0479	0.0503	0.0488	0.0484	0.0495	0.0478	0.0479
23443	37	0.0477	0.0475	0.0473	0.0483	0.0477	0.0468	0.0479	0.0482	0.0479	0.049	0.048	0.0478	0.0474	0.0461	0.0473	0.0465	0.0458	0.0466	0.047	0.0475	0.0481	0.0479	0.0481	0.0481	0.0468	0.0474	0.0478	0.047	0.0472	0.0471	0.048	0.0483	0.0501	0.0509	0.0501	0.0469	0.0475	0.0492	0.0478	0.0479	0.047	0.0478	0.0506	0.0489	0.0488	0.0498	0.0477	0.048
24251	37	0.0478	0.0476	0.0474	0.0483	0.0477	0.0469	0.048	0.0483	0.0479	0.049	0.048	0.0479	0.0478	0.0462	0.0473	0.0465	0.0459	0.0467	0.047	0.0476	0.0483	0.048	0.0479	0.0482	0.0467	0.0475	0.0479	0.0471	0.0472	0.0471	0.048	0.0485	0.0494	0.0509	0.0511	0.047	0.0475	0.0496	0.0479	0.0483	0.0472	0.0481	0.0507	0.049	0.0485	0.0498	0.0477	0.0482
25059	37.1	0.0478	0.0477	0.0474	0.0483	0.0478	0.0469	0.0482	0.0485	0.0479	0.0491	0.0481	0.048	0.0475	0.0462	0.0474	0.0467	0.0459	0.0468	0.0472	0.0479	0.0484	0.0482	0.0484	0.0482	0.0467	0.048	0.048	0.0473	0.0473	0.0473	0.0482	0.0485	0.0506	0.0511	0.0505	0.047	0.0476	0.0495	0.048	0.0483	0.0474	0.0482	0.0507	0.049	0.049	0.05	0.048	0.0482
25868	37	0.0478	0.0477	0.0477	0.0484	0.0478	0.047	0.0482	0.0485	0.0484	0.0491	0.0482	0.048	0.0479	0.0462	0.0475	0.0467	0.0458	0.0467	0.0473	0.0479	0.0484	0.0483	0.0483	0.0483	0.0468	0.0478	0.0482	0.0473	0.0473	0.0471	0.0482	0.0487	0.0496	0.0511	0.0507	0.0472	0.0476	0.0495	0.0479	0.0481	0.0473	0.0479	0.0509	0.0492	0.049	0.0502	0.0481	0.0482
26676	37.1	0.0479	0.0477	0.0477	0.0485	0.0479	0.047	0.0484	0.0487	0.0483	0.0494	0.0483	0.0482	0.0477	0.0463	0.0476	0.0468	0.0461	0.0468	0.0476	0.0483	0.0486	0.0484	0.0482	0.0485	0.0473	0.048	0.0483	0.0474	0.0475	0.0473	0.0484	0.0488	0.0501	0.0512	0.0502	0.0473	0.0477	0.0498	0.0481	0.0483	0.0476	0.0483	0.0511	0.0493	0.049	0.0501	0.048	0.0483
27484	37.1	0.048	0.0479	0.0477	0.0486	0.048	0.0472	0.0485	0.0488	0.0485	0.0495	0.0486	0.0483	0.0479	0.0465	0.0477	0.0469	0.0461	0.0468	0.0476	0.0484	0.0487	0.0485	0.0481	0.0486	0.047	0.048	0.0484	0.0475	0.0475	0.0473	0.0485	0.049	0.0504	0.0514	0.0508	0.0473	0.0478	0.0501	0.0483	0.0485	0.0477	0.0483	0.0513	0.0496	0.0504	0.0502	0.0482	0.0485
28293	37	0.0481	0.048	0.0483	0.0487	0.0481	0.0472	0.0488	0.0489	0.0485	0.0497	0.0484	0.0484	0.0479	0.0466	0.0477	0.0469	0.0462	0.0469	0.0478	0.0483	0.0489	0.0486	0.0483	0.0487	0.0473	0.0479	0.0483	0.0475	0.0475	0.0475	0.0487	0.0491	0.0508	0.0515	0.0508	0.0475	0.0479	0.05	0.0483	0.0484	0.0475	0.0482	0.0514	0.0498	0.0499	0.0502	0.0482	0.0485
29101	37	0.0482	0.048	0.0484	0.0487	0.048	0.0471	0.0487	0.049	0.049	0.0496	0.0487	0.0484	0.0481	0.0464	0.0477	0.0469	0.0461	0.047	0.0478	0.0486	0.049	0.0486	0.0489	0.0487	0.0474	0.0487	0.0484	0.0476	0.0475	0.0476	0.0487	0.0492	0.0506	0.0515	0.051	0.0475	0.048	0.0501	0.0483	0.0484	0.0476	0.0483	0.0515	0.0497	0.0497	0.0503	0.0483	0.0485
29909	37	0.0483	0.0482	0.0484	0.0488	0.0482	0.0474	0.049	0.0492	0.0489	0.0498	0.0488	0.0487	0.0485	0.0467	0.0479	0.047	0.0463	0.0469	0.048	0.0487	0.0492	0.0487	0.0493	0.0489	0.0473	0.0484	0.0489	0.0475	0.0476	0.0475	0.049	0.0494	0.051	0.0516	0.0509	0.0476	0.0481	0.0503	0.0485	0.0484	0.0477	0.0486	0.0516	0.05	0.05	0.0505	0.0485	0.0486
30718	37	0.0484	0.0482	0.0484	0.0489	0.0482	0.0475	0.0491	0.0493	0.049	0.0499	0.0488	0.0487	0.0487	0.0468	0.048	0.047	0.0464	0.0469	0.0481	0.0489	0.0493	0.0488	0.0494	0.0489	0.0477	0.0481	0.0492	0.0477	0.0476	0.0476	0.0491	0.0495	0.0514	0.0518	0.0512	0.0477	0.0481	0.05	0.0486	0.0486	0.0479	0.0488	0.0517	0.0501	0.0502	0.0505	0.0486	0.0487
31526	37.1	0.0485	0.0483	0.0487	0.049	0.0483	0.0475	0.0493	0.0495	0.0491	0.0501	0.0489	0.0488	0.0487	0.0469	0.0481	0.0471	0.0464	0.0471	0.0484	0.0496	0.0495	0.049	0.0494	0.049	0.0475	0.0488	0.0491	0.0477	0.0478	0.0477	0.0492	0.0497	0.0512	0.0519	0.0508	0.0478	0.0483	0.0507	0.0487	0.0487	0.0478	0.049	0.0519	0.0504	0.0502	0.0507	0.0489	0.0488
32334	37	0.0485	0.0484	0.0483	0.049	0.0484	0.0476	0.0495	0.0497	0.0496	0.0501	0.049	0.0489	0.0486	0.0472	0.0482	0.0472	0.0465	0.047	0.0485	0.0493	0.0496	0.049	0.049	0.0492	0.048	0.0484	0.0493	0.0478	0.0478	0.0476	0.0495	0.0498	0.0512	0.0518	0.0517	0.0478	0.0483	0.0505	0.0488	0.0485	0.0479	0.0488	0.052	0.0505	0.0502	0.0506	0.0486	0.0489
33142	37.1	0.0487	0.0485	0.0488	0.0491	0.0484	0.0476	0.0497	0.0498	0.0496	0.0502	0.0491	0.0489	0.0485	0.047	0.0482	0.0472	0.0465	0.0471	0.0486	0.0492	0.0497	0.0491	0.0489	0.0491	0.0477	0.049	0.049	0.0479	0.0478	0.0478	0.0497	0.0499	0.0519	0.052	0.0518	0.048	0.0484	0.0505	0.0488	0.0487	0.0481	0.0491	0.0522	0.0505	0.0506	0.0506	0.0486	0.0489
33951	37.1	0.0487	0.0485	0.049	0.0492	0.0485	0.0477	0.0499	0.0501	0.0497	0.0503	0.0493	0.0492	0.049	0.0473	0.0483	0.0473	0.0465	0.0474	0.0489	0.0496	0.05	0.0492	0.0492	0.0492	0.0479	0.0493	0.049	0.0478	0.0479	0.0478	0.0496	0.0501	0.0519	0.052	0.0513	0.0479	0.0485	0.0507	0.0489	0.0487	0.0482	0.0489	0.0523	0.051	0.0511	0.0509	0.0488	0.0489
34759	37	0.0489	0.0486	0.0486	0.0492	0.0486	0.0477	0.05	0.0502	0.0502	0.0505	0.0494	0.0493	0.0491	0.0475	0.0485	0.0475	0.0467	0.0473	0.0491	0.0501	0.0502	0.0493	0.0494	0.0494	0.0481	0.0488	0.0495	0.048	0.048	0.0481	0.0499	0.0504	0.0534	0.0522	0.0517	0.0481	0.0486	0.0511	0.0491	0.0487	0.048	0.0487	0.0526	0.0512	0.0522	0.0509	0.049	0.0491
35567	37.1	0.0491	0.0488	0.0494	0.0495	0.0487	0.048	0.0502	0.0504	0.0503	0.0507	0.0494	0.0494	0.049	0.0478	0.0486	0.0475	0.0467	0.0474	0.0494	0.0506	0.0504	0.0495	0.0494	0.0496	0.0482	0.0493	0.05	0.0482	0.0481	0.048	0.0505	0.0506	0.0536	0.0523	0.0514	0.0482	0.0487	0.0516	0.0493	0.0491	0.0481	0.0489	0.0528	0.0514	0.0515	0.0511	0.049	0.0492
36376	37	0.0492	0.0489	0.0493	0.0495	0.0488	0.048	0.0505	0.0507	0.0509	0.0508	0.0496	0.0495	0.0491	0.0476	0.0487	0.0476	0.0468	0.048	0.0496	0.0503	0.0506	0.0495	0.0498	0.0496	0.0486	0.0495	0.0495	0.0484	0.0481	0.0483	0.0504	0.0507	0.0524	0.0524	0.0513	0.0484	0.049	0.0512	0.0493	0.0491	0.0482	0.0488	0.053	0.0513	0.0513	0.0513	0.0493	0.0493
37184	37.1	0.0492	0.049	0.0492	0.0496	0.0489	0.0481	0.0507	0.0507	0.0508	0.0509	0.0496	0.0496	0.0488	0.0477	0.0489	0.0477	0.0469	0.0476	0.0497	0.0506	0.0508	0.0497	0.0494	0.0497	0.0484	0.0491	0.0501	0.0482	0.0482	0.0482	0.0506	0.051	0.0528	0.0526	0.0513	0.0484	0.0491	0.0513	0.0495	0.0495	0.048	0.0489	0.0535	0.0517	0.0516	0.0511	0.0492	0.0494
37992	37	0.0494	0.0491	0.0493	0.0497	0.049	0.0482	0.0509	0.0511	0.0512	0.051	0.0498	0.0498	0.0492	0.0477	0.0489	0.0478	0.047	0.0475	0.0501	0.0513	0.0512	0.0497	0.05	0.0498	0.0491	0.0498	0.0502	0.0484	0.0483	0.0483	0.0508	0.0511	0.053	0.0526	0.0522	0.0485	0.0494	0.051	0.0496	0.0491	0.0484	0.0493	0.0536	0.0519	0.0525	0.0512	0.0493	0.0495
38801	37.1	0.0495	0.0493	0.0497	0.0498	0.049	0.0483	0.0512	0.0514	0.0512	0.0512	0.0502	0.0499	0.0499	0.0484	0.049	0.0478	0.047	0.0477	0.0504	0.0516	0.0513	0.0499	0.05	0.0499	0.049	0.0501	0.0505	0.0485	0.0483	0.0481	0.0512	0.0514	0.0532	0.0527	0.0521	0.0486	0.0493	0.0512	0.0497	0.0494	0.0484	0.0495	0.0538	0.0531	0.0538	0.0516	0.0494	0.0495
39609	37	0.0497	0.0494	0.0496	0.05	0.0492	0.0485	0.0515	0.0516	0.052	0.0514	0.0501	0.05	0.05	0.0486	0.0492	0.048	0.0471	0.0478	0.0505	0.0523	0.0516	0.0501	0.0495	0.0501	0.0489	0.0499	0.051	0.0484	0.0485	0.0482	0.0517	0.0518	0.0548	0.0528	0.0519	0.0487	0.0496	0.0529	0.0501	0.0494	0.0483	0.0492	0.0542	0.0529	0.0534	0.0515	0.0494	0.0497
40417	37	0.05	0.0495	0.0506	0.0502	0.0493	0.0486	0.0519	0.0519	0.0517	0.0516	0.0505	0.0502	0.0501	0.0486	0.0495	0.0481	0.0473	0.048	0.0508	0.0517	0.052	0.0502	0.0499	0.0502	0.0491	0.0507	0.0509	0.0487	0.0485	0.0484	0.0517	0.052	0.0546	0.053	0.052	0.0489	0.0498	0.0529	0.0501	0.0496	0.0487	0.0494	0.0548	0.053	0.0537	0.0516	0.0495	0.0497
41225	37	0.0501	0.0497	0.0502	0.0502	0.0493	0.0487	0.0522	0.0521	0.0525	0.0518	0.0503	0.0503	0.0503	0.0492	0.0497	0.0481	0.0474	0.0482	0.0513	0.0524	0.0522	0.0503	0.0501	0.0503	0.0496	0.0507	0.0514	0.0485	0.0486	0.0484	0.0517	0.0523	0.0555	0.0531	0.0517	0.049	0.05	0.0523	0.0502	0.0497	0.0486	0.0493	0.0554	0.0539	0.0534	0.0517	0.0495	0.0499
42034	37	0.0502	0.0499	0.0514	0.0505	0.0495	0.0488	0.0524	0.0524	0.0527	0.0518	0.0505	0.0505	0.0507	0.0492	0.0498	0.0482	0.0474	0.0483	0.0518	0.0538	0.0526	0.0505	0.0499	0.0504	0.0498	0.0516	0.0523	0.0486	0.0486	0.0486	0.0523	0.0525	0.0567	0.0532	0.0519	0.049	0.0503	0.0531	0.0506	0.0496	0.0487	0.0494	0.0557	0.054	0.0546	0.0517	0.0497	0.0499
42842	37.1	0.0504	0.0501	0.0513	0.0505	0.0497	0.049	0.0529	0.0529	0.0533	0.052	0.0509	0.0507	0.0508	0.0495	0.05	0.0483	0.0476	0.0484	0.0519	0.0546	0.0529	0.0506	0.0506	0.0506	0.0503	0.0513	0.052	0.0489	0.0488	0.0487	0.0528	0.0529	0.0555	0.0533	0.0521	0.0491	0.0504	0.0537	0.0507	0.0498	0.0486	0.0497	0.0555	0.0544	0.0546	0.0519	0.0497	0.0499
43650	37.1	0.0506	0.0501	0.0512	0.0507	0.0497	0.049	0.053	0.0532	0.0535	0.0523	0.051	0.0508	0.0505	0.0499	0.0502	0.0483	0.0476	0.0487	0.0522	0.0551	0.0532	0.0507	0.0506	0.0507	0.0498	0.0516	0.0522	0.0489	0.0488	0.0486	0.0537	0.0532	0.0557	0.0534	0.0524	0.0493	0.0506	0.0537	0.0509	0.0497	0.0487	0.0495	0.0558	0.0543	0.0544	0.0519	0.05	0.05
44458	37	0.0509	0.0504	0.0519	0.0508	0.0498	0.0492	0.0535	0.0535	0.0536	0.0524	0.051	0.0508	0.0514	0.0496	0.0503	0.0485	0.0478	0.0484	0.0525	0.0555	0.0534	0.0511	0.0505	0.0509	0.0502	0.0521	0.0538	0.0493	0.0489	0.0487	0.0542	0.0534	0.0558	0.0535	0.0519	0.0494	0.0509	0.0533	0.051	0.0501	0.0488	0.0499	0.0564	0.0541	0.0552	0.0521	0.05	0.0502
45267	37	0.0511	0.0505	0.0529	0.0509	0.05	0.0493	0.0539	0.0539	0.054	0.0527	0.0515	0.0512	0.051	0.0501	0.0505	0.0486	0.0478	0.0485	0.053	0.0559	0.0538	0.051	0.0505	0.051	0.0507	0.0529	0.053	0.0491	0.0489	0.0489	0.0539	0.0538	0.0575	0.0536	0.0525	0.0494	0.051	0.0542	0.0514	0.0498	0.0491	0.0499	0.0567	0.0559	0.056	0.0522	0.0501	0.0503
46075	37.1	0.0513	0.0508	0.0533	0.0509	0.0501	0.0495	0.0542	0.0542	0.0543	0.0528	0.0515	0.0512	0.0521	0.0506	0.0508	0.0487	0.0479	0.0486	0.0533	0.0554	0.0541	0.0512	0.0507	0.0512	0.0524	0.0536	0.0534	0.0491	0.049	0.0491	0.0542	0.0541	0.0571	0.0537	0.0527	0.0495	0.0514	0.0552	0.0516	0.0498	0.049	0.05	0.0572	0.0554	0.0564	0.0523	0.0502	0.0504
46883	37	0.0516	0.0511	0.0534	0.0512	0.0503	0.0496	0.0546	0.0545	0.0546	0.053	0.0514	0.0514	0.052	0.0501	0.0511	0.0488	0.048	0.0489	0.0535	0.0553	0.0546	0.0513	0.0509	0.0512	0.0506	0.0532	0.0536	0.0495	0.0491	0.0492	0.0546	0.0546	0.0563	0.0539	0.0524	0.0497	0.0519	0.0535	0.0519	0.0499	0.0493	0.0499	0.0575	0.0553	0.0557	0.0524	0.0504	0.0506
47692	37.1	0.0519	0.0513	0.0534	0.0514	0.0504	0.0499	0.055	0.0548	0.0549	0.0532	0.0521	0.0516	0.0525	0.0519	0.0514	0.0491	0.0481	0.0493	0.0542	0.0548	0.055	0.0515	0.0511	0.0513	0.052	0.0543	0.0545	0.0494	0.0492	0.0497	0.055	0.055	0.0568	0.0539	0.053	0.0498	0.0521	0.0558	0.0524	0.0501	0.0493	0.0502	0.0577	0.0563	0.0563	0.0525	0.0504	0.0506
48500	37	0.0522	0.0516	0.0536	0.0516	0.0506	0.0501	0.0557	0.0553	0.0555	0.0534	0.0521	0.0519	0.0532	0.0518	0.0517	0.049	0.0483	0.0492	0.0545	0.0553	0.0554	0.0515	0.0514	0.0515	0.0528	0.0542	0.0553	0.0497	0.0494	0.0494	0.0554	0.0555	0.0572	0.0542	0.0534	0.0499	0.0525	0.0559	0.0526	0.0503	0.0494	0.0505	0.0583	0.0564	0.0567	0.0527	0.0505	0.0507
49308	37	0.0525	0.0518	0.0538	0.0517	0.0507	0.0502	0.056	0.0556	0.0558	0.0535	0.0524	0.0519	0.0527	0.0519	0.0519	0.0492	0.0483	0.0491	0.0548	0.0554	0.0558	0.0517	0.0514	0.0516	0.053	0.0548	0.0545	0.0494	0.0493	0.0495	0.0557	0.0559	0.0573	0.0542	0.0531	0.05	0.0523	0.0553	0.0527	0.0504	0.0496	0.05	0.0588	0.0564	0.0569	0.0528	0.0506	0.0508
50117	37	0.0528	0.0521	0.0534	0.0519	0.0508	0.0503	0.0566	0.056	0.0563	0.0537	0.0526	0.0522	0.0534	0.0531	0.0523	0.0495	0.0485	0.0494	0.0554	0.0559	0.0562	0.0519	0.0513	0.0517	0.0525	0.0545	0.0562	0.0496	0.0495	0.0496	0.0563	0.0564	0.0575	0.0543	0.0531	0.0501	0.0528	0.0566	0.0531	0.0505	0.0495	0.0505	0.0592	0.0573	0.0575	0.0528	0.0507	0.0509
50925	37.1	0.053	0.0523	0.055	0.0521	0.051	0.0505	0.0572	0.0567	0.057	0.054	0.0524	0.0524	0.0534	0.0532	0.0525	0.0494	0.0485	0.0495	0.056	0.0564	0.0571	0.052	0.0524	0.0519	0.0531	0.0552	0.0551	0.0498	0.0496	0.0497	0.0568	0.0569	0.0584	0.0545	0.0529	0.0502	0.0536	0.0576	0.0534	0.0511	0.0496	0.0507	0.0599	0.0575	0.0582	0.053	0.0508	0.0511
51733	37	0.0534	0.0527	0.0538	0.0523	0.0512	0.0507	0.058	0.0572	0.0578	0.0542	0.0526	0.0526	0.0546	0.0525	0.0528	0.0497	0.0488	0.0497	0.0567	0.057	0.0576	0.0521	0.0519	0.0521	0.0524	0.0544	0.0552	0.0507	0.0497	0.0498	0.0576	0.0575	0.0589	0.0546	0.0528	0.0504	0.0536	0.0569	0.0538	0.0508	0.0496	0.0509	0.0605	0.0579	0.0587	0.0531	0.0509	0.0511
52541	37	0.0537	0.053	0.0541	0.0524	0.0513	0.0508	0.0587	0.0579	0.0584	0.0545	0.053	0.0528	0.0545	0.0529	0.0532	0.0497	0.0488	0.05	0.0573	0.0577	0.0583	0.0523	0.0521	0.0522	0.0532	0.0548	0.055	0.0505	0.0497	0.0498	0.0582	0.0581	0.0596	0.0547	0.0535	0.0505	0.0539	0.0576	0.0541	0.0507	0.0498	0.0504	0.0613	0.0586	0.0596	0.0532	0.051	0.0512
53349	37	0.0541	0.0533	0.0544	0.0528	0.0515	0.051	0.0596	0.0587	0.0593	0.0548	0.0531	0.0531	0.0545	0.0532	0.0536	0.0499	0.049	0.0505	0.0581	0.0584	0.059	0.0525	0.0521	0.0524	0.0532	0.0551	0.0553	0.0505	0.0499	0.0504	0.059	0.0588	0.0603	0.0548	0.0537	0.0505	0.0542	0.0578	0.0544	0.0511	0.0498	0.0505	0.062	0.0593	0.0604	0.0533	0.0511	0.0514
54158	37.1	0.0545	0.0537	0.0544	0.0529	0.0517	0.0513	0.0603	0.0595	0.06	0.0549	0.0535	0.0533	0.0544	0.053	0.054	0.05	0.0491	0.0499	0.059	0.0592	0.0599	0.0527	0.0527	0.0525	0.0533	0.0549	0.0552	0.0507	0.0499	0.0498	0.0598	0.0598	0.0612	0.055	0.054	0.0507	0.0545	0.057	0.0549	0.051	0.05	0.051	0.0629	0.06	0.0612	0.0534	0.0513	0.0515
54966	37	0.0551	0.0541	0.0547	0.0532	0.052	0.0517	0.0614	0.0604	0.0612	0.0554	0.0544	0.0536	0.0549	0.0532	0.0544	0.0501	0.0493	0.0501	0.0598	0.0599	0.0608	0.053	0.0528	0.0528	0.0538	0.0551	0.0554	0.0509	0.0501	0.0503	0.0608	0.0605	0.0621	0.0552	0.054	0.0509	0.055	0.0568	0.0552	0.0511	0.0501	0.0507	0.0638	0.0608	0.062	0.0537	0.0517	0.0516
55774	37	0.0555	0.0544	0.0549	0.0534	0.0522	0.0517	0.0623	0.0612	0.0618	0.0556	0.0543	0.0537	0.0552	0.0536	0.0549	0.0504	0.0494	0.0508	0.0607	0.0606	0.0617	0.0531	0.0527	0.053	0.0539	0.0551	0.0559	0.0509	0.0502	0.0502	0.0617	0.0613	0.0629	0.0552	0.054	0.051	0.0552	0.0571	0.0557	0.0513	0.0502	0.051	0.0646	0.0617	0.063	0.0538	0.0516	0.0516
56583	37	0.0561	0.055	0.0554	0.0537	0.0523	0.052	0.0633	0.0622	0.063	0.0561	0.0545	0.054	0.0556	0.0539	0.0555	0.0504	0.0495	0.0508	0.0618	0.0617	0.0628	0.0533	0.0535	0.053	0.0545	0.0555	0.0563	0.0514	0.0504	0.0509	0.0628	0.0623	0.0641	0.0556	0.0553	0.0511	0.0557	0.0572	0.0562	0.0517	0.05	0.0512	0.0659	0.0626	0.064	0.0539	0.0517	0.0517
57391	37.1	0.0565	0.0553	0.0558	0.0538	0.0525	0.0522	0.0642	0.0632	0.0641	0.056	0.0548	0.0542	0.0561	0.054	0.056	0.0505	0.0497	0.0505	0.0627	0.0626	0.0637	0.0534	0.0528	0.0532	0.0549	0.0556	0.0567	0.051	0.0505	0.0505	0.0639	0.0632	0.0651	0.0555	0.054	0.0512	0.0562	0.0572	0.0567	0.0514	0.0501	0.0512	0.067	0.0635	0.065	0.0539	0.0516	0.0519
58199	37.1	0.0572	0.056	0.0564	0.0541	0.053	0.0525	0.0656	0.064	0.0651	0.0564	0.0546	0.0545	0.0566	0.0548	0.0567	0.0508	0.05	0.0521	0.0638	0.0637	0.0648	0.0537	0.053	0.0534	0.0555	0.0559	0.0576	0.0514	0.0506	0.0508	0.0652	0.0643	0.0662	0.0557	0.054	0.0514	0.0568	0.0578	0.0574	0.0513	0.0502	0.0511	0.068	0.0646	0.0663	0.054	0.0518	0.0521
59007	37	0.0579	0.0565	0.0573	0.0544	0.053	0.0528	0.0666	0.0652	0.0662	0.0568	0.0553	0.0548	0.0574	0.0555	0.0573	0.0509	0.05	0.0526	0.0649	0.0649	0.066	0.0538	0.053	0.0536	0.0562	0.0564	0.0581	0.0513	0.0506	0.0512	0.0663	0.0652	0.0674	0.0556	0.0548	0.0515	0.0574	0.0581	0.058	0.0518	0.0502	0.0515	0.0693	0.0657	0.0675	0.0542	0.0519	0.0521
59816	37.1	0.0587	0.0571	0.0579	0.0546	0.0533	0.0531	0.068	0.0663	0.0676	0.0571	0.0554	0.0551	0.0582	0.0561	0.058	0.0513	0.0502	0.0512	0.0663	0.066	0.0672	0.0542	0.0535	0.0537	0.057	0.0569	0.0586	0.0509	0.0507	0.0506	0.0677	0.0664	0.0687	0.056	0.0545	0.0517	0.0582	0.0586	0.0588	0.0515	0.0504	0.0517	0.0706	0.0668	0.069	0.0544	0.052	0.0523
60624	37.1	0.0594	0.058	0.0587	0.0551	0.0535	0.0534	0.0696	0.0679	0.0689	0.0574	0.0559	0.0554	0.0591	0.0569	0.0588	0.0513	0.0504	0.0517	0.0677	0.0675	0.0685	0.0544	0.0541	0.054	0.0578	0.0576	0.0595	0.0514	0.0509	0.0509	0.069	0.0678	0.0702	0.0561	0.0547	0.0518	0.059	0.0596	0.0596	0.0518	0.0503	0.0516	0.0721	0.0682	0.0705	0.0545	0.0522	0.0524
61432	37	0.0604	0.0586	0.0595	0.0551	0.0538	0.0536	0.071	0.0691	0.0703	0.0577	0.056	0.0556	0.0597	0.0576	0.0596	0.0514	0.0506	0.0524	0.0689	0.0687	0.0702	0.0544	0.0539	0.0542	0.0585	0.0582	0.0603	0.0512	0.051	0.0508	0.0706	0.0691	0.0715	0.0563	0.0549	0.0521	0.0598	0.0601	0.0604	0.0517	0.0503	0.0515	0.0736	0.0695	0.0718	0.0546	0.0522	0.0526
62241	37	0.0611	0.0594	0.0606	0.0555	0.0541	0.0539	0.0727	0.0708	0.0719	0.0581	0.0567	0.056	0.0608	0.0585	0.0606	0.0517	0.0507	0.0526	0.0707	0.0703	0.0717	0.0548	0.0542	0.0544	0.0594	0.0592	0.0612	0.0515	0.0512	0.051	0.0722	0.0707	0.0732	0.0565	0.0546	0.0521	0.0605	0.0612	0.0613	0.0517	0.0505	0.0519	0.0755	0.071	0.0736	0.0549	0.0525	0.0526
63049	37	0.0621	0.0604	0.0614	0.0559	0.0544	0.0543	0.0745	0.0722	0.0736	0.0584	0.0579	0.0565	0.0617	0.0594	0.0616	0.052	0.051	0.0522	0.0722	0.072	0.0734	0.055	0.0545	0.0548	0.0605	0.06	0.0622	0.052	0.0514	0.0513	0.074	0.0721	0.0749	0.0567	0.055	0.0524	0.0616	0.0618	0.0623	0.0519	0.0507	0.0517	0.0773	0.0726	0.0754	0.0551	0.0526	0.0528
63857	37	0.0632	0.0612	0.0624	0.0561	0.0547	0.0546	0.0763	0.0741	0.0755	0.0589	0.057	0.0567	0.0624	0.0602	0.0624	0.0521	0.0512	0.0534	0.0741	0.0737	0.0751	0.0552	0.0544	0.055	0.0615	0.0609	0.0631	0.0523	0.0515	0.0516	0.0759	0.0739	0.0768	0.0569	0.055	0.0525	0.0625	0.0627	0.0633	0.052	0.0507	0.0519	0.079	0.0744	0.0773	0.0551	0.0527	0.0529
64665	37	0.0643	0.0621	0.0636	0.0565	0.0551	0.055	0.0783	0.0758	0.0775	0.0592	0.0574	0.0571	0.0634	0.0613	0.0636	0.0524	0.0514	0.0523	0.0761	0.0754	0.0772	0.0555	0.0549	0.0551	0.0624	0.0618	0.0642	0.0523	0.0516	0.0513	0.0778	0.0755	0.0787	0.057	0.0558	0.0527	0.0635	0.0636	0.0644	0.0521	0.051	0.052	0.0808	0.076	0.0794	0.0552	0.0528	0.0531
65474	37.1	0.0654	0.0631	0.0646	0.0569	0.0553	0.0551	0.0806	0.078	0.0796	0.0595	0.0585	0.0575	0.0646	0.0622	0.0647	0.0526	0.0515	0.0529	0.078	0.0774	0.079	0.0559	0.0551	0.0554	0.0636	0.0628	0.0654	0.0523	0.0517	0.0516	0.0798	0.0774	0.0807	0.0572	0.0556	0.0528	0.0646	0.0644	0.0654	0.0522	0.0509	0.0523	0.0832	0.0781	0.0814	0.0555	0.0529	0.0531
66282	37	0.0665	0.0642	0.0659	0.0571	0.0555	0.0555	0.0831	0.0798	0.0818	0.0598	0.0582	0.0578	0.0657	0.0632	0.0659	0.0528	0.0517	0.0534	0.0802	0.0795	0.0813	0.056	0.0556	0.0556	0.0649	0.064	0.0665	0.0526	0.0519	0.0518	0.0821	0.0798	0.0828	0.0573	0.0558	0.053	0.0658	0.0653	0.0666	0.0526	0.0512	0.0526	0.0855	0.0801	0.0838	0.0556	0.0531	0.0534
67090	37	0.068	0.0653	0.0671	0.0574	0.0559	0.0559	0.0854	0.0823	0.084	0.0603	0.0585	0.0582	0.0671	0.0645	0.0672	0.0531	0.052	0.0533	0.0824	0.0818	0.0838	0.0562	0.0558	0.0559	0.0661	0.0652	0.0679	0.0524	0.052	0.0521	0.0845	0.0816	0.0853	0.0575	0.0558	0.0531	0.0673	0.0668	0.068	0.0528	0.0515	0.0528	0.0878	0.0823	0.0864	0.0556	0.0532	0.0535
67899	37	0.0695	0.0666	0.0685	0.0578	0.0562	0.0562	0.0879	0.0844	0.0866	0.0607	0.0589	0.0587	0.0683	0.0659	0.0686	0.0533	0.0523	0.0536	0.0851	0.084	0.0862	0.0565	0.0558	0.0561	0.0676	0.0665	0.0693	0.0529	0.0522	0.0521	0.087	0.0838	0.0875	0.0578	0.0561	0.0533	0.0687	0.0677	0.0694	0.053	0.0513	0.0526	0.0905	0.0847	0.0886	0.0557	0.0534	0.0536
68707	37	0.0711	0.0681	0.0702	0.0582	0.0566	0.0567	0.0912	0.0874	0.0898	0.0611	0.0593	0.0592	0.07	0.0672	0.0702	0.0536	0.0525	0.0535	0.088	0.0868	0.0892	0.0568	0.0561	0.0564	0.0691	0.068	0.071	0.0535	0.0523	0.0521	0.0899	0.0867	0.0906	0.0579	0.0564	0.0535	0.0702	0.0692	0.071	0.0528	0.0516	0.0533	0.0932	0.0874	0.0918	0.056	0.0536	0.0538
69515	37	0.0727	0.0696	0.0717	0.0586	0.057	0.0571	0.0941	0.0902	0.0927	0.0618	0.0595	0.0595	0.0715	0.0686	0.0716	0.0537	0.0526	0.0547	0.0909	0.0894	0.0916	0.0571	0.0568	0.0566	0.0707	0.0693	0.0724	0.0533	0.0526	0.0524	0.093	0.0891	0.0936	0.0581	0.0564	0.0538	0.0718	0.0704	0.0726	0.0529	0.0516	0.053	0.0964	0.0899	0.0946	0.0562	0.0538	0.0538
70323	37	0.0743	0.071	0.0733	0.059	0.0573	0.0575	0.0972	0.0928	0.0954	0.062	0.06	0.06	0.0732	0.0702	0.0734	0.054	0.0529	0.0554	0.0939	0.092	0.0947	0.0574	0.0567	0.057	0.0725	0.071	0.0741	0.0538	0.0526	0.0528	0.0959	0.0919	0.0963	0.0584	0.0566	0.0539	0.0735	0.0719	0.0744	0.0532	0.0517	0.053	0.0996	0.0926	0.0978	0.0563	0.0538	0.054
71131	37.1	0.0762	0.0726	0.0753	0.0596	0.0577	0.058	0.1012	0.0964	0.0991	0.0626	0.0604	0.0605	0.0749	0.0718	0.0752	0.0545	0.0531	0.0558	0.0974	0.0958	0.0984	0.058	0.0574	0.0573	0.0742	0.0726	0.0761	0.0542	0.0528	0.0534	0.0997	0.0953	0.1	0.0585	0.057	0.0541	0.0753	0.0736	0.0762	0.0534	0.0521	0.0538	0.1031	0.0959	0.1018	0.0578	0.0539	0.0542
71940	37	0.0783	0.0744	0.0771	0.0599	0.0581	0.0585	0.105	0.0994	0.1028	0.0631	0.0608	0.061	0.0768	0.0736	0.0772	0.0546	0.0534	0.0553	0.1011	0.0988	0.1015	0.058	0.0577	0.0575	0.0763	0.0744	0.0779	0.0545	0.0531	0.053	0.1034	0.0985	0.1035	0.0586	0.0575	0.0542	0.0772	0.0751	0.078	0.0538	0.0521	0.0543	0.1069	0.0994	0.1053	0.0583	0.0541	0.0542
72748	37	0.0804	0.0763	0.0791	0.0604	0.0586	0.0588	0.1091	0.1034	0.107	0.0637	0.0613	0.0615	0.0789	0.0755	0.0793	0.0548	0.0536	0.0553	0.1052	0.1025	0.1057	0.0583	0.0577	0.0577	0.0785	0.0763	0.0802	0.0541	0.0531	0.0534	0.1075	0.1024	0.108	0.059	0.0579	0.0544	0.0794	0.0768	0.0801	0.0535	0.0524	0.0538	0.1112	0.1033	0.1098	0.0579	0.0542	0.0544
73556	37	0.0828	0.0785	0.0816	0.0609	0.0591	0.0595	0.1133	0.1074	0.1112	0.0644	0.0618	0.0621	0.0814	0.0777	0.0818	0.0553	0.0539	0.0557	0.109	0.1066	0.1098	0.0586	0.0584	0.0581	0.0807	0.0785	0.0823	0.0556	0.0534	0.0535	0.1116	0.1063	0.1116	0.0591	0.0579	0.0546	0.0816	0.0791	0.0824	0.0541	0.0529	0.0537	0.1152	0.1068	0.1137	0.0582	0.0544	0.0546
74365	37	0.0854	0.0808	0.0841	0.0614	0.0595	0.0599	0.1186	0.1119	0.1163	0.0648	0.0623	0.0626	0.0836	0.0799	0.0842	0.0554	0.0542	0.0573	0.1139	0.1108	0.1145	0.0589	0.0585	0.0583	0.083	0.0806	0.0847	0.0556	0.0536	0.0548	0.1166	0.1104	0.1165	0.0594	0.0579	0.0548	0.0837	0.0814	0.0846	0.0542	0.0524	0.0539	0.1201	0.1109	0.1185	0.0582	0.0546	0.0547
75173	37	0.088	0.0831	0.0866	0.0619	0.0601	0.0605	0.1241	0.1168	0.1214	0.0655	0.0628	0.0632	0.0861	0.0821	0.0866	0.0557	0.0545	0.0573	0.1191	0.1159	0.1195	0.059	0.0588	0.0588	0.0859	0.083	0.0875	0.0554	0.0537	0.0546	0.1219	0.1152	0.1219	0.0596	0.0583	0.055	0.0864	0.0834	0.0874	0.0545	0.0532	0.0542	0.1257	0.1157	0.1241	0.0582	0.0546	0.0548
75981	37	0.0908	0.0856	0.0896	0.0624	0.0606	0.061	0.1293	0.1219	0.1268	0.0663	0.0634	0.0638	0.0889	0.0846	0.0894	0.056	0.0546	0.0571	0.124	0.1208	0.1248	0.0595	0.0591	0.059	0.0885	0.0854	0.0902	0.0567	0.0539	0.0547	0.1272	0.1203	0.1269	0.0598	0.0592	0.0552	0.0892	0.0856	0.0899	0.0547	0.0534	0.0546	0.1309	0.1207	0.1294	0.0577	0.0548	0.055
76790	37.1	0.0937	0.0881	0.0924	0.0632	0.0612	0.0618	0.135	0.127	0.1321	0.067	0.0642	0.0645	0.0917	0.0873	0.0922	0.0564	0.0552	0.0571	0.1293	0.1262	0.1308	0.0599	0.0597	0.0596	0.0913	0.0881	0.0932	0.0568	0.0542	0.055	0.1332	0.1253	0.1331	0.0602	0.0585	0.0556	0.0922	0.0882	0.0929	0.0549	0.0532	0.0549	0.1368	0.1255	0.1351	0.0579	0.0552	0.0552
77598	37	0.0969	0.0908	0.0956	0.0637	0.0617	0.0623	0.1414	0.1327	0.1386	0.0677	0.0648	0.065	0.0948	0.0899	0.0955	0.0566	0.0553	0.0572	0.1354	0.1323	0.1364	0.0603	0.0593	0.0599	0.0944	0.0909	0.0965	0.0558	0.0545	0.0561	0.1394	0.1313	0.139	0.0605	0.059	0.0558	0.095	0.0906	0.0961	0.0551	0.0539	0.0543	0.1427	0.1313	0.1413	0.0577	0.0553	0.0553
78406	37	0.101	0.0942	0.0994	0.0645	0.0623	0.063	0.1497	0.1403	0.1469	0.0685	0.0656	0.0661	0.0984	0.0935	0.0992	0.057	0.0558	0.0593	0.1432	0.1393	0.1441	0.0607	0.0613	0.0603	0.0983	0.0943	0.1	0.0568	0.0546	0.0557	0.1469	0.1378	0.1466	0.0606	0.0595	0.056	0.0987	0.094	0.0998	0.0551	0.0537	0.0548	0.1501	0.1381	0.1488	0.0591	0.0555	0.0555
79215	37	0.1049	0.0977	0.1031	0.0651	0.0628	0.0637	0.1589	0.1481	0.1539	0.0693	0.0662	0.0666	0.1022	0.0968	0.103	0.0573	0.056	0.0585	0.1512	0.1455	0.1521	0.0613	0.0616	0.0606	0.1024	0.0978	0.1037	0.0583	0.0548	0.057	0.1521	0.145	0.1524	0.0609	0.0606	0.0562	0.1024	0.0973	0.1033	0.0552	0.0539	0.056	0.1556	0.1447	0.1538	0.0591	0.0556	0.0556
80023	37	0.1091	0.1016	0.1074	0.0658	0.0635	0.0644	0.1662	0.1559	0.1635	0.0702	0.067	0.0675	0.1063	0.1008	0.107	0.0576	0.0564	0.0579	0.1589	0.1518	0.1605	0.0613	0.0613	0.0609	0.1066	0.1017	0.1079	0.0577	0.0549	0.0565	0.1604	0.1525	0.1579	0.0611	0.0593	0.0564	0.1065	0.1007	0.1072	0.0552	0.0548	0.0546	0.1624	0.1518	0.162	0.0586	0.0556	0.0558
80831	37	0.1135	0.1053	0.1119	0.0664	0.0641	0.0649	0.1712	0.1643	0.1679	0.0708	0.0675	0.0681	0.1106	0.1045	0.1116	0.058	0.0566	0.058	0.1634	0.1577	0.1682	0.0617	0.0616	0.0612	0.1105	0.1056	0.1124	0.0581	0.0551	0.0556	0.1682	0.1606	0.1691	0.0613	0.0608	0.0566	0.1107	0.1043	0.1118	0.0555	0.0547	0.055	0.1666	0.157	0.1671	0.0582	0.0557	0.0559
81640	37.1	0.1186	0.11	0.1165	0.0673	0.0648	0.0658	0.1873	0.1746	0.1755	0.0719	0.0685	0.069	0.1154	0.1092	0.1164	0.0585	0.0571	0.0591	0.1753	0.1663	0.1781	0.0622	0.0619	0.0618	0.1156	0.11	0.1172	0.0583	0.0555	0.0564	0.1772	0.1689	0.1763	0.0616	0.0598	0.057	0.1153	0.1088	0.1164	0.056	0.0545	0.0552	0.1749	0.165	0.1763	0.0591	0.0559	0.0561
82448	37	0.1238	0.1145	0.1221	0.0682	0.0657	0.0666	0.1903	0.1803	0.1867	0.0729	0.0693	0.0698	0.1203	0.1139	0.1216	0.0589	0.0574	0.059	0.1815	0.1772	0.188	0.0629	0.0619	0.0623	0.1206	0.1148	0.1227	0.0587	0.0556	0.0564	0.1837	0.1769	0.1846	0.0619	0.0596	0.0572	0.1204	0.1128	0.1215	0.0559	0.0543	0.0551	0.186	0.1725	0.1797	0.0594	0.0563	0.0563
83256	37	0.1298	0.1194	0.1277	0.0689	0.0662	0.0675	0.2013	0.1903	0.1966	0.0739	0.0702	0.0709	0.1257	0.1188	0.127	0.0593	0.0579	0.0599	0.1934	0.1887	0.1989	0.0631	0.0623	0.0629	0.1262	0.1196	0.1285	0.059	0.0558	0.057	0.1964	0.1897	0.1932	0.0623	0.0611	0.0575	0.1253	0.1174	0.1268	0.0564	0.0544	0.0568	0.197	0.1848	0.1919	0.0611	0.0563	0.0565
84064	37.1	0.1355	0.1246	0.1329	0.0699	0.067	0.0683	0.2113	0.1989	0.2014	0.0748	0.0712	0.0717	0.1321	0.1241	0.1332	0.0597	0.0583	0.06	0.2005	0.1942	0.2022	0.0635	0.0631	0.0631	0.1324	0.1252	0.1336	0.06	0.0561	0.0573	0.1977	0.1946	0.1986	0.0625	0.0627	0.0578	0.1314	0.1225	0.1326	0.0566	0.0546	0.057	0.2	0.1866	0.1958	0.0612	0.0567	0.0566
84873	37.1	0.1435	0.1312	0.1411	0.0708	0.0678	0.0692	0.2144	0.2036	0.216	0.0758	0.0721	0.0727	0.1385	0.1309	0.1399	0.0602	0.0586	0.0605	0.2044	0.2017	0.2099	0.0639	0.0644	0.0637	0.1391	0.1316	0.1409	0.0596	0.0563	0.0587	0.2093	0.2039	0.2152	0.0626	0.0627	0.0582	0.1372	0.1283	0.1391	0.0571	0.0549	0.0567	0.2092	0.1989	0.2073	0.0596	0.0566	0.0567
85681	37	0.1496	0.1373	0.1472	0.0716	0.0686	0.0702	0.227	0.2171	0.2188	0.0771	0.0729	0.0738	0.1453	0.1365	0.147	0.0605	0.059	0.061	0.2179	0.2099	0.2227	0.0645	0.064	0.0643	0.1455	0.1376	0.1471	0.0608	0.0566	0.0589	0.215	0.2118	0.2162	0.0632	0.0636	0.0584	0.1434	0.1341	0.1441	0.0565	0.0564	0.0563	0.2169	0.2043	0.2121	0.0608	0.0569	0.0569
86489	37.1	0.1556	0.1448	0.1522	0.0726	0.0693	0.071	0.2316	0.2238	0.2436	0.0782	0.074	0.0748	0.1498	0.1431	0.1535	0.0609	0.0594	0.0608	0.2236	0.2188	0.2281	0.0652	0.0638	0.0647	0.1497	0.1424	0.1503	0.0611	0.0568	0.0574	0.2342	0.2185	0.2313	0.0642	0.061	0.0587	0.1458	0.1396	0.1471	0.0573	0.0569	0.0573	0.2279	0.2142	0.222	0.0608	0.0571	0.0572
87297	37	0.1619	0.153	0.1564	0.0736	0.0701	0.0719	0.243	0.2338	0.2386	0.0793	0.075	0.0759	0.1556	0.1481	0.1589	0.0613	0.0601	0.061	0.2349	0.2257	0.2395	0.0656	0.0646	0.0653	0.156	0.1464	0.1562	0.0618	0.0572	0.0591	0.2319	0.2292	0.2347	0.0638	0.0636	0.059	0.1511	0.144	0.1525	0.0579	0.0565	0.0564	0.2331	0.2228	0.2288	0.06	0.0572	0.0574
88106	37	0.1698	0.1613	0.1684	0.0747	0.0712	0.0728	0.25	0.2436	0.2649	0.0806	0.076	0.0771	0.1643	0.1566	0.1685	0.062	0.0604	0.0616	0.2411	0.2417	0.2455	0.066	0.0657	0.0657	0.1643	0.1554	0.1653	0.0619	0.0574	0.0582	0.255	0.2447	0.2547	0.0638	0.0652	0.0592	0.1572	0.1495	0.1614	0.0577	0.0568	0.0569	0.2472	0.2358	0.2412	0.0603	0.0575	0.0587
88914	37.1	0.1765	0.1685	0.1748	0.0758	0.0721	0.074	0.2634	0.253	0.2622	0.0817	0.0772	0.0783	0.1726	0.1653	0.1758	0.0623	0.061	0.0622	0.2552	0.249	0.2594	0.0667	0.0655	0.0665	0.1757	0.1654	0.1763	0.0597	0.0576	0.0583	0.2529	0.2447	0.2541	0.0642	0.0653	0.0596	0.1692	0.1579	0.1731	0.0581	0.0576	0.0577	0.2518	0.2391	0.2458	0.0605	0.0578	0.0578
89722	37	0.1898	0.1733	0.1809	0.0768	0.0731	0.0749	0.2727	0.2592	0.2655	0.083	0.0783	0.0794	0.1805	0.1722	0.1882	0.0629	0.0614	0.0627	0.2594	0.2489	0.268	0.0671	0.0661	0.0668	0.179	0.1708	0.1825	0.0631	0.0579	0.0581	0.2616	0.2539	0.2637	0.065	0.0643	0.0599	0.1754	0.1651	0.1765	0.0574	0.0557	0.0574	0.2624	0.2447	0.2532	0.062	0.06	0.0581
90530	37	0.2009	0.1812	0.1997	0.0777	0.074	0.0762	0.2823	0.2763	0.2747	0.0843	0.0795	0.0806	0.1915	0.1811	0.1996	0.0633	0.0618	0.0629	0.2629	0.2545	0.2662	0.0678	0.0671	0.0675	0.1892	0.1816	0.1948	0.0639	0.0583	0.0612	0.2654	0.2683	0.2653	0.0649	0.0676	0.0602	0.1844	0.1733	0.187	0.0586	0.0571	0.0573	0.266	0.2524	0.2595	0.0629	0.0608	0.0581
91339	37	0.2066	0.1908	0.212	0.079	0.0749	0.0772	0.2929	0.2805	0.2779	0.0855	0.0807	0.0819	0.2011	0.1904	0.2072	0.064	0.0622	0.0636	0.2772	0.2685	0.283	0.0684	0.0674	0.068	0.2004	0.1933	0.2112	0.0647	0.0583	0.0604	0.2762	0.2701	0.2768	0.0658	0.0655	0.0604	0.2008	0.1853	0.2008	0.0585	0.058	0.0576	0.2727	0.2577	0.2622	0.062	0.0604	0.0583
92147	37.1	0.2172	0.1983	0.2105	0.0801	0.0761	0.0783	0.2908	0.2747	0.3081	0.0868	0.0818	0.0834	0.2124	0.201	0.2148	0.0646	0.0629	0.0643	0.2749	0.2736	0.2859	0.0691	0.0695	0.0689	0.2098	0.2012	0.2138	0.0628	0.0587	0.0611	0.2842	0.2727	0.2822	0.066	0.068	0.0609	0.2011	0.1915	0.2017	0.0594	0.0585	0.0581	0.2772	0.2532	0.2675	0.0622	0.0604	0.0585
92955	37	0.225	0.2108	0.2205	0.0815	0.077	0.0797	0.2917	0.2833	0.2927	0.0886	0.0832	0.0846	0.2169	0.207	0.2206	0.0652	0.0633	0.0648	0.2851	0.2734	0.2869	0.0698	0.0702	0.0696	0.2133	0.2062	0.216	0.0654	0.059	0.0604	0.2871	0.2778	0.2841	0.0671	0.0695	0.0612	0.205	0.1968	0.2063	0.0589	0.0573	0.058	0.2844	0.2608	0.2766	0.0624	0.0612	0.0588
93764	37	0.2359	0.2181	0.2303	0.0829	0.0781	0.0808	0.2965	0.2833	0.2928	0.0899	0.0845	0.0862	0.2257	0.2168	0.2314	0.066	0.0639	0.0658	0.2851	0.2803	0.2934	0.0705	0.0707	0.0702	0.2247	0.2172	0.2284	0.0642	0.0594	0.0596	0.2913	0.2767	0.2883	0.0672	0.0668	0.0616	0.2146	0.2073	0.2148	0.0587	0.058	0.0592	0.2846	0.2613	0.2766	0.0622	0.0615	0.0589
94572	37.1	0.2395	0.2304	0.2393	0.0842	0.0794	0.082	0.293	0.2822	0.2901	0.0915	0.0858	0.0876	0.2349	0.227	0.234	0.0664	0.0645	0.0659	0.2891	0.2786	0.2908	0.0712	0.0704	0.0711	0.233	0.224	0.2349	0.0652	0.0595	0.0618	0.2872	0.2742	0.2879	0.0692	0.0672	0.0619	0.2225	0.2149	0.2245	0.0603	0.0597	0.0601	0.2822	0.2613	0.2808	0.063	0.0621	0.0592
95380	37	0.2516	0.2379	0.2501	0.0853	0.0806	0.0833	0.2973	0.2835	0.2952	0.0928	0.0871	0.089	0.2445	0.2379	0.2439	0.0669	0.065	0.067	0.291	0.282	0.2922	0.072	0.0709	0.0716	0.2461	0.2349	0.2423	0.0633	0.06	0.0637	0.2881	0.2714	0.2896	0.0682	0.0661	0.0626	0.2313	0.224	0.2325	0.0598	0.0597	0.061	0.2834	0.2645	0.2806	0.0645	0.0618	0.0605
96188	37	0.2607	0.2514	0.2572	0.0867	0.0819	0.0848	0.2955	0.2824	0.2897	0.0946	0.0885	0.0907	0.2519	0.2422	0.252	0.0678	0.0657	0.0675	0.2864	0.2801	0.2897	0.0729	0.0731	0.0724	0.2517	0.239	0.2491	0.067	0.0603	0.0614	0.2892	0.2721	0.2876	0.0676	0.0658	0.0629	0.2404	0.2328	0.2409	0.0635	0.0591	0.0595	0.2854	0.2647	0.281	0.0646	0.0624	0.0612
96997	37.1	0.2729	0.2619	0.2673	0.088	0.083	0.086	0.2986	0.2874	0.294	0.0963	0.0899	0.0921	0.2633	0.2566	0.2627	0.0684	0.0663	0.0678	0.2881	0.2819	0.2921	0.0737	0.0723	0.0733	0.2626	0.2514	0.2595	0.0666	0.0604	0.0641	0.2918	0.2754	0.2915	0.0678	0.0708	0.0632	0.2503	0.2411	0.2495	0.0637	0.0613	0.0602	0.2885	0.2674	0.2838	0.0659	0.062	0.0602
97805	37.1	0.2797	0.2689	0.2776	0.0896	0.0843	0.0875	0.3001	0.2847	0.2879	0.0979	0.0916	0.0938	0.274	0.2597	0.2688	0.069	0.067	0.068	0.2897	0.2781	0.292	0.0745	0.074	0.0741	0.2674	0.2572	0.2729	0.0664	0.0608	0.0655	0.2891	0.2732	0.2865	0.0688	0.0729	0.0638	0.2587	0.2478	0.2539	0.0625	0.0615	0.0603	0.289	0.2651	0.2827	0.0632	0.0626	0.0603
98613	37	0.2834	0.2668	0.2802	0.091	0.0857	0.0891	0.3003	0.2888	0.3045	0.0998	0.0933	0.0956	0.2799	0.2677	0.2869	0.07	0.0676	0.0692	0.2907	0.2898	0.293	0.0754	0.0752	0.0751	0.2784	0.2632	0.2794	0.0674	0.0616	0.0617	0.2974	0.2765	0.2925	0.0703	0.0733	0.0641	0.2683	0.2588	0.2675	0.0626	0.0608	0.0608	0.2922	0.2713	0.2897	0.0632	0.0628	0.0605
99421	37.1	0.2917	0.2687	0.2919	0.0927	0.0872	0.0906	0.3008	0.2883	0.2946	0.1016	0.0947	0.0972	0.2863	0.2767	0.2825	0.0706	0.0684	0.0698	0.2926	0.2868	0.2965	0.0764	0.0757	0.076	0.2868	0.2675	0.2824	0.0699	0.0616	0.064	0.293	0.277	0.2919	0.0699	0.074	0.0648	0.276	0.2588	0.2747	0.0631	0.0617	0.0596	0.2926	0.272	0.29	0.0653	0.064	0.0607
100230	37	0.2893	0.2797	0.2866	0.0941	0.0883	0.0923	0.3071	0.2878	0.2956	0.1033	0.0964	0.0987	0.2813	0.2749	0.2842	0.0714	0.0689	0.0703	0.2943	0.284	0.2986	0.0772	0.0765	0.0767	0.2823	0.2695	0.2827	0.0691	0.0622	0.0676	0.2921	0.2792	0.292	0.0721	0.0737	0.0649	0.2765	0.259	0.2708	0.0638	0.0626	0.0621	0.2954	0.2725	0.2906	0.0651	0.0626	0.0613
101038	37	0.2878	0.2718	0.2926	0.0956	0.0898	0.0936	0.3027	0.2875	0.2889	0.1049	0.0978	0.1007	0.2814	0.2641	0.2884	0.0722	0.0697	0.0708	0.2909	0.2841	0.2984	0.0781	0.0781	0.0777	0.2735	0.2595	0.2844	0.0692	0.0623	0.067	0.2906	0.2767	0.2887	0.0703	0.0745	0.0656	0.2765	0.2534	0.2734	0.0622	0.0633	0.0626	0.296	0.2727	0.2927	0.0656	0.0642	0.0617
101846	37	0.2881	0.2784	0.2904	0.0976	0.0914	0.0954	0.3067	0.2924	0.3065	0.107	0.0998	0.1025	0.2873	0.2701	0.2895	0.073	0.0705	0.0716	0.2972	0.2954	0.2982	0.0791	0.0773	0.0786	0.278	0.2671	0.2843	0.0717	0.0629	0.0682	0.3007	0.2842	0.2994	0.0716	0.075	0.0659	0.2805	0.259	0.2798	0.0651	0.0622	0.0632	0.3008	0.2779	0.2989	0.0664	0.063	0.0632
102655	37	0.2935	0.2703	0.29	0.0995	0.0929	0.0969	0.3028	0.2895	0.3006	0.1092	0.1014	0.1044	0.2877	0.2758	0.2849	0.0738	0.0713	0.0725	0.297	0.2883	0.2967	0.0802	0.078	0.0797	0.2836	0.2689	0.2861	0.069	0.063	0.0688	0.2973	0.283	0.2941	0.0715	0.0759	0.0666	0.2794	0.2601	0.2806	0.0639	0.0629	0.0629	0.2986	0.2787	0.2968	0.0676	0.0637	0.0623
103463	37	0.2915	0.2793	0.2922	0.1011	0.0942	0.0988	0.3065	0.2922	0.3005	0.1111	0.1031	0.1064	0.2875	0.2739	0.2836	0.0746	0.0718	0.0731	0.2965	0.2904	0.3034	0.0812	0.0791	0.0807	0.2816	0.2688	0.2859	0.0718	0.0634	0.0694	0.2975	0.285	0.2954	0.0724	0.076	0.067	0.2777	0.2602	0.2788	0.0639	0.0633	0.0634	0.3002	0.2814	0.2981	0.0649	0.0637	0.0625
104271	37	0.2928	0.2818	0.2884	0.1028	0.0959	0.1007	0.3116	0.2952	0.3005	0.1132	0.1048	0.108	0.2854	0.2723	0.2846	0.0756	0.0728	0.0739	0.2975	0.2871	0.305	0.0822	0.0801	0.0817	0.275	0.2702	0.2901	0.0722	0.0642	0.0666	0.2976	0.2874	0.2985	0.0734	0.0757	0.0674	0.2826	0.2618	0.2804	0.0637	0.0618	0.0638	0.3053	0.2814	0.2987	0.0654	0.0641	0.0628
105080	37	0.2918	0.2794	0.297	0.1047	0.0977	0.1025	0.3083	0.2968	0.3116	0.1154	0.1067	0.1103	0.2867	0.2741	0.2944	0.0765	0.0736	0.0749	0.2998	0.2967	0.3058	0.0834	0.0811	0.0829	0.2789	0.2709	0.2866	0.0703	0.0643	0.07	0.3038	0.2873	0.3041	0.0741	0.075	0.0678	0.2837	0.2652	0.2844	0.0638	0.0618	0.0643	0.3079	0.2849	0.3007	0.0659	0.0624	0.0628
105888	37.1	0.2991	0.2798	0.2962	0.1065	0.0988	0.1041	0.3129	0.295	0.3013	0.1169	0.1082	0.112	0.2902	0.2733	0.2874	0.0774	0.0745	0.0758	0.3032	0.2932	0.3025	0.0846	0.082	0.0838	0.2828	0.2736	0.2935	0.073	0.0644	0.0709	0.3016	0.2894	0.3014	0.0741	0.0774	0.0685	0.2842	0.2654	0.2812	0.0621	0.0601	0.0647	0.307	0.2846	0.3003	0.0665	0.0637	0.0632
106696	37.1	0.2941	0.2821	0.2981	0.1088	0.1009	0.1065	0.3152	0.3018	0.3149	0.1194	0.1104	0.1143	0.2921	0.2766	0.2984	0.0785	0.0755	0.0766	0.3064	0.3031	0.3099	0.0859	0.0833	0.0853	0.2811	0.2768	0.294	0.0736	0.0653	0.0696	0.3084	0.2963	0.3137	0.0754	0.078	0.0695	0.2911	0.2713	0.2912	0.0626	0.0598	0.0628	0.3144	0.2933	0.3115	0.0668	0.0657	0.0637
107505	37	0.2956	0.2826	0.2942	0.1103	0.1025	0.108	0.3166	0.3	0.3145	0.1209	0.1119	0.1162	0.2868	0.2726	0.2925	0.0794	0.0762	0.0776	0.3024	0.2989	0.3091	0.0871	0.0845	0.0864	0.2779	0.2742	0.2914	0.0721	0.0654	0.0709	0.3077	0.2919	0.3076	0.0755	0.0775	0.0696	0.2897	0.2693	0.2881	0.0629	0.0601	0.0649	0.3133	0.2887	0.3072	0.067	0.0667	0.0637
108313	37	0.2989	0.2818	0.2961	0.1125	0.1043	0.1101	0.314	0.2989	0.3043	0.1226	0.1134	0.1178	0.2886	0.2769	0.2869	0.0805	0.0772	0.0785	0.3033	0.2951	0.3075	0.088	0.0852	0.0874	0.2858	0.2729	0.2916	0.0736	0.0662	0.0718	0.3039	0.2935	0.305	0.0755	0.0788	0.0702	0.288	0.2682	0.2906	0.0633	0.0603	0.0621	0.3107	0.2884	0.3041	0.0672	0.0668	0.064
109121	37	0.3036	0.2843	0.3041	0.1141	0.106	0.1116	0.317	0.3012	0.3042	0.1242	0.1149	0.1197	0.2917	0.2775	0.2904	0.0815	0.0784	0.0795	0.3071	0.2974	0.3091	0.0894	0.0865	0.0887	0.2875	0.2781	0.2972	0.0685	0.0661	0.0726	0.3056	0.2952	0.3051	0.0763	0.0787	0.0708	0.2923	0.2723	0.2934	0.0636	0.0606	0.0626	0.3134	0.2912	0.3076	0.0677	0.0672	0.0643
109929	37.1	0.302	0.2841	0.3003	0.1162	0.1077	0.1135	0.3168	0.3023	0.3243	0.126	0.1165	0.1218	0.2959	0.2792	0.2965	0.0826	0.0794	0.0805	0.3104	0.3026	0.3178	0.0907	0.0877	0.0897	0.2873	0.2781	0.2959	0.0695	0.0669	0.0694	0.3113	0.296	0.3099	0.0777	0.0778	0.0715	0.295	0.2724	0.2945	0.064	0.0609	0.0628	0.3179	0.2952	0.3127	0.0678	0.0677	0.0647
110738	37	0.3002	0.2829	0.2994	0.1179	0.109	0.1154	0.3203	0.3041	0.3185	0.1272	0.1178	0.1231	0.2951	0.2749	0.2959	0.0837	0.0803	0.0814	0.3107	0.3024	0.3125	0.092	0.089	0.0912	0.2856	0.2799	0.2993	0.07	0.0674	0.0713	0.312	0.2997	0.3141	0.0779	0.0783	0.0722	0.2995	0.2772	0.2943	0.0643	0.0612	0.0633	0.3206	0.2972	0.3168	0.0683	0.0678	0.0649
111546	37	0.3023	0.289	0.3033	0.1193	0.1102	0.1169	0.3189	0.3095	0.3117	0.1286	0.1186	0.1246	0.2946	0.2808	0.2915	0.0849	0.0812	0.0826	0.311	0.3023	0.318	0.0933	0.09	0.0925	0.2902	0.2801	0.2991	0.0709	0.0679	0.0686	0.3098	0.302	0.3102	0.0791	0.0787	0.0733	0.2948	0.2771	0.2962	0.0648	0.0614	0.0636	0.3178	0.2956	0.3131	0.0686	0.0684	0.0654
112354	37	0.2991	0.2895	0.2984	0.1208	0.1115	0.1188	0.3228	0.3103	0.3177	0.1294	0.12	0.1262	0.2937	0.2806	0.2896	0.086	0.082	0.0836	0.3111	0.3044	0.3196	0.0945	0.0912	0.0939	0.2914	0.2801	0.2992	0.0717	0.0685	0.0693	0.3115	0.3062	0.3126	0.0798	0.0812	0.0738	0.2985	0.2783	0.2982	0.0653	0.0617	0.0641	0.3203	0.2992	0.3166	0.0691	0.0686	0.0658
113163	37.1	0.305	0.2894	0.2987	0.1219	0.1129	0.1199	0.3242	0.3103	0.3183	0.1301	0.1204	0.1267	0.2962	0.2821	0.2922	0.0869	0.0832	0.0846	0.3179	0.3098	0.3183	0.0954	0.0923	0.0951	0.2915	0.2819	0.3007	0.0723	0.0689	0.0699	0.3118	0.3047	0.3134	0.0801	0.0782	0.0747	0.3019	0.2806	0.2995	0.0657	0.0621	0.0644	0.3231	0.3015	0.318	0.0692	0.0686	0.0659
113971	37	0.3027	0.2876	0.3026	0.1234	0.1141	0.1211	0.3284	0.3102	0.3199	0.1307	0.1207	0.1275	0.2941	0.2798	0.2954	0.0882	0.0846	0.0859	0.3223	0.3101	0.3186	0.0969	0.0935	0.0965	0.2909	0.2816	0.3001	0.0733	0.0699	0.0706	0.3127	0.3055	0.3138	0.0812	0.0796	0.0755	0.3039	0.2808	0.2998	0.066	0.0622	0.0649	0.3228	0.3006	0.3196	0.0696	0.0689	0.0664
114779	37	0.311	0.2894	0.3097	0.1243	0.1149	0.1221	0.3305	0.3103	0.3213	0.1304	0.1204	0.1284	0.3006	0.2882	0.2985	0.0894	0.0855	0.0867	0.3209	0.3119	0.3207	0.0977	0.0944	0.0976	0.2976	0.2879	0.3072	0.0742	0.0703	0.0712	0.3169	0.3054	0.3186	0.082	0.0782	0.0763	0.3048	0.2839	0.3043	0.0663	0.0625	0.0651	0.3265	0.3012	0.3201	0.0697	0.0689	0.0665
115587	37.1	0.304	0.2879	0.305	0.1253	0.1158	0.1238	0.3327	0.3101	0.3219	0.1296	0.1203	0.1294	0.3004	0.283	0.293	0.0903	0.0867	0.0881	0.3228	0.3128	0.3225	0.0989	0.0956	0.0989	0.2929	0.2863	0.3037	0.0751	0.0712	0.0721	0.3192	0.3058	0.3244	0.0829	0.0782	0.0774	0.3073	0.2855	0.3059	0.0667	0.0628	0.0653	0.3302	0.3016	0.3221	0.0701	0.0692	0.0669
116396	37.1	0.3104	0.2917	0.3071	0.1255	0.1163	0.1239	0.3324	0.3098	0.3236	0.1289	0.1196	0.1291	0.3007	0.2902	0.3014	0.0916	0.0876	0.0891	0.3235	0.313	0.3217	0.0999	0.0966	0.1	0.3001	0.2901	0.308	0.076	0.0717	0.073	0.3247	0.3064	0.3245	0.0838	0.0787	0.0781	0.3063	0.287	0.306	0.0668	0.063	0.0656	0.3326	0.3015	0.3283	0.0702	0.0693	0.0671
117204	37.1	0.3108	0.294	0.3049	0.1255	0.1168	0.1248	0.3331	0.3093	0.3237	0.1279	0.1187	0.1285	0.3012	0.289	0.2981	0.0925	0.0886	0.0903	0.323	0.3136	0.323	0.101	0.0975	0.1012	0.2999	0.2883	0.3073	0.077	0.0727	0.0738	0.3263	0.3062	0.3245	0.0847	0.079	0.0791	0.3057	0.2863	0.3062	0.0671	0.0632	0.066	0.3335	0.3018	0.3293	0.0707	0.0695	0.0675
118012	37.1	0.3115	0.2961	0.3079	0.1252	0.1171	0.1247	0.3331	0.308	0.3225	0.127	0.1178	0.1276	0.3032	0.2888	0.3008	0.0935	0.0895	0.0912	0.3232	0.3129	0.3218	0.1017	0.0979	0.1021	0.3009	0.2931	0.3105	0.0779	0.0732	0.0746	0.3271	0.3052	0.3257	0.0853	0.0797	0.0798	0.3117	0.2898	0.3093	0.0672	0.0634	0.0661	0.3354	0.3015	0.3309	0.0709	0.0697	0.0677
118821	37	0.3104	0.299	0.3104	0.1245	0.1166	0.1248	0.3345	0.307	0.3225	0.1256	0.1169	0.1269	0.3047	0.2892	0.3055	0.0943	0.0904	0.0923	0.3238	0.3116	0.3219	0.1024	0.0985	0.1032	0.2999	0.2938	0.3093	0.0789	0.0739	0.0754	0.3273	0.3043	0.3246	0.086	0.0803	0.0805	0.3124	0.29	0.3103	0.0674	0.0637	0.0665	0.3343	0.3008	0.3306	0.0711	0.0697	0.0679
119629	37	0.312	0.3031	0.3167	0.1238	0.1163	0.1243	0.3339	0.3067	0.3227	0.1244	0.1156	0.126	0.31	0.2954	0.3185	0.095	0.0913	0.0936	0.3238	0.3126	0.3211	0.1031	0.0996	0.1042	0.3038	0.2978	0.3162	0.0798	0.0746	0.0763	0.3294	0.303	0.3277	0.0865	0.0807	0.0815	0.3119	0.294	0.3157	0.068	0.064	0.0667	0.3375	0.3001	0.3333	0.0715	0.07	0.0683
120437	37	0.3177	0.3027	0.3146	0.1228	0.1157	0.123	0.3336	0.3054	0.3213	0.1234	0.1144	0.1242	0.3081	0.296	0.3066	0.0962	0.0918	0.0942	0.3218	0.311	0.3206	0.1033	0.0997	0.1049	0.3064	0.301	0.3159	0.0803	0.0751	0.0769	0.33	0.3028	0.3263	0.0873	0.0809	0.0821	0.3171	0.2949	0.3151	0.068	0.0643	0.0669	0.3374	0.3005	0.332	0.0715	0.0698	0.0684
121245	37	0.3179	0.3029	0.3156	0.1211	0.1145	0.1214	0.3326	0.3044	0.3196	0.1218	0.113	0.1223	0.3098	0.2969	0.3094	0.0967	0.0925	0.095	0.3211	0.3096	0.3193	0.1038	0.0998	0.1055	0.3057	0.3003	0.3147	0.0808	0.0758	0.0776	0.3279	0.3013	0.3251	0.0874	0.0816	0.0827	0.317	0.2972	0.3141	0.0682	0.0644	0.0671	0.3356	0.2988	0.3312	0.0716	0.0699	0.0685
122054	37	0.3223	0.3029	0.3184	0.1201	0.1128	0.1206	0.3318	0.3028	0.3203	0.1203	0.1115	0.121	0.3111	0.2978	0.3092	0.0967	0.0928	0.0958	0.3218	0.309	0.318	0.1037	0.1	0.1055	0.3068	0.2996	0.3158	0.0818	0.0761	0.0783	0.3273	0.3012	0.3241	0.0881	0.0817	0.0833	0.3179	0.2968	0.3152	0.0684	0.0647	0.0673	0.3353	0.2989	0.3326	0.0719	0.07	0.0686
122862	37.1	0.3263	0.3038	0.3218	0.1189	0.1116	0.119	0.3303	0.3021	0.3192	0.1186	0.11	0.1196	0.3163	0.2994	0.3107	0.0975	0.0934	0.0961	0.32	0.3092	0.3179	0.1043	0.1002	0.1057	0.3124	0.3016	0.3253	0.0822	0.0766	0.0789	0.3278	0.3001	0.3236	0.0884	0.082	0.0835	0.3191	0.2985	0.3175	0.0685	0.0648	0.0675	0.3347	0.2975	0.3318	0.0718	0.0702	0.0688
123671	37.1	0.3291	0.303	0.3242	0.1174	0.1104	0.1176	0.3301	0.301	0.318	0.1167	0.1089	0.1178	0.3197	0.2991	0.3175	0.0978	0.0937	0.0967	0.3189	0.3078	0.3169	0.1042	0.0996	0.1056	0.3164	0.3025	0.3257	0.0825	0.0771	0.0794	0.3268	0.2985	0.3227	0.0885	0.0822	0.084	0.3235	0.299	0.3197	0.0683	0.0648	0.0676	0.335	0.2966	0.3311	0.0717	0.07	0.0689
124479	37.1	0.3303	0.3035	0.3245	0.1161	0.1093	0.1166	0.3291	0.3003	0.3176	0.115	0.1068	0.1156	0.3222	0.2998	0.3207	0.0981	0.0944	0.0971	0.3181	0.3077	0.3161	0.1037	0.0996	0.105	0.3193	0.3024	0.328	0.0829	0.0775	0.08	0.3282	0.2984	0.3222	0.089	0.0823	0.0846	0.328	0.2991	0.3231	0.0686	0.0648	0.0678	0.3359	0.2963	0.332	0.0719	0.0701	0.069
125287	37	0.3302	0.3028	0.3242	0.1145	0.1078	0.1147	0.3281	0.2985	0.3163	0.113	0.1054	0.1139	0.3219	0.2989	0.3225	0.0979	0.0942	0.0972	0.3177	0.3058	0.3152	0.1035	0.0987	0.1046	0.3186	0.3019	0.3283	0.0834	0.0779	0.08	0.3258	0.2967	0.3226	0.089	0.0826	0.0847	0.3309	0.2989	0.3292	0.0687	0.0651	0.0677	0.3345	0.2947	0.3301	0.0719	0.07	0.0691
126095	37.1	0.3311	0.3027	0.3252	0.1127	0.1061	0.113	0.3276	0.298	0.3163	0.1111	0.103	0.1117	0.3236	0.3014	0.3234	0.0982	0.0942	0.0974	0.317	0.305	0.3144	0.1028	0.0983	0.1041	0.322	0.3033	0.3301	0.084	0.0782	0.0808	0.3272	0.2947	0.3216	0.0889	0.0827	0.0851	0.3316	0.2998	0.3297	0.069	0.0651	0.068	0.3339	0.294	0.3292	0.072	0.0701	0.0692
126904	37.1	0.3301	0.3011	0.3244	0.1109	0.1044	0.1109	0.3253	0.2966	0.3145	0.1087	0.1009	0.1096	0.3217	0.2981	0.3236	0.0975	0.094	0.0971	0.3157	0.3033	0.3121	0.1019	0.0974	0.1033	0.3196	0.301	0.3276	0.0843	0.0782	0.0808	0.325	0.2945	0.3203	0.089	0.0825	0.085	0.3333	0.2984	0.3325	0.0688	0.0651	0.0679	0.3329	0.292	0.3286	0.0718	0.07	0.069
127712	37	0.3271	0.2995	0.3233	0.109	0.1021	0.1091	0.3241	0.2942	0.3118	0.106	0.0985	0.1073	0.3221	0.2973	0.322	0.0971	0.0937	0.0969	0.3136	0.3021	0.3119	0.1009	0.0967	0.1025	0.3178	0.2989	0.3278	0.0845	0.0785	0.081	0.3242	0.2919	0.3201	0.0886	0.0824	0.0847	0.3319	0.2983	0.3311	0.069	0.0652	0.0678	0.3323	0.2895	0.3284	0.0717	0.0697	0.0689
128520	37.1	0.33	0.2988	0.3242	0.1066	0.1	0.1069	0.3225	0.2941	0.3121	0.1037	0.0962	0.1047	0.3212	0.2962	0.3232	0.0963	0.0931	0.0964	0.3113	0.3009	0.3094	0.0996	0.0958	0.1016	0.3184	0.2992	0.328	0.0843	0.0785	0.081	0.3231	0.2919	0.3175	0.0884	0.0822	0.0846	0.3342	0.2966	0.333	0.0688	0.0652	0.0679	0.3304	0.2899	0.3268	0.0715	0.0697	0.069
129329	37	0.3297	0.2985	0.3223	0.1046	0.0979	0.1051	0.3209	0.2926	0.3105	0.1012	0.0942	0.1029	0.3218	0.2969	0.3231	0.0959	0.0929	0.0965	0.3114	0.2997	0.3087	0.0984	0.0948	0.1006	0.32	0.2985	0.3278	0.0846	0.0788	0.0813	0.3227	0.292	0.3171	0.0885	0.082	0.0846	0.3335	0.2971	0.334	0.0691	0.0655	0.068	0.3297	0.2881	0.3256	0.0717	0.0699	0.0691
130137	37	0.3302	0.2971	0.3233	0.1021	0.0959	0.1032	0.3204	0.2914	0.3094	0.0986	0.0919	0.1005	0.3204	0.2955	0.3229	0.0953	0.0922	0.0957	0.3102	0.2979	0.3076	0.0972	0.0937	0.0991	0.3184	0.2979	0.327	0.0845	0.0786	0.081	0.3213	0.2901	0.3153	0.0879	0.0819	0.0843	0.3342	0.2944	0.3338	0.069	0.0653	0.068	0.3276	0.2876	0.3239	0.0717	0.0696	0.0689
130945	37.1	0.3292	0.2972	0.3222	0.0998	0.0938	0.101	0.3194	0.291	0.3087	0.0963	0.09	0.098	0.3207	0.2966	0.3226	0.0944	0.0913	0.0952	0.31	0.2981	0.3074	0.0959	0.0926	0.0983	0.3208	0.2978	0.3274	0.0847	0.0787	0.0812	0.3212	0.2892	0.3143	0.0878	0.0815	0.084	0.3355	0.2962	0.3346	0.069	0.0653	0.0683	0.3271	0.2876	0.3245	0.0716	0.0695	0.0689
131753	37	0.3274	0.2948	0.3214	0.0972	0.0916	0.0985	0.3166	0.2897	0.3063	0.0939	0.0878	0.0954	0.3194	0.2927	0.3216	0.0935	0.0907	0.0943	0.3069	0.2963	0.3052	0.0945	0.0912	0.0972	0.3171	0.2956	0.3262	0.0845	0.0786	0.0809	0.3182	0.2871	0.3124	0.0871	0.0811	0.0835	0.3339	0.2949	0.3331	0.0689	0.0653	0.0681	0.3265	0.2862	0.3221	0.0713	0.0693	0.0684
132562	37	0.3252	0.2938	0.3207	0.0949	0.0895	0.0962	0.316	0.2882	0.3043	0.0917	0.086	0.0932	0.3187	0.292	0.3217	0.0927	0.0898	0.0934	0.3065	0.2953	0.3044	0.0931	0.0902	0.0959	0.3166	0.2945	0.3256	0.0847	0.0784	0.0811	0.3165	0.2865	0.3125	0.0866	0.0806	0.0832	0.3339	0.2945	0.3318	0.069	0.0653	0.0681	0.3254	0.2843	0.322	0.0713	0.0691	0.0685
133370	37	0.3254	0.2924	0.3196	0.0924	0.0875	0.0939	0.314	0.2879	0.3041	0.0896	0.0842	0.091	0.3177	0.291	0.3203	0.0915	0.089	0.0926	0.3051	0.2938	0.3024	0.0917	0.0887	0.0948	0.3153	0.2937	0.324	0.0844	0.0782	0.0808	0.3155	0.2853	0.3106	0.0861	0.0802	0.0826	0.3335	0.2928	0.3327	0.0688	0.0651	0.0679	0.3233	0.2835	0.3198	0.0712	0.069	0.0684
134178	37	0.323	0.291	0.3181	0.0903	0.0855	0.0917	0.313	0.287	0.3027	0.0875	0.0826	0.0893	0.3171	0.2899	0.3192	0.0904	0.0876	0.0914	0.3036	0.2938	0.3021	0.0901	0.0872	0.0933	0.3146	0.2922	0.3237	0.0839	0.078	0.0805	0.314	0.2845	0.3089	0.0857	0.0797	0.0821	0.3323	0.2925	0.3311	0.0687	0.0651	0.0681	0.322	0.2821	0.3183	0.0709	0.0688	0.0681
134986	37	0.3234	0.2901	0.3179	0.0882	0.0837	0.0897	0.3114	0.2862	0.3017	0.086	0.081	0.0875	0.316	0.2899	0.3191	0.0894	0.0868	0.0906	0.3032	0.2921	0.3024	0.0888	0.0859	0.0921	0.3147	0.293	0.3238	0.0839	0.0779	0.0803	0.3149	0.2843	0.309	0.0852	0.0792	0.082	0.3318	0.2912	0.3324	0.0687	0.0649	0.068	0.3228	0.2812	0.3182	0.0708	0.0688	0.068
135794	37.1	0.3212	0.2886	0.3143	0.0863	0.0819	0.0876	0.312	0.2854	0.3017	0.0844	0.0793	0.0855	0.3153	0.2886	0.3175	0.088	0.0854	0.0895	0.3025	0.292	0.3008	0.0875	0.0845	0.0909	0.3148	0.2901	0.3223	0.0834	0.0775	0.0802	0.3127	0.2835	0.307	0.0847	0.0787	0.0811	0.3308	0.2894	0.3307	0.0685	0.0648	0.0679	0.3203	0.2814	0.317	0.0707	0.0686	0.0679
136603	37.1	0.319	0.2873	0.3123	0.0848	0.0804	0.086	0.311	0.2843	0.2999	0.083	0.0779	0.0839	0.3134	0.2863	0.3166	0.087	0.0845	0.0882	0.3019	0.2905	0.3	0.086	0.0831	0.0893	0.3117	0.2894	0.3211	0.083	0.0772	0.0799	0.3114	0.2825	0.3056	0.084	0.0781	0.0807	0.3301	0.2882	0.3288	0.0685	0.0648	0.0679	0.3187	0.2799	0.315	0.0705	0.0683	0.0678
137411	37	0.3183	0.2861	0.3116	0.083	0.0789	0.084	0.3098	0.2837	0.3002	0.0813	0.0769	0.0822	0.3122	0.2871	0.3155	0.0852	0.0833	0.0871	0.3012	0.2897	0.2989	0.0843	0.0816	0.0876	0.3128	0.2883	0.3198	0.0826	0.0769	0.0795	0.3118	0.2814	0.3049	0.0834	0.0776	0.08	0.3299	0.2866	0.3289	0.0683	0.0647	0.0677	0.3175	0.2796	0.3143	0.0703	0.068	0.0676
138219	37.1	0.3159	0.2846	0.311	0.0814	0.0776	0.0824	0.3082	0.2827	0.2985	0.0802	0.0756	0.0809	0.3106	0.2844	0.3137	0.0841	0.082	0.086	0.2995	0.2878	0.2988	0.0828	0.0802	0.0862	0.3094	0.287	0.3177	0.0823	0.0764	0.0788	0.3085	0.2806	0.3048	0.0827	0.0767	0.0793	0.3274	0.2855	0.327	0.0681	0.0644	0.0676	0.3157	0.2779	0.313	0.0699	0.068	0.0673
139028	37.1	0.3127	0.2836	0.3093	0.08	0.0762	0.0807	0.307	0.2819	0.2975	0.0792	0.0745	0.0795	0.3089	0.2827	0.3117	0.0826	0.0807	0.0845	0.2984	0.2879	0.2972	0.081	0.0789	0.0846	0.3081	0.2864	0.3166	0.0816	0.0758	0.0784	0.3081	0.2785	0.3039	0.0818	0.076	0.0785	0.3268	0.2858	0.3265	0.0681	0.0643	0.0673	0.3166	0.277	0.3114	0.0699	0.0677	0.0669
139836	37.1	0.3115	0.2817	0.3083	0.0787	0.075	0.0792	0.3057	0.282	0.2964	0.0779	0.0735	0.0785	0.3074	0.2814	0.3094	0.0814	0.0793	0.083	0.2964	0.2872	0.2962	0.0795	0.0772	0.083	0.3064	0.2849	0.3146	0.0811	0.0756	0.0781	0.3069	0.278	0.3028	0.0811	0.0751	0.0775	0.3257	0.2843	0.3257	0.0681	0.064	0.0671	0.3143	0.2757	0.3112	0.0697	0.0674	0.0668
140645	37.1	0.3106	0.2811	0.307	0.0777	0.074	0.078	0.3055	0.2816	0.2958	0.0771	0.0728	0.0772	0.306	0.2812	0.3084	0.0801	0.0781	0.0815	0.2965	0.2863	0.2958	0.0781	0.076	0.0816	0.3059	0.2847	0.315	0.0806	0.0751	0.0776	0.3064	0.2778	0.301	0.0801	0.0744	0.077	0.3232	0.2834	0.3245	0.0678	0.0639	0.0671	0.3145	0.2755	0.3094	0.0695	0.0671	0.0666
141453	37	0.3087	0.2799	0.3057	0.0767	0.0728	0.0768	0.3046	0.2803	0.2957	0.0761	0.0719	0.0764	0.3047	0.2796	0.3069	0.0785	0.0768	0.0801	0.2961	0.2852	0.2949	0.0768	0.0746	0.08	0.3041	0.2823	0.3126	0.0798	0.0743	0.0774	0.3062	0.2771	0.3016	0.0792	0.0735	0.0761	0.3233	0.2828	0.3224	0.0676	0.0638	0.0669	0.314	0.275	0.3091	0.0692	0.0669	0.0663
142262	37.1	0.309	0.2792	0.3054	0.0758	0.0723	0.0758	0.3045	0.2809	0.2951	0.0755	0.0712	0.0753	0.3044	0.2793	0.3058	0.0773	0.0754	0.0786	0.2944	0.285	0.2954	0.0752	0.0732	0.0784	0.304	0.2828	0.3131	0.0792	0.0738	0.0768	0.3047	0.2763	0.2995	0.0781	0.0726	0.075	0.3213	0.2813	0.3209	0.0675	0.0637	0.0666	0.3126	0.274	0.3073	0.0688	0.0664	0.0659
143070	37	0.3071	0.2785	0.3038	0.0749	0.0714	0.0749	0.3036	0.2791	0.2948	0.0748	0.0707	0.0746	0.303	0.2781	0.3044	0.0759	0.074	0.0773	0.2944	0.2845	0.2945	0.0741	0.072	0.077	0.3022	0.2823	0.3106	0.0784	0.0731	0.0761	0.3045	0.276	0.3003	0.0774	0.0717	0.0744	0.3201	0.2813	0.32	0.0673	0.0634	0.0665	0.3115	0.2735	0.3079	0.0683	0.0661	0.0656
143879	37.1	0.3068	0.2789	0.3037	0.0743	0.0706	0.0741	0.303	0.2793	0.2935	0.0744	0.0702	0.0739	0.3026	0.2779	0.3041	0.0747	0.0728	0.0759	0.2944	0.2843	0.2951	0.0728	0.071	0.0757	0.3015	0.2809	0.3106	0.0777	0.0726	0.0755	0.3036	0.2748	0.2991	0.0763	0.0708	0.0734	0.3196	0.2799	0.3193	0.0671	0.0632	0.0664	0.311	0.273	0.3069	0.0682	0.0659	0.0654
144688	37	0.3047	0.2762	0.3018	0.0734	0.07	0.0731	0.3025	0.2782	0.2934	0.0736	0.0696	0.0733	0.3	0.2758	0.302	0.0733	0.0713	0.0743	0.293	0.2822	0.2916	0.0717	0.0699	0.0742	0.2989	0.2787	0.3073	0.0766	0.0718	0.0747	0.3023	0.2734	0.2973	0.0752	0.0699	0.0723	0.3179	0.2789	0.3166	0.0669	0.0629	0.066	0.3099	0.2711	0.3048	0.0676	0.0654	0.0649
145496	37	0.3041	0.2767	0.3017	0.0727	0.0695	0.0724	0.301	0.2784	0.2931	0.0732	0.069	0.0724	0.3007	0.2754	0.3018	0.072	0.0703	0.0731	0.2918	0.2827	0.2932	0.0707	0.0689	0.0732	0.2995	0.2799	0.3081	0.0758	0.071	0.0739	0.3032	0.274	0.2986	0.0743	0.069	0.0712	0.3167	0.2781	0.3164	0.0665	0.0626	0.0659	0.3094	0.271	0.3048	0.0672	0.065	0.0644
146305	37.1	0.3049	0.2757	0.3008	0.0722	0.0688	0.0718	0.3013	0.2779	0.2919	0.0727	0.0686	0.0719	0.2992	0.2751	0.3006	0.071	0.0692	0.0718	0.2917	0.2821	0.2919	0.0697	0.068	0.0722	0.2976	0.2784	0.3068	0.0746	0.0706	0.0732	0.302	0.2738	0.2972	0.0733	0.0683	0.0703	0.3158	0.2768	0.3158	0.0663	0.0624	0.0658	0.3085	0.2706	0.3031	0.067	0.0645	0.0641
147113	37.1	0.3021	0.2738	0.2986	0.0718	0.0682	0.0711	0.3005	0.2763	0.2917	0.0722	0.0683	0.0715	0.2974	0.2735	0.2992	0.0698	0.068	0.0707	0.2923	0.28	0.2911	0.0689	0.0672	0.0711	0.2957	0.2761	0.3046	0.0738	0.0696	0.0724	0.3006	0.2726	0.2963	0.0723	0.0673	0.0693	0.3144	0.2758	0.3125	0.0661	0.0622	0.0653	0.3073	0.2699	0.3016	0.0665	0.0641	0.0639
147922	37	0.3011	0.2739	0.2994	0.0712	0.0678	0.0705	0.299	0.2771	0.2914	0.0717	0.0678	0.0711	0.2973	0.2742	0.2987	0.0689	0.0671	0.0695	0.2907	0.2811	0.2926	0.068	0.0663	0.0701	0.2963	0.277	0.305	0.0728	0.0688	0.0715	0.3002	0.2723	0.2954	0.0714	0.0664	0.0682	0.3129	0.2752	0.3128	0.0658	0.0618	0.0651	0.3068	0.2692	0.3017	0.066	0.0638	0.0634
148731	37	0.3022	0.2745	0.2981	0.0708	0.0674	0.07	0.3007	0.277	0.2906	0.0714	0.0675	0.0706	0.2976	0.2735	0.2994	0.0679	0.066	0.0683	0.291	0.2814	0.2909	0.0675	0.0657	0.0691	0.2964	0.2758	0.304	0.0718	0.0679	0.0706	0.3	0.272	0.2951	0.0704	0.0657	0.0673	0.3121	0.2747	0.3113	0.0655	0.0617	0.0648	0.3059	0.2693	0.3016	0.0657	0.0634	0.0631
149539	37	0.3004	0.2742	0.2984	0.0705	0.067	0.0697	0.3002	0.2765	0.2903	0.071	0.0673	0.0703	0.2965	0.2727	0.2987	0.0672	0.0654	0.0676	0.2904	0.2812	0.2905	0.067	0.0651	0.0684	0.2957	0.2754	0.3035	0.0709	0.0673	0.0697	0.2995	0.2719	0.2952	0.0697	0.065	0.0665	0.3116	0.2744	0.31	0.0653	0.0614	0.0645	0.3058	0.2685	0.3002	0.0654	0.0632	0.0628
150348	37	0.3004	0.2735	0.2972	0.0699	0.0668	0.0692	0.2991	0.276	0.2899	0.0707	0.0668	0.0698	0.2961	0.2718	0.2973	0.0663	0.0645	0.0665	0.2896	0.28	0.2894	0.0663	0.0647	0.0678	0.2936	0.2745	0.302	0.07	0.0665	0.0689	0.2986	0.2715	0.2942	0.0688	0.0642	0.0656	0.3109	0.273	0.3093	0.0646	0.0611	0.0641	0.3044	0.2677	0.2991	0.0648	0.0626	0.0625
151156	37	0.2997	0.273	0.2968	0.0698	0.0664	0.0688	0.2985	0.2755	0.29	0.0706	0.0666	0.0696	0.2951	0.2716	0.297	0.0656	0.0639	0.0657	0.2892	0.2796	0.2899	0.0657	0.064	0.0672	0.2938	0.2744	0.3012	0.069	0.0657	0.0681	0.2978	0.2705	0.2941	0.068	0.0636	0.0647	0.309	0.2726	0.3084	0.0644	0.0608	0.0638	0.3041	0.2669	0.2995	0.0644	0.0622	0.062
151965	37	0.299	0.2722	0.2963	0.0695	0.0662	0.0685	0.2989	0.2756	0.2889	0.0702	0.0664	0.0693	0.2944	0.2715	0.2961	0.065	0.0632	0.0649	0.2885	0.2797	0.2891	0.0652	0.0636	0.0665	0.2931	0.2735	0.3012	0.0681	0.0649	0.0673	0.2975	0.2705	0.2932	0.0671	0.0629	0.0639	0.3082	0.2716	0.3073	0.0641	0.0606	0.0634	0.304	0.2673	0.2982	0.0638	0.0618	0.0616
152773	37.1	0.2994	0.2725	0.2945	0.0691	0.0659	0.0682	0.2991	0.2751	0.2893	0.0701	0.0662	0.069	0.2938	0.2712	0.2957	0.0645	0.0626	0.0643	0.2898	0.2791	0.2893	0.0648	0.063	0.066	0.2933	0.2725	0.3005	0.0671	0.0642	0.0665	0.2964	0.2706	0.2918	0.0665	0.0623	0.0632	0.3078	0.2713	0.3062	0.0637	0.0604	0.0631	0.3025	0.2669	0.2975	0.0635	0.0615	0.0612
153582	37	0.2999	0.2721	0.2941	0.069	0.0656	0.0679	0.299	0.2748	0.2898	0.0698	0.0661	0.0688	0.2934	0.2713	0.295	0.0639	0.0621	0.0638	0.2896	0.2786	0.2891	0.0644	0.0629	0.0656	0.2926	0.2724	0.3002	0.0664	0.0635	0.0655	0.2966	0.2699	0.2918	0.0659	0.0617	0.0625	0.3069	0.2701	0.3053	0.0634	0.0599	0.0629	0.3013	0.2669	0.2968	0.0632	0.0612	0.0609
154390	37	0.2983	0.271	0.2933	0.0686	0.0653	0.0675	0.2976	0.2744	0.2883	0.0695	0.0658	0.0685	0.2929	0.2701	0.2944	0.0634	0.0616	0.0632	0.2887	0.2785	0.288	0.0641	0.0624	0.0651	0.2917	0.2706	0.2984	0.0655	0.0628	0.0648	0.2948	0.2695	0.29	0.0653	0.0612	0.0619	0.306	0.2692	0.3041	0.0629	0.0597	0.0623	0.3005	0.2657	0.2967	0.0627	0.0608	0.0604
155199	37.1	0.2983	0.271	0.2929	0.0683	0.065	0.0673	0.2977	0.2737	0.2882	0.0693	0.0656	0.0682	0.2918	0.2696	0.2939	0.063	0.0612	0.0626	0.2887	0.2773	0.2874	0.0636	0.0621	0.0646	0.2908	0.2702	0.2975	0.0646	0.0621	0.064	0.2946	0.2687	0.2898	0.0647	0.0607	0.0612	0.3055	0.2684	0.3031	0.0625	0.0592	0.062	0.3001	0.2655	0.2958	0.0624	0.0604	0.0599
156008	37.1	0.2955	0.269	0.2919	0.068	0.0649	0.067	0.2961	0.2728	0.2865	0.0691	0.0655	0.0681	0.2904	0.2672	0.2924	0.0626	0.0607	0.0622	0.2869	0.2762	0.2855	0.0633	0.0618	0.0643	0.2875	0.2687	0.2957	0.064	0.0614	0.0634	0.2934	0.2683	0.2894	0.0643	0.0604	0.0607	0.3045	0.2676	0.3023	0.0622	0.059	0.0615	0.2993	0.2647	0.2953	0.0619	0.0599	0.0596
156817	37.1	0.2964	0.2695	0.2912	0.0678	0.0648	0.0669	0.2962	0.273	0.2873	0.0689	0.0654	0.0679	0.2908	0.2686	0.2924	0.0622	0.0605	0.0618	0.2881	0.2775	0.2867	0.0631	0.0615	0.064	0.2893	0.269	0.2968	0.0632	0.0609	0.0627	0.2941	0.2686	0.2898	0.0638	0.0599	0.0602	0.3041	0.2678	0.3026	0.0618	0.0587	0.0613	0.299	0.2652	0.2948	0.0616	0.0596	0.0593
157625	37	0.2956	0.2689	0.2921	0.0677	0.0646	0.0666	0.2961	0.2725	0.2863	0.0689	0.0653	0.0678	0.2899	0.2673	0.292	0.0619	0.0601	0.0614	0.2863	0.2764	0.2854	0.0628	0.0613	0.0638	0.2874	0.2693	0.295	0.0627	0.0603	0.0621	0.2934	0.268	0.2893	0.0635	0.0596	0.0597	0.3029	0.2675	0.3022	0.0614	0.0584	0.0609	0.299	0.2638	0.2944	0.061	0.0591	0.0589
158434	37.1	0.2935	0.2682	0.291	0.0676	0.0644	0.0663	0.295	0.2731	0.2859	0.0688	0.0651	0.0676	0.2899	0.267	0.2904	0.0615	0.0597	0.061	0.2859	0.2765	0.2864	0.0625	0.0611	0.0634	0.2873	0.2681	0.2952	0.062	0.0598	0.0613	0.2931	0.2676	0.289	0.063	0.0593	0.0595	0.3021	0.2666	0.3014	0.061	0.0581	0.0606	0.2984	0.2636	0.2938	0.0607	0.0589	0.0584
159243	37	0.2941	0.268	0.2896	0.0674	0.0643	0.0663	0.2954	0.2718	0.285	0.0686	0.065	0.0675	0.288	0.2653	0.2908	0.0612	0.0595	0.0607	0.2862	0.2752	0.2848	0.0623	0.0608	0.0631	0.2848	0.2662	0.2929	0.0616	0.0592	0.0608	0.2914	0.267	0.2875	0.0627	0.059	0.059	0.301	0.2653	0.299	0.0607	0.0578	0.0601	0.2967	0.2628	0.2927	0.0604	0.0586	0.0581
160052	37.1	0.2934	0.2684	0.2901	0.0674	0.0642	0.0662	0.2945	0.2722	0.2855	0.0685	0.0648	0.0672	0.2884	0.2663	0.2901	0.061	0.0592	0.0603	0.2856	0.2751	0.2852	0.0621	0.0607	0.0629	0.2859	0.2669	0.2938	0.0611	0.0589	0.0603	0.2922	0.2669	0.2878	0.0625	0.0587	0.0586	0.3005	0.2664	0.299	0.0603	0.0575	0.0599	0.2975	0.263	0.2924	0.06	0.0583	0.0578
160861	37	0.2945	0.2673	0.2894	0.0671	0.064	0.0659	0.2945	0.2718	0.286	0.0684	0.0649	0.0672	0.2879	0.2673	0.2904	0.0608	0.0589	0.0601	0.2862	0.275	0.2861	0.0621	0.0605	0.0627	0.2876	0.2672	0.2937	0.0607	0.0585	0.0599	0.2923	0.267	0.2867	0.062	0.0585	0.0583	0.3002	0.2641	0.2975	0.0599	0.0572	0.0596	0.2964	0.2631	0.292	0.0596	0.0579	0.0576
161669	37	0.2945	0.2672	0.2889	0.067	0.0639	0.0659	0.2946	0.2707	0.285	0.0683	0.0647	0.0671	0.2874	0.2659	0.2896	0.0606	0.0588	0.0599	0.2856	0.2746	0.2848	0.0618	0.0604	0.0625	0.286	0.2658	0.2933	0.0603	0.0581	0.0594	0.291	0.2669	0.2859	0.0619	0.0582	0.0581	0.2992	0.2632	0.2984	0.0596	0.057	0.0592	0.2955	0.2624	0.2917	0.0594	0.0577	0.0573
162478	37	0.2933	0.2663	0.2885	0.0671	0.0639	0.0657	0.2933	0.2707	0.2834	0.0682	0.0648	0.0671	0.2877	0.2645	0.2894	0.0604	0.0587	0.0597	0.2839	0.2745	0.2833	0.0616	0.0602	0.0624	0.2844	0.2652	0.2921	0.0599	0.0579	0.059	0.2906	0.2661	0.286	0.0616	0.058	0.0578	0.2982	0.263	0.2979	0.0593	0.0566	0.0588	0.2949	0.2617	0.2915	0.0591	0.0575	0.057
163287	37.1	0.2934	0.2663	0.2884	0.0668	0.0638	0.0655	0.2938	0.2702	0.2842	0.0681	0.0646	0.0669	0.2865	0.2646	0.2886	0.0602	0.0585	0.0594	0.2845	0.2738	0.2836	0.0616	0.06	0.0622	0.284	0.2654	0.2913	0.0596	0.0575	0.0587	0.2898	0.2658	0.286	0.0614	0.0578	0.0576	0.2977	0.2626	0.2968	0.059	0.0563	0.0587	0.2944	0.2615	0.2908	0.0587	0.0572	0.0567
164096	37.1	0.2923	0.2658	0.2881	0.0667	0.0635	0.0655	0.2933	0.2699	0.2833	0.068	0.0645	0.0668	0.2864	0.2642	0.2884	0.06	0.0583	0.0592	0.2839	0.2737	0.2835	0.0613	0.0599	0.062	0.2837	0.2646	0.2919	0.0591	0.0572	0.0584	0.2899	0.2653	0.2851	0.0612	0.0576	0.0573	0.2973	0.2627	0.2962	0.0586	0.0561	0.0582	0.2942	0.2608	0.2896	0.0584	0.0568	0.0564
164905	37.1	0.2919	0.2653	0.2873	0.0666	0.0635	0.0654	0.2928	0.2696	0.2829	0.068	0.0644	0.0668	0.2863	0.2633	0.2878	0.0599	0.0581	0.059	0.2835	0.2735	0.2835	0.0612	0.0598	0.0619	0.2828	0.2644	0.2918	0.059	0.0569	0.0581	0.2894	0.2655	0.2849	0.061	0.0574	0.0571	0.2967	0.2626	0.2958	0.0583	0.0559	0.0579	0.2941	0.261	0.2893	0.0582	0.0566	0.0562
165713	37.1	0.291	0.2644	0.2871	0.0666	0.0635	0.0653	0.2917	0.2692	0.2824	0.0678	0.0644	0.0666	0.2849	0.2628	0.2874	0.0597	0.0579	0.0589	0.2826	0.2727	0.2821	0.0612	0.0597	0.0618	0.2818	0.264	0.2896	0.0587	0.0568	0.0578	0.2887	0.2649	0.2848	0.0609	0.0573	0.0569	0.2961	0.2622	0.2948	0.058	0.0556	0.0577	0.2937	0.2601	0.2895	0.058	0.0564	0.056
166522	37.1	0.2898	0.2648	0.2867	0.0664	0.0634	0.0651	0.2915	0.2688	0.282	0.0677	0.0643	0.0665	0.2846	0.2622	0.2862	0.0595	0.0578	0.0588	0.2819	0.2725	0.2813	0.061	0.0595	0.0615	0.2817	0.2643	0.2883	0.0585	0.0565	0.0576	0.2883	0.2646	0.2855	0.0607	0.0572	0.0566	0.2952	0.2622	0.2943	0.0577	0.0554	0.0574	0.2933	0.2587	0.2891	0.0577	0.0561	0.0557
167331	37	0.291	0.2645	0.2859	0.0664	0.0632	0.0651	0.2917	0.2685	0.2812	0.0677	0.0644	0.0666	0.2847	0.2618	0.2864	0.0594	0.0577	0.0586	0.2831	0.2723	0.2814	0.0609	0.0595	0.0614	0.281	0.2624	0.2889	0.0584	0.0564	0.0574	0.2874	0.2645	0.2834	0.0607	0.0571	0.0566	0.2946	0.2607	0.2926	0.0575	0.0552	0.0572	0.2917	0.2592	0.2883	0.0575	0.0559	0.0555
168140	37	0.2901	0.2641	0.2855	0.0663	0.0632	0.0649	0.291	0.2677	0.2815	0.0677	0.0642	0.0665	0.2835	0.2619	0.2861	0.0593	0.0576	0.0585	0.2818	0.2722	0.2812	0.0607	0.0593	0.0614	0.281	0.262	0.2886	0.0581	0.0563	0.0572	0.2869	0.2643	0.2831	0.0605	0.057	0.0564	0.2937	0.2596	0.2929	0.0572	0.055	0.057	0.2912	0.2587	0.2879	0.0572	0.0557	0.0553
168949	37	0.2889	0.2638	0.2846	0.0662	0.0632	0.0649	0.2907	0.2672	0.281	0.0676	0.0641	0.0663	0.2841	0.2624	0.2854	0.0591	0.0575	0.0584	0.2823	0.2714	0.2819	0.0608	0.0593	0.0612	0.2803	0.2616	0.2881	0.0578	0.0561	0.057	0.2868	0.2625	0.2835	0.0603	0.0569	0.0563	0.2935	0.2591	0.2916	0.057	0.0548	0.0568	0.291	0.2584	0.2874	0.0571	0.0556	0.0551
169758	37	0.2892	0.2632	0.285	0.0661	0.0631	0.0648	0.2899	0.2676	0.2807	0.0676	0.0641	0.0664	0.2834	0.2604	0.2851	0.059	0.0574	0.0581	0.2809	0.2708	0.2804	0.0606	0.0593	0.0613	0.2794	0.2612	0.2872	0.0576	0.0559	0.0567	0.2876	0.2627	0.2829	0.0603	0.0567	0.0561	0.2927	0.2595	0.2916	0.0567	0.0546	0.0565	0.2911	0.2573	0.2866	0.0569	0.0555	0.0549
170567	37	0.2895	0.2634	0.2848	0.0663	0.063	0.0648	0.2905	0.2666	0.2812	0.0675	0.0642	0.0663	0.2827	0.2619	0.2851	0.059	0.0572	0.0581	0.2813	0.271	0.2813	0.0605	0.0591	0.0611	0.281	0.2621	0.2873	0.0575	0.0558	0.0565	0.2869	0.2629	0.2809	0.06	0.0566	0.056	0.2925	0.2576	0.2901	0.0564	0.0544	0.0563	0.2896	0.2579	0.2861	0.0568	0.0553	0.0549
171376	37.1	0.2885	0.2628	0.2838	0.066	0.063	0.0647	0.2897	0.2665	0.2804	0.0675	0.0641	0.0663	0.2821	0.2599	0.2843	0.0588	0.0571	0.058	0.2803	0.2706	0.2806	0.0604	0.059	0.0611	0.2792	0.2607	0.2867	0.0574	0.0556	0.0565	0.2855	0.2625	0.282	0.06	0.0565	0.0559	0.2916	0.2585	0.2907	0.0562	0.0543	0.056	0.2902	0.2573	0.2858	0.0566	0.0551	0.0547
172185	37	0.2872	0.2615	0.2835	0.066	0.0629	0.0645	0.2889	0.2664	0.2795	0.0674	0.0639	0.0661	0.2818	0.2593	0.2837	0.0586	0.0571	0.0579	0.2798	0.2696	0.2799	0.0604	0.0588	0.061	0.278	0.2601	0.286	0.0572	0.0554	0.0563	0.286	0.2613	0.2823	0.0598	0.0563	0.0557	0.2911	0.2582	0.2889	0.056	0.0539	0.0558	0.2899	0.2565	0.2857	0.0565	0.055	0.0545
172994	37	0.2861	0.2616	0.2829	0.066	0.0629	0.0647	0.2878	0.2654	0.2779	0.0676	0.064	0.0662	0.2816	0.2582	0.2831	0.0587	0.057	0.0579	0.2791	0.2698	0.2789	0.0605	0.059	0.0609	0.2771	0.2598	0.2852	0.0572	0.0554	0.0562	0.2847	0.2615	0.2816	0.0598	0.0564	0.0557	0.2909	0.2574	0.2897	0.0559	0.0539	0.0556	0.2893	0.2561	0.2858	0.0563	0.055	0.0543
173802	37	0.2871	0.2613	0.2831	0.0659	0.0629	0.0645	0.2878	0.2654	0.2783	0.0674	0.0639	0.0662	0.2807	0.2584	0.2829	0.0586	0.0569	0.0577	0.278	0.2692	0.2784	0.0603	0.0588	0.0609	0.2773	0.2594	0.2855	0.057	0.0552	0.056	0.2847	0.2617	0.2801	0.0598	0.0563	0.0556	0.2899	0.2568	0.2892	0.0557	0.0536	0.0555	0.2886	0.2557	0.284	0.0562	0.0548	0.0542
174611	37	0.286	0.2604	0.2816	0.0659	0.0628	0.0645	0.2873	0.2653	0.2782	0.0674	0.064	0.066	0.2805	0.2575	0.2822	0.0586	0.0569	0.0576	0.2785	0.2688	0.2785	0.0603	0.0589	0.0608	0.2765	0.2585	0.2835	0.0569	0.0553	0.0559	0.2832	0.2605	0.2805	0.0596	0.0563	0.0555	0.2893	0.2561	0.2879	0.0557	0.0537	0.0554	0.2881	0.2558	0.2839	0.0562	0.0547	0.0542
175420	37	0.2854	0.2601	0.2814	0.0658	0.0627	0.0643	0.2873	0.2644	0.2771	0.0674	0.0639	0.0661	0.2794	0.2571	0.282	0.0585	0.0567	0.0575	0.2775	0.268	0.2774	0.0603	0.0588	0.0607	0.2756	0.2586	0.2839	0.0568	0.0551	0.0558	0.2832	0.2605	0.2806	0.0596	0.0561	0.0554	0.2884	0.2571	0.2878	0.0554	0.0535	0.0552	0.2885	0.2554	0.2843	0.056	0.0546	0.054
176229	37	0.2859	0.2595	0.2819	0.0657	0.0626	0.0643	0.2872	0.2638	0.2782	0.0671	0.0639	0.0659	0.2786	0.2582	0.2811	0.0583	0.0566	0.0575	0.2777	0.2674	0.2779	0.0601	0.0586	0.0606	0.2768	0.259	0.2842	0.0566	0.0549	0.0557	0.284	0.2602	0.2789	0.0594	0.056	0.0553	0.2879	0.2552	0.2866	0.0552	0.0532	0.0549	0.2874	0.2555	0.2835	0.0559	0.0544	0.0539
177038	37	0.285	0.2588	0.2797	0.0656	0.0626	0.0643	0.2862	0.2633	0.2765	0.0673	0.0639	0.0659	0.2784	0.2558	0.2808	0.0582	0.0566	0.0574	0.2771	0.267	0.276	0.0602	0.0587	0.0606	0.2751	0.2571	0.2831	0.0565	0.0549	0.0556	0.2822	0.2596	0.2779	0.0594	0.056	0.0552	0.2872	0.2541	0.2863	0.055	0.0532	0.0549	0.2868	0.2545	0.2821	0.0558	0.0544	0.0537
177847	37	0.2829	0.259	0.2798	0.0656	0.0626	0.0642	0.286	0.2633	0.276	0.0673	0.0639	0.0658	0.2783	0.2552	0.2801	0.0582	0.0565	0.0573	0.2763	0.2668	0.2762	0.0601	0.0586	0.0605	0.2742	0.2567	0.2823	0.0565	0.0548	0.0555	0.2817	0.2586	0.2786	0.0593	0.0559	0.0551	0.287	0.2551	0.2853	0.0549	0.053	0.0548	0.2867	0.2548	0.2824	0.0557	0.0543	0.0537
178655	37	0.2855	0.2591	0.2795	0.0655	0.0625	0.0641	0.2862	0.2627	0.2763	0.0672	0.0638	0.066	0.2775	0.2561	0.2803	0.0582	0.0565	0.0573	0.2764	0.2665	0.2765	0.0601	0.0587	0.0605	0.2746	0.2571	0.2825	0.0564	0.0548	0.0554	0.2822	0.2585	0.2781	0.0595	0.056	0.0553	0.2867	0.2543	0.2852	0.0547	0.0529	0.0546	0.286	0.2545	0.2817	0.0556	0.0542	0.0536
179464	37	0.2836	0.2579	0.2797	0.0656	0.0626	0.0643	0.2843	0.2625	0.2751	0.0672	0.0638	0.066	0.2777	0.2549	0.2796	0.0583	0.0565	0.0573	0.275	0.2662	0.2751	0.0601	0.0585	0.0606	0.2736	0.2568	0.2814	0.0563	0.0547	0.0554	0.2818	0.2588	0.2776	0.0593	0.0559	0.0552	0.2867	0.2536	0.2846	0.0547	0.0529	0.0546	0.2856	0.2532	0.2811	0.0555	0.0542	0.0536
180273	37.1	0.2837	0.2581	0.2797	0.0654	0.0624	0.0641	0.2846	0.2617	0.2762	0.0671	0.0637	0.0658	0.277	0.2563	0.2799	0.058	0.0564	0.0571	0.2759	0.2655	0.2757	0.0599	0.0584	0.0604	0.2747	0.2573	0.2814	0.0562	0.0546	0.0552	0.2812	0.2591	0.2765	0.0592	0.0558	0.055	0.2851	0.2532	0.2834	0.0545	0.0527	0.0544	0.2844	0.2537	0.2805	0.0555	0.054	0.0535
181082	37.1	0.2834	0.2575	0.2787	0.0654	0.0624	0.0641	0.2846	0.262	0.2753	0.0671	0.0637	0.0659	0.2766	0.2546	0.2791	0.058	0.0563	0.0571	0.2754	0.2654	0.276	0.06	0.0584	0.0603	0.274	0.2562	0.281	0.0562	0.0545	0.0552	0.2806	0.2587	0.2771	0.0591	0.0558	0.0549	0.2854	0.2532	0.2849	0.0545	0.0527	0.0542	0.2843	0.2531	0.2807	0.0555	0.0539	0.0534
181891	37.1	0.2824	0.2573	0.2776	0.0655	0.0625	0.064	0.284	0.2616	0.2747	0.0671	0.0637	0.0657	0.2762	0.2539	0.2783	0.058	0.0563	0.057	0.2753	0.2656	0.2746	0.0598	0.0585	0.0604	0.2725	0.255	0.2804	0.0561	0.0545	0.0551	0.28	0.2572	0.2765	0.0591	0.0558	0.055	0.2844	0.2528	0.2827	0.0543	0.0526	0.0542	0.2838	0.2529	0.2802	0.0554	0.0539	0.0534
182700	37	0.2813	0.2565	0.277	0.0654	0.0624	0.0639	0.2833	0.2603	0.2737	0.0671	0.0636	0.0657	0.2754	0.2526	0.2774	0.0579	0.0562	0.057	0.2734	0.2641	0.274	0.0599	0.0583	0.0603	0.2719	0.2546	0.2809	0.056	0.0544	0.055	0.2795	0.2572	0.2757	0.059	0.0557	0.0549	0.2841	0.2518	0.2834	0.0542	0.0524	0.0539	0.2843	0.2516	0.2792	0.0552	0.0538	0.0533
183509	37	0.2802	0.2555	0.2765	0.0654	0.0623	0.0639	0.2834	0.2602	0.2734	0.0671	0.0637	0.0658	0.2753	0.2532	0.2777	0.058	0.0563	0.057	0.2739	0.2636	0.2742	0.0599	0.0584	0.0602	0.2709	0.2538	0.2798	0.056	0.0544	0.055	0.2797	0.2566	0.2768	0.059	0.0556	0.0549	0.2837	0.252	0.2825	0.0542	0.0524	0.0539	0.2839	0.2514	0.2805	0.0554	0.0537	0.0532
184318	37.1	0.2814	0.2548	0.2766	0.0653	0.0623	0.0638	0.2832	0.2594	0.2732	0.067	0.0637	0.0658	0.2744	0.2527	0.2771	0.0578	0.0562	0.0569	0.2732	0.2632	0.2723	0.0598	0.0584	0.0603	0.2708	0.2535	0.2776	0.0559	0.0543	0.0549	0.2781	0.2562	0.2749	0.059	0.0556	0.0547	0.2832	0.2503	0.2814	0.0541	0.0523	0.0539	0.2823	0.2512	0.2782	0.0553	0.0537	0.0532
185126	37	0.2805	0.2547	0.2763	0.0653	0.0623	0.0638	0.2824	0.2597	0.2721	0.067	0.0636	0.0657	0.2743	0.2517	0.2771	0.0578	0.0561	0.0568	0.2722	0.2632	0.2726	0.0598	0.0583	0.0602	0.2701	0.2536	0.2788	0.0558	0.0542	0.0549	0.2793	0.2561	0.2745	0.0589	0.0555	0.0547	0.2818	0.2505	0.2807	0.054	0.0522	0.0538	0.282	0.2508	0.2772	0.0552	0.0537	0.0531
185935	37	0.281	0.2551	0.2754	0.0653	0.0623	0.0638	0.2822	0.2593	0.2733	0.067	0.0637	0.0657	0.2737	0.252	0.2768	0.0578	0.0561	0.0568	0.2727	0.2632	0.2723	0.0597	0.0584	0.0602	0.2706	0.2538	0.278	0.0559	0.0542	0.0548	0.278	0.2562	0.2743	0.059	0.0556	0.0547	0.2819	0.2503	0.281	0.054	0.0522	0.0537	0.2824	0.2507	0.2787	0.0552	0.0536	0.0531
186744	37	0.2796	0.2543	0.2751	0.0651	0.0622	0.0638	0.2817	0.2589	0.2716	0.0671	0.0636	0.0657	0.2734	0.2513	0.2762	0.0578	0.0562	0.0568	0.2723	0.2622	0.2721	0.0598	0.0583	0.0601	0.2697	0.2526	0.2773	0.0558	0.0542	0.0548	0.2769	0.2548	0.2731	0.0589	0.0556	0.0548	0.2817	0.2497	0.2804	0.0539	0.0522	0.0537	0.2813	0.25	0.2772	0.0551	0.0536	0.0531
187553	37	0.2792	0.2536	0.2751	0.065	0.0621	0.0638	0.2807	0.2583	0.2708	0.0671	0.0636	0.0656	0.2726	0.2504	0.2751	0.0577	0.0561	0.0567	0.2708	0.2614	0.2714	0.0597	0.0582	0.0601	0.2684	0.2529	0.2765	0.0558	0.054	0.0547	0.2765	0.2542	0.2739	0.0589	0.0555	0.0546	0.2802	0.2505	0.2801	0.054	0.0521	0.0537	0.2814	0.2495	0.2769	0.055	0.0535	0.053
188362	37	0.2782	0.2532	0.2739	0.0652	0.0621	0.0636	0.2803	0.2579	0.271	0.0671	0.0636	0.0658	0.272	0.2497	0.2744	0.0578	0.0561	0.0567	0.271	0.2612	0.2716	0.0597	0.0583	0.0602	0.2678	0.2512	0.2765	0.0557	0.0541	0.0548	0.2761	0.2539	0.2731	0.0589	0.0555	0.0547	0.2805	0.2489	0.2786	0.0538	0.0521	0.0536	0.2812	0.2496	0.2767	0.0551	0.0535	0.053
189171	37	0.2779	0.252	0.2741	0.0652	0.0622	0.0637	0.2791	0.2569	0.2698	0.0671	0.0637	0.0657	0.2711	0.2488	0.2732	0.0577	0.0561	0.0568	0.2696	0.2602	0.27	0.0598	0.0584	0.0602	0.2669	0.2511	0.2749	0.0557	0.0541	0.0547	0.2758	0.2539	0.2733	0.059	0.0556	0.0547	0.2798	0.2485	0.2781	0.0539	0.052	0.0536	0.2801	0.2483	0.2756	0.0551	0.0534	0.0529
189980	37.1	0.2778	0.2523	0.273	0.0652	0.0621	0.0637	0.2796	0.2566	0.2708	0.0668	0.0636	0.0657	0.2711	0.2491	0.2735	0.0577	0.0561	0.0567	0.2701	0.26	0.2704	0.0596	0.0583	0.0601	0.2682	0.2512	0.2755	0.0557	0.054	0.0547	0.2756	0.2539	0.2725	0.0589	0.0555	0.0546	0.2788	0.249	0.2789	0.0538	0.0521	0.0536	0.2805	0.2485	0.2759	0.0549	0.0535	0.0528
190789	37.1	0.2763	0.251	0.273	0.0652	0.0621	0.0637	0.2781	0.2565	0.2697	0.0671	0.0637	0.0658	0.2705	0.2477	0.2727	0.0577	0.056	0.0568	0.2689	0.2599	0.269	0.0597	0.0582	0.0602	0.2668	0.2505	0.2743	0.0557	0.054	0.0547	0.275	0.2527	0.2715	0.0589	0.0555	0.0547	0.2788	0.2483	0.2768	0.0537	0.052	0.0535	0.2789	0.2481	0.2753	0.055	0.0536	0.0529
191598	37	0.2753	0.2501	0.2725	0.0651	0.0621	0.0637	0.2769	0.2561	0.2686	0.067	0.0636	0.0657	0.27	0.2477	0.2718	0.0577	0.056	0.0568	0.2674	0.2591	0.2692	0.0597	0.0583	0.0601	0.266	0.2505	0.2738	0.0557	0.0541	0.0547	0.2751	0.2521	0.271	0.059	0.0555	0.0547	0.2781	0.2483	0.2775	0.0537	0.052	0.0536	0.279	0.2471	0.2746	0.055	0.0534	0.0529
192407	37	0.2766	0.2504	0.2729	0.0649	0.0621	0.0636	0.2774	0.2558	0.2688	0.0671	0.0636	0.0656	0.2698	0.2476	0.2719	0.0576	0.056	0.0567	0.2677	0.259	0.2688	0.0596	0.0583	0.0602	0.2659	0.2508	0.2746	0.0556	0.0539	0.0545	0.2746	0.253	0.2726	0.0588	0.0555	0.0545	0.2781	0.2479	0.2775	0.0536	0.0519	0.0536	0.2795	0.2473	0.2751	0.055	0.0535	0.0528
193216	37	0.2753	0.2494	0.2716	0.0649	0.062	0.0635	0.276	0.2551	0.2674	0.0669	0.0636	0.0655	0.269	0.2467	0.2708	0.0576	0.0559	0.0566	0.2672	0.2584	0.2674	0.0596	0.0581	0.06	0.2646	0.2494	0.273	0.0555	0.0539	0.0545	0.2735	0.252	0.2704	0.0588	0.0553	0.0544	0.2773	0.247	0.2764	0.0535	0.0518	0.0535	0.2772	0.246	0.2734	0.0548	0.0534	0.0527
194025	37	0.2739	0.25	0.2715	0.0649	0.062	0.0635	0.2767	0.2544	0.2677	0.067	0.0636	0.0657	0.2687	0.2465	0.2704	0.0576	0.056	0.0567	0.2671	0.2575	0.268	0.0597	0.0582	0.06	0.2647	0.2493	0.2725	0.0555	0.054	0.0545	0.2732	0.2514	0.2708	0.0588	0.0554	0.0546	0.2769	0.2471	0.2762	0.0535	0.0519	0.0535	0.278	0.2459	0.2734	0.0549	0.0533	0.0528
194834	37.1	0.2745	0.2491	0.2719	0.0649	0.0621	0.0636	0.2756	0.2544	0.2685	0.0671	0.0636	0.0657	0.2683	0.2468	0.2703	0.0576	0.0559	0.0566	0.2672	0.258	0.2676	0.0598	0.0581	0.0602	0.266	0.2499	0.2729	0.0555	0.0539	0.0546	0.2737	0.251	0.2704	0.0589	0.0554	0.0546	0.2766	0.2476	0.2757	0.0536	0.0519	0.0535	0.2779	0.2464	0.2738	0.0548	0.0533	0.0528
195643	37.1	0.2741	0.2484	0.2703	0.065	0.0619	0.0635	0.276	0.253	0.268	0.067	0.0635	0.0656	0.2671	0.2463	0.27	0.0575	0.0559	0.0565	0.2671	0.2569	0.2669	0.0595	0.0582	0.0601	0.2644	0.2477	0.2723	0.0554	0.0539	0.0544	0.272	0.2505	0.268	0.0588	0.0554	0.0545	0.2756	0.2448	0.2736	0.0535	0.0517	0.0535	0.2769	0.2458	0.2722	0.0548	0.0532	0.0526
196452	37	0.2725	0.2478	0.2702	0.0648	0.0619	0.0636	0.2746	0.2532	0.2661	0.0671	0.0635	0.0658	0.2674	0.2451	0.2689	0.0575	0.0559	0.0566	0.2651	0.2571	0.2662	0.0596	0.0581	0.0601	0.263	0.2481	0.2722	0.0555	0.0538	0.0545	0.2722	0.2495	0.2691	0.0588	0.0553	0.0545	0.2753	0.2457	0.2739	0.0535	0.0518	0.0534	0.2771	0.2444	0.2713	0.0548	0.0532	0.0527
197261	37	0.2739	0.2489	0.2687	0.0649	0.0619	0.0635	0.2759	0.253	0.2672	0.0671	0.0637	0.0657	0.2672	0.2467	0.2698	0.0575	0.0559	0.0565	0.2675	0.2564	0.2667	0.0597	0.0582	0.0601	0.2649	0.2462	0.2713	0.0555	0.0539	0.0544	0.2717	0.25	0.2671	0.0588	0.0554	0.0545	0.2753	0.2439	0.2721	0.0534	0.0517	0.0535	0.2751	0.246	0.2712	0.0549	0.0534	0.0527
198070	37	0.2724	0.2472	0.2698	0.0648	0.0618	0.0633	0.2734	0.2529	0.2652	0.0668	0.0635	0.0656	0.2668	0.2447	0.2685	0.0575	0.0558	0.0565	0.2648	0.256	0.2657	0.0596	0.0581	0.06	0.2625	0.2475	0.2705	0.0554	0.0538	0.0543	0.2716	0.2491	0.2685	0.0587	0.0553	0.0545	0.2744	0.2451	0.2736	0.0533	0.0517	0.0534	0.2762	0.2443	0.2712	0.0548	0.0533	0.0526
198878	37.1	0.2722	0.2473	0.27	0.0647	0.0618	0.0634	0.2732	0.2526	0.2652	0.0669	0.0636	0.0657	0.2659	0.2442	0.2682	0.0575	0.0558	0.0566	0.2642	0.2561	0.2663	0.0596	0.0581	0.0601	0.2623	0.2473	0.2707	0.0554	0.0538	0.0544	0.2718	0.2495	0.2686	0.0588	0.0554	0.0545	0.274	0.2444	0.2737	0.0534	0.0517	0.0535	0.2756	0.2441	0.2713	0.0548	0.0533	0.0526
199687	37.1	0.2699	0.2473	0.2672	0.0649	0.0618	0.0634	0.2735	0.2518	0.2651	0.0671	0.0636	0.0656	0.2663	0.2444	0.2682	0.0575	0.0557	0.0565	0.2647	0.2552	0.2654	0.0596	0.0582	0.0601	0.261	0.2462	0.2685	0.0554	0.0538	0.0544	0.2703	0.2483	0.2682	0.0587	0.0554	0.0544	0.2734	0.2446	0.2724	0.0533	0.0516	0.0535	0.2752	0.2437	0.2717	0.0547	0.0533	0.0527
200496	37	0.2719	0.2466	0.2686	0.0648	0.0619	0.0633	0.2727	0.2522	0.2648	0.067	0.0637	0.0657	0.2648	0.2433	0.2679	0.0574	0.0558	0.0564	0.2633	0.2549	0.2651	0.0596	0.0582	0.06	0.2607	0.2459	0.2691	0.0554	0.0537	0.0542	0.2704	0.2487	0.2669	0.0587	0.0553	0.0544	0.2729	0.2435	0.272	0.0532	0.0516	0.0535	0.2741	0.2428	0.2699	0.0547	0.0532	0.0525
201305	37	0.2695	0.2463	0.2674	0.0648	0.0618	0.0633	0.2734	0.2512	0.2642	0.0671	0.0635	0.0656	0.2645	0.2423	0.2674	0.0574	0.0557	0.0564	0.2641	0.254	0.2638	0.0597	0.0582	0.0599	0.2601	0.2446	0.267	0.0553	0.0537	0.0544	0.269	0.247	0.2675	0.0587	0.0553	0.0545	0.2722	0.2434	0.2711	0.0531	0.0516	0.0535	0.2747	0.2427	0.2704	0.0547	0.0532	0.0526
202114	37.1	0.2707	0.2464	0.2667	0.0647	0.0617	0.0633	0.2733	0.2514	0.265	0.0671	0.0636	0.0656	0.2648	0.243	0.2667	0.0573	0.0557	0.0564	0.264	0.2545	0.2638	0.0596	0.0581	0.06	0.261	0.2438	0.268	0.0553	0.0537	0.0543	0.2687	0.2479	0.2651	0.0586	0.0553	0.0544	0.2718	0.2423	0.2701	0.0532	0.0515	0.0536	0.2728	0.2431	0.2689	0.0547	0.0532	0.0525
202923	37.1	0.2692	0.2455	0.2671	0.0647	0.0617	0.0634	0.2716	0.251	0.2632	0.067	0.0635	0.0657	0.2637	0.2422	0.2659	0.0573	0.0557	0.0564	0.2616	0.254	0.2632	0.0596	0.0581	0.0602	0.2592	0.2442	0.2682	0.0553	0.0537	0.0544	0.2689	0.2473	0.2651	0.0587	0.0552	0.0544	0.2715	0.2419	0.2706	0.0532	0.0516	0.0537	0.2735	0.2411	0.2682	0.0547	0.0531	0.0526
203732	37.1	0.2694	0.245	0.2676	0.0646	0.0617	0.0633	0.271	0.2506	0.2635	0.067	0.0636	0.0656	0.2634	0.2421	0.266	0.0573	0.0556	0.0562	0.2615	0.2532	0.2634	0.0595	0.0582	0.06	0.2591	0.2446	0.2672	0.0553	0.0537	0.0543	0.2684	0.2469	0.2655	0.0586	0.0552	0.0544	0.2708	0.2418	0.2704	0.0532	0.0515	0.0537	0.2728	0.2412	0.2682	0.0547	0.0532	0.0525
204541	37.1	0.2694	0.2451	0.2663	0.0647	0.0618	0.0634	0.2715	0.2505	0.263	0.067	0.0636	0.0657	0.2624	0.2415	0.2654	0.0574	0.0556	0.0564	0.2615	0.2529	0.2627	0.0595	0.0581	0.06	0.2584	0.2433	0.2664	0.0553	0.0537	0.0542	0.2681	0.2468	0.2642	0.0587	0.0553	0.0544	0.2708	0.2412	0.2702	0.0532	0.0515	0.0539	0.2721	0.2409	0.2674	0.0547	0.0531	0.0525
205350	37	0.2672	0.244	0.2654	0.0647	0.0618	0.0633	0.2699	0.2498	0.2623	0.067	0.0636	0.0656	0.2623	0.2413	0.2653	0.0574	0.0557	0.0563	0.2607	0.2529	0.2621	0.0597	0.0582	0.06	0.2579	0.2429	0.2663	0.0553	0.0537	0.0543	0.268	0.2463	0.2645	0.0586	0.0553	0.0544	0.2698	0.2412	0.2687	0.0531	0.0515	0.054	0.2722	0.2403	0.2675	0.0547	0.0532	0.0526
206159	37.1	0.2679	0.2443	0.2648	0.0646	0.0617	0.0631	0.2706	0.2491	0.262	0.0669	0.0636	0.0656	0.262	0.2401	0.265	0.0573	0.0557	0.0563	0.2614	0.2521	0.2615	0.0596	0.058	0.06	0.257	0.2419	0.2646	0.0552	0.0537	0.0542	0.2667	0.2455	0.2639	0.0587	0.0552	0.0544	0.269	0.2402	0.2685	0.0531	0.0515	0.0541	0.2709	0.2397	0.2668	0.0546	0.0531	0.0525
206968	37	0.2662	0.2431	0.2652	0.0647	0.0617	0.0631	0.2693	0.2485	0.262	0.067	0.0636	0.0657	0.2614	0.2395	0.2638	0.0573	0.0556	0.0563	0.2595	0.2514	0.2607	0.0596	0.0581	0.06	0.2569	0.2417	0.2639	0.0553	0.0537	0.0542	0.2664	0.2445	0.2631	0.0587	0.0553	0.0544	0.2687	0.2401	0.2679	0.0531	0.0515	0.0542	0.2705	0.2393	0.2658	0.0547	0.0531	0.0525
207777	37	0.2662	0.2427	0.2637	0.0646	0.0616	0.0631	0.2691	0.2488	0.2609	0.0672	0.0636	0.0657	0.2612	0.239	0.2628	0.0572	0.0556	0.0562	0.259	0.251	0.2608	0.0596	0.0582	0.06	0.2556	0.2408	0.2632	0.0552	0.0536	0.0542	0.2659	0.2445	0.2626	0.0586	0.0552	0.0544	0.2681	0.24	0.2675	0.0531	0.0515		0.2702	0.2391	0.2658	0.0547	0.0532	0.0525
208585	37.1	0.2666	0.2425	0.2624	0.0646	0.0616	0.0632	0.2695	0.2481	0.262	0.067	0.0637	0.0657	0.2603	0.2406	0.2629	0.0572	0.0556	0.0562	0.2606	0.2507	0.2607	0.0597	0.0582	0.0599	0.257	0.2405	0.2646	0.0552	0.0535	0.0542	0.2654	0.2442	0.2614	0.0587	0.0553	0.0543	0.2671	0.2378	0.2666	0.0531	0.0514	0.0534	0.2691	0.2395	0.2651	0.0546	0.0532	0.0525
209394	37	0.2654	0.2418	0.2637	0.0646	0.0617	0.0632	0.2683	0.2474	0.2606	0.0671	0.0638	0.0657	0.2599	0.2386	0.2626	0.0573	0.0556	0.0562	0.2587	0.2502	0.2595	0.0597	0.0581	0.0601	0.2554	0.2405	0.2626	0.0552	0.0536	0.0542	0.2652	0.2434	0.2618	0.0586	0.0553	0.0543	0.267	0.2385	0.2666	0.0531	0.0515	0.0531	0.2689	0.2385	0.2648	0.0546	0.0532	0.0525
210203	37.1	0.2643	0.2415	0.2626	0.0647	0.0616	0.0631	0.2682	0.2473	0.2602	0.0672	0.0637	0.0657	0.26	0.2378	0.262	0.0573	0.0556	0.0563	0.2584	0.2498	0.2596	0.0596	0.0582	0.0601	0.2545	0.2393	0.2617	0.0552	0.0536	0.0542	0.2644	0.2428	0.2612	0.0586	0.0553	0.0544	0.2664	0.2385	0.2655	0.053	0.0515	0.0531	0.2685	0.2378	0.2638	0.0547	0.0532	0.0525
211012	37	0.2635	0.2414	0.2624	0.0647	0.0616	0.0631	0.2674	0.2467	0.2604	0.0672	0.0637	0.0658	0.2591	0.2369	0.2609	0.0573	0.0556	0.0562	0.2578	0.2496	0.259	0.0597	0.0582	0.0601	0.254	0.2393	0.2607	0.0552	0.0536	0.0542	0.2633	0.2424	0.2618	0.0586	0.0552	0.0543	0.2656	0.238	0.2652	0.0531	0.0515	0.0531	0.2683	0.2371	0.2647	0.0547	0.0532	0.0525
211821	37	0.2646	0.2414	0.2609	0.0645	0.0615	0.0631	0.2678	0.2469	0.2597	0.0672	0.0636	0.0657	0.2591	0.2375	0.261	0.0572	0.0555	0.0561	0.2584	0.2492	0.2593	0.0597	0.0582	0.0601	0.2539	0.2379	0.2614	0.0551	0.0536	0.0542	0.263	0.242	0.2596	0.0586	0.0553	0.0543	0.2651	0.2364	0.2643	0.053	0.0514	0.0528	0.2669	0.2376	0.2633	0.0546	0.0531	0.0525
212630	37.1	0.2639	0.2404	0.261	0.0644	0.0616	0.063	0.2667	0.2461	0.2584	0.0671	0.0636	0.0656	0.2582	0.2367	0.2615	0.0571	0.0554	0.0561	0.2576	0.2485	0.258	0.0597	0.0581	0.06	0.2522	0.2376	0.2605	0.0551	0.0535	0.0541	0.2623	0.2415	0.2587	0.0586	0.0552	0.0543	0.2646	0.2361	0.2638	0.053	0.0514	0.0529	0.2664	0.2364	0.2616	0.0546	0.0531	0.0525
213439	37.1	0.2643	0.2398	0.2601	0.0644	0.0615	0.0631	0.2673	0.246	0.2595	0.067	0.0637	0.0656	0.2578	0.2369	0.2603	0.0571	0.0556	0.0561	0.2574	0.2485	0.2581	0.0596	0.0581	0.06	0.2527	0.2378	0.2605	0.0552	0.0535	0.0541	0.2618	0.2421	0.259	0.0585	0.0553	0.0543	0.2644	0.2356	0.2641	0.053	0.0514	0.0529	0.2659	0.237	0.2627	0.0545	0.0531	0.0524
214248	37.1	0.2628	0.2396	0.2595	0.0645	0.0617	0.063	0.2661	0.2455	0.2571	0.0673	0.0636	0.0657	0.2572	0.2356	0.2596	0.0571	0.0556	0.0562	0.2558	0.2473	0.2577	0.0596	0.0582	0.0601	0.2514	0.2363	0.2604	0.0552	0.0536	0.0541	0.2612	0.2412	0.2573	0.0586	0.0552	0.0544	0.2633	0.2348	0.2633	0.0529	0.0514	0.0528	0.2656	0.236	0.261	0.0547	0.0531	0.0525
215057	37	0.263	0.2394	0.2588	0.0646	0.0616	0.063	0.2662	0.2448	0.2577	0.0673	0.0637	0.0657	0.2565	0.2355	0.2594	0.0572	0.0555	0.0561	0.2564	0.2468	0.2573	0.0597	0.0582	0.0602	0.2514	0.2355	0.2603	0.0551	0.0536	0.0542	0.2605	0.2412	0.2566	0.0586	0.0553	0.0544	0.2633	0.2338	0.2631	0.053	0.0515	0.0529	0.2647	0.2357	0.2608	0.0547	0.0531	0.0525
215866	37	0.2634	0.2394	0.2586	0.0646	0.0616	0.063	0.2655	0.2447	0.2585	0.0674	0.0638	0.0658	0.2561	0.2364	0.2593	0.0572	0.0555	0.0562	0.2568	0.2466	0.2577	0.0597	0.0583	0.0602	0.252	0.235	0.2593	0.0551	0.0536	0.0542	0.2601	0.2401	0.2557	0.0587	0.0552	0.0543	0.2631	0.2329	0.2616	0.053	0.0515	0.0529	0.2637	0.2357	0.2604	0.0546	0.0531	0.0525
216674	37	0.2614	0.2387	0.2588	0.0644	0.0615	0.063	0.2648	0.2441	0.2564	0.0671	0.0637	0.0657	0.2561	0.2345	0.2587	0.0572	0.0555	0.0561	0.2553	0.2463	0.2555	0.0597	0.0583	0.0602	0.2495	0.2355	0.2578	0.0552	0.0536	0.0541	0.2595	0.2393	0.2567	0.0586	0.0554	0.0544	0.2619	0.2342	0.2616	0.053	0.0515	0.0529	0.2641	0.2341	0.26	0.0546	0.0531	0.0525
217483	37	0.2619	0.2384	0.2577	0.0644	0.0614	0.0629	0.2652	0.244	0.2565	0.0672	0.0637	0.0657	0.2553	0.2342	0.2584	0.0571	0.0555	0.056	0.2553	0.2457	0.2559	0.0596	0.0583	0.0601	0.2496	0.2344	0.2581	0.0551	0.0535	0.0541	0.2585	0.2391	0.2554	0.0586	0.0553	0.0543	0.2616	0.2331	0.2616	0.0529	0.0514	0.0528	0.2629	0.2343	0.2589	0.0546	0.0531	0.0524
218292	37	0.2617	0.2378	0.258	0.0644	0.0615	0.0629	0.2637	0.2433	0.2555	0.0671	0.0636	0.0657	0.255	0.2345	0.2579	0.0571	0.0554	0.056	0.2549	0.2453	0.255	0.0597	0.0583	0.0601	0.2487	0.2338	0.2568	0.0551	0.0535	0.0541	0.2576	0.2392	0.2548	0.0586	0.0552	0.0544	0.2608	0.2322	0.2607	0.053	0.0514	0.0528	0.2612	0.2333	0.259	0.0546	0.053	0.0524
219102	37	0.259	0.2374	0.2576	0.0644	0.0615	0.0629	0.2628	0.243	0.2547	0.0673	0.0637	0.0659	0.2545	0.2328	0.2568	0.0571	0.0554	0.056	0.2535	0.2441	0.2541	0.0598	0.0583	0.0601	0.2476	0.233	0.2555	0.0551	0.0536	0.0541	0.2572	0.2373	0.2557	0.0586	0.0552	0.0543	0.2602	0.2319	0.2599	0.053	0.0514	0.0528	0.2621	0.2319	0.2581	0.0546	0.0531	0.0524
219911	37	0.259	0.2363	0.2562	0.0644	0.0615	0.0628	0.2627	0.2423	0.2544	0.0674	0.0637	0.0657	0.2534	0.2327	0.2569	0.057	0.0554	0.056	0.2538	0.2442	0.2543	0.0598	0.0583	0.0602	0.2473	0.2321	0.2559	0.0551	0.0535	0.0541	0.2569	0.2363	0.2549	0.0587	0.0552	0.0544	0.2595	0.2311	0.2584	0.053	0.0515	0.0527	0.2618	0.2314	0.2576	0.0546	0.053	0.0524
220720	37	0.2603	0.2368	0.2569	0.0644	0.0615	0.0629	0.2634	0.2426	0.2547	0.0672	0.0638	0.0658	0.2531	0.2333	0.2561	0.0571	0.0554	0.0561	0.2537	0.2437	0.254	0.0598	0.0583	0.0602	0.2474	0.2326	0.2558	0.0551	0.0536	0.0541	0.257	0.237	0.2538	0.0587	0.0554	0.0544	0.2589	0.2306	0.2582	0.053	0.0516	0.0528	0.2604	0.2315	0.2569	0.0546	0.0531	0.0525
221529	37	0.2594	0.2363	0.2551	0.0644	0.0614	0.0629	0.2626	0.242	0.2542	0.0672	0.0637	0.0658	0.2528	0.2324	0.2559	0.0571	0.0554	0.056	0.2527	0.2429	0.2531	0.0598	0.0583	0.0602	0.2475	0.2318	0.2556	0.0551	0.0535	0.0541	0.2553	0.2368	0.253	0.0587	0.0553	0.0543	0.2584	0.2298	0.2586	0.053	0.0514	0.0528	0.2603	0.231	0.257	0.0545	0.0531	0.0524
222338	37.1	0.2569	0.2358	0.2555	0.0645	0.0614	0.0629	0.2603	0.2411	0.254	0.0673	0.0639	0.0658	0.2525	0.2314	0.254	0.0571	0.0554	0.0561	0.2513	0.2419	0.2525	0.0599	0.0583	0.0602	0.2459	0.2315	0.2537	0.0552	0.0535	0.0541	0.2552	0.2347	0.2536	0.0588	0.0554	0.0544	0.2571	0.2303	0.2569	0.053	0.0515	0.0529	0.2596	0.2296	0.2561	0.0547	0.0532	0.0525
223148	37	0.2583	0.2351	0.2543	0.0643	0.0614	0.0629	0.261	0.2407	0.253	0.0673	0.0637	0.0657	0.2515	0.2311	0.2545	0.0571	0.0554	0.056	0.2506	0.2418	0.2515	0.0598	0.0583	0.0601	0.245	0.2303	0.2536	0.0551	0.0535	0.0541	0.2541	0.2353	0.2514	0.0588	0.0552	0.0544	0.257	0.2291	0.2572	0.053	0.0514	0.0527	0.2585	0.2292	0.2548	0.0546	0.0531	0.0524
223957	37	0.257	0.2345	0.2549	0.0643	0.0614	0.0628	0.26	0.2396	0.2515	0.0673	0.0638	0.0657	0.251	0.2303	0.2534	0.0569	0.0554	0.056	0.2499	0.241	0.2507	0.0598	0.0583	0.0601	0.2442	0.2301	0.252	0.0551	0.0535	0.0541	0.2538	0.2339	0.2515	0.0587	0.0554	0.0544	0.2561	0.2284	0.2557	0.0529	0.0515	0.0527	0.2581	0.2284	0.2541	0.0547	0.0531	0.0525
224765	37.1	0.2576	0.2348	0.2541	0.0645	0.0614	0.0629	0.2598	0.2402	0.2521	0.0673	0.0639	0.0658	0.2511	0.2304	0.2539	0.0571	0.0555	0.056	0.2504	0.2417	0.2519	0.0599	0.0583	0.0603	0.2445	0.2291	0.2535	0.0551	0.0535	0.0541	0.2531	0.2343	0.2495	0.0587	0.0553	0.0543	0.2555	0.2275	0.2559	0.053	0.0515	0.0527	0.2572	0.2288	0.2537	0.0547	0.0532	0.0525
225575	37	0.2555	0.234	0.2536	0.0643	0.0613	0.0627	0.2593	0.2393	0.2508	0.0673	0.0637	0.0658	0.2505	0.2298	0.2525	0.057	0.0554	0.0559	0.2496	0.2405	0.2509	0.0599	0.0582	0.0602	0.2432	0.2285	0.2515	0.055	0.0534	0.054	0.2521	0.2321	0.2511	0.0587	0.0552	0.0544	0.2545	0.2277	0.2546	0.053	0.0514	0.0528	0.2567	0.2278	0.2532	0.0547	0.0531	0.0525
226384	37	0.257	0.2334	0.2531	0.0644	0.0613	0.0629	0.2596	0.239	0.251	0.0675	0.0639	0.0659	0.2505	0.2295	0.2531	0.0571	0.0554	0.056	0.249	0.24	0.25	0.0599	0.0584	0.0603	0.2426	0.2285	0.2512	0.0551	0.0535	0.054	0.2519	0.2329	0.2494	0.0588	0.0553	0.0544	0.2543	0.2271	0.2545	0.0531	0.0515	0.0528	0.256	0.2271	0.2521	0.0546	0.0531	0.0525
227192	37.1	0.2555	0.2332	0.2519	0.0643	0.0614	0.0628	0.2574	0.2386	0.2508	0.0672	0.0638	0.066	0.2497	0.2291	0.2524	0.057	0.0554	0.0561	0.248	0.24	0.2498	0.0599	0.0584	0.0604	0.2427	0.2276	0.2511	0.0551	0.0535	0.0541	0.2521	0.2323	0.2487	0.0588	0.0554	0.0545	0.2537	0.2262	0.2536	0.053	0.0514	0.0528	0.2545	0.2265	0.2517	0.0548	0.0532	0.0526
228001	37	0.255	0.2326	0.2519	0.0643	0.0613	0.0628	0.2575	0.2377	0.2497	0.0673	0.0638	0.0659	0.2495	0.2281	0.2516	0.057	0.0553	0.0559	0.2481	0.239	0.2488	0.0597	0.0584	0.0603	0.2416	0.2265	0.2497	0.0551	0.0535	0.054	0.2504	0.2311	0.2482	0.0587	0.0554	0.0544	0.2531	0.2253	0.252	0.053	0.0515	0.0528	0.2539	0.2261	0.2502	0.0547	0.0532	0.0525
228810	37	0.2551	0.2319	0.2514	0.0643	0.0614	0.0628	0.2577	0.2373	0.2501	0.0674	0.0638	0.0659	0.2481	0.2289	0.2509	0.0571	0.0554	0.056	0.2476	0.2385	0.2485	0.0599	0.0583	0.0603	0.242	0.2262	0.2493	0.0551	0.0535	0.054	0.2499	0.231	0.2474	0.0587	0.0554	0.0544	0.2522	0.224	0.2521	0.053	0.0515	0.0528	0.2527	0.226	0.2501	0.0547	0.0532	0.0525
229620	37	0.2531	0.2315	0.2507	0.0642	0.0612	0.0627	0.2562	0.2364	0.2481	0.0673	0.0638	0.0659	0.2475	0.2272	0.2504	0.0568	0.0553	0.0558	0.2462	0.2376	0.2481	0.0598	0.0585	0.0602	0.2398	0.2253	0.2487	0.055	0.0534	0.054	0.249	0.2294	0.2463	0.0587	0.0552	0.0543	0.2515	0.2239	0.2506	0.0529	0.0514	0.0528	0.2526	0.2244	0.2491	0.0546	0.0531	0.0524
230429	37	0.2539	0.231	0.2496	0.0643	0.0613	0.0627	0.2555	0.2363	0.2489	0.0674	0.0638	0.0658	0.2468	0.2271	0.2496	0.057	0.0552	0.056	0.2459	0.2368	0.2479	0.0599	0.0583	0.0603	0.2408	0.2247	0.2489	0.0549	0.0534	0.054	0.2479	0.2296	0.2446	0.0587	0.0553	0.0543	0.2506	0.2226	0.251	0.0529	0.0514	0.0528	0.2515	0.224	0.2484	0.0546	0.0531	0.0524
231238	37	0.253	0.2304	0.2509	0.0642	0.0613	0.0627	0.2549	0.2357	0.2474	0.0673	0.0639	0.0658	0.2465	0.2264	0.2495	0.057	0.0552	0.0559	0.2451	0.2362	0.2466	0.0599	0.0584	0.0604	0.2392	0.2248	0.2477	0.055	0.0533	0.054	0.2476	0.2288	0.2453	0.0587	0.0554	0.0544	0.2494	0.2228	0.2499	0.053	0.0515	0.0528	0.2516	0.2237	0.2483	0.0546	0.0531	0.0525
232047	37	0.2502	0.2293	0.2485	0.0642	0.0612	0.0627	0.2536	0.2345	0.2459	0.0674	0.0638	0.0658	0.2457	0.2246	0.2483	0.057	0.0553	0.0559	0.244	0.2357	0.2459	0.0601	0.0584	0.0603	0.2373	0.2229	0.2462	0.055	0.0535	0.054	0.2459	0.228	0.2455	0.0588	0.0553	0.0544	0.2485	0.2224	0.2489	0.053	0.0515	0.0528	0.2506	0.2211	0.2478	0.0547	0.0532	0.0525
232856	37	0.2515	0.229	0.2487	0.0641	0.0612	0.0627	0.2537	0.2346	0.2458	0.0673	0.0637	0.0659	0.2448	0.2248	0.248	0.0568	0.0553	0.0558	0.2436	0.2355	0.2447	0.0599	0.0583	0.0603	0.2376	0.2221	0.2457	0.0549	0.0534	0.0539	0.2457	0.2269	0.2434	0.0588	0.0554	0.0544	0.248	0.2209	0.2479	0.0529	0.0514	0.0527	0.2488	0.2212	0.2457	0.0546	0.0531	0.0524
233665	37	0.2504	0.229	0.2488	0.0643	0.0612	0.0627	0.2529	0.2335	0.2458	0.0674	0.064	0.066	0.2443	0.2245	0.2473	0.057	0.0553	0.0559	0.2435	0.2343	0.2447	0.0601	0.0584	0.0604	0.237	0.2229	0.2452	0.0551	0.0534	0.054	0.2448	0.2257	0.2436	0.0588	0.0553	0.0544	0.2472	0.2209	0.2473	0.053	0.0515	0.0529	0.2487	0.2205	0.2454	0.0546	0.0531	0.0525
234475	37	0.2489	0.2281	0.247	0.0643	0.0612	0.0626	0.2514	0.2331	0.2441	0.0674	0.0639	0.0659	0.2439	0.2239	0.2467	0.057	0.0553	0.0558	0.2426	0.2336	0.2446	0.06	0.0584	0.0604	0.2354	0.221	0.245	0.055	0.0535	0.054	0.2435	0.2249	0.2431	0.0588	0.0553	0.0544	0.2465	0.2199	0.2464	0.0529	0.0515	0.0528	0.248	0.2195	0.2454	0.0547	0.0532	0.0525
235283	37	0.2477	0.2274	0.2468	0.0643	0.0613	0.0626	0.2509	0.2322	0.2439	0.0673	0.0639	0.0661	0.2434	0.2234	0.2455	0.057	0.0553	0.056	0.2423	0.2325	0.2434	0.0602	0.0585	0.0605	0.2352	0.2209	0.2436	0.0551	0.0535	0.054	0.243	0.224	0.2427	0.0589	0.0554	0.0545	0.2455	0.2197	0.2458	0.053	0.0515	0.0529	0.247	0.2183	0.2443	0.0548	0.0532	0.0525
236092	37	0.2496	0.2274	0.2455	0.064	0.061	0.0625	0.2506	0.2316	0.2436	0.0673	0.0639	0.0658	0.2423	0.2235	0.2452	0.0568	0.0551	0.0558	0.2407	0.2319	0.2434	0.06	0.0584	0.0603	0.2355	0.2195	0.2436	0.055	0.0533	0.0538	0.242	0.2245	0.2399	0.0588	0.0552	0.0542	0.245	0.2175	0.2451	0.0529	0.0515	0.0527	0.2451	0.2184	0.2424	0.0546	0.0531	0.0524
236901	37.1	0.2464	0.2262	0.2456	0.0641	0.0612	0.0626	0.2489	0.2305	0.2426	0.0675	0.064	0.0659	0.2418	0.2216	0.2444	0.0569	0.0553	0.0558	0.2395	0.2311	0.2423	0.0602	0.0586	0.0605	0.234	0.2195	0.2418	0.055	0.0534	0.054	0.2413	0.2233	0.241	0.0588	0.0553	0.0545	0.2441	0.2184	0.2443	0.053	0.0515	0.0528	0.2452	0.2173	0.2424	0.0547	0.0532	0.0525
237710	37.1	0.2479	0.2256	0.245	0.0642	0.0612	0.0627	0.2495	0.2302	0.2431	0.0674	0.064	0.066	0.2409	0.2232	0.244	0.0569	0.0553	0.0559	0.2402	0.2307	0.2424	0.0601	0.0586	0.0605	0.2356	0.2194	0.2427	0.055	0.0534	0.054	0.2413	0.2228	0.2387	0.0589	0.0554	0.0545	0.2431	0.2165	0.242	0.0529	0.0515	0.0528	0.2439	0.2173	0.2411	0.0547	0.0532	0.0525
238520	37.1	0.2474	0.2248	0.2449	0.0641	0.0614	0.0626	0.248	0.2291	0.2418	0.0673	0.0639	0.066	0.2403	0.2223	0.2434	0.0569	0.0552	0.0558	0.2396	0.2297	0.2416	0.0601	0.0586	0.0605	0.234	0.2182	0.2416	0.0549	0.0534	0.054	0.2402	0.2219	0.237	0.0589	0.0554	0.0543	0.2424	0.2155	0.2417	0.053	0.0515	0.0528	0.2423	0.2166	0.2398	0.0547	0.0531	0.0524
239329	37	0.2468	0.2244	0.2424	0.0641	0.0612	0.0626	0.2472	0.2284	0.2405	0.0672	0.064	0.0659	0.2392	0.2207	0.2425	0.0568	0.0552	0.0558	0.2381	0.2286	0.2397	0.06	0.0585	0.0604	0.2328	0.2167	0.2394	0.0549	0.0533	0.0539	0.2386	0.2203	0.2366	0.0588	0.0553	0.0543	0.2413	0.2149	0.2415	0.0529	0.0515	0.0527	0.242	0.2155	0.2393	0.0546	0.0531	0.0524
240138	37.1	0.2441	0.2233	0.2416	0.0641	0.0612	0.0626	0.2463	0.2273	0.2388	0.0674	0.0641	0.0661	0.2387	0.2195	0.2418	0.0569	0.0552	0.0558	0.2369	0.2283	0.2401	0.0601	0.0585	0.0605	0.2304	0.2159	0.2398	0.0549	0.0534	0.0539	0.2375	0.2194	0.2371	0.0589	0.0554	0.0544	0.2404	0.2143	0.2405	0.053	0.0515	0.0527	0.241	0.2146	0.2387	0.0547	0.0532	0.0525
[truncated: 48 more columns]

## Sheet: Fig 4d & Suppl Fig 8b
	[PN] nM	Max OD600								[PN] nM	Growth rate (h-1)
	250	1.1434	1.035	1.1214	1.1598	1.061	1.1198			250	0.312026	0.320757	0.311546	0.315073	0.32189	0.312027
	187.5	1.1154	1.0314	1.1154	1.121	1.077	1.1126			187.5	0.308929	0.309456	0.310496	0.307405	0.306215	0.323161
	140.625	1.1122	1.035	1.1402	1.1414	1.045	1.129			140.625	0.309883	0.308501	0.306298	0.303475	0.319011	0.303035
	105.469	1.1622	1.0122	1.157	1.169	1.0254	1.153			105.469	0.299946	0.30375	0.300844	0.290762	0.301148	0.297776
	79.1016	1.1334	1.045	1.1542	1.171	1.0478	1.1302			79.1016	0.288532	0.296202	0.28982	0.284562	0.284416	0.291447
	59.3262	1.1674	1.0554	1.1462	1.1858	1.0862	1.1838			59.3262	0.262708	0.260868	0.261761	0.262217	0.257346	0.258938
	44.4946	0.9754	0.8462	1.0642	1.1018	0.9138	1.0718			44.4946	0.232614	0.226924	0.320708	0.237202	0.220527	0.223157
	33.371	0.5186	0.4258	0.4794	0.527	0.4322	0.5338			33.371	0.204265	0.193875	0.200135	0.197915	0.190264	0.186078
	25.0282	0.3186	0.2874	0.3214	0.3402	0.3034	0.3382			25.0282	0.164964	0.155837	0.161442	0.158776	0.155771	0.160875
	18.7712	0.2162	0.2038	0.2142	0.2382	0.2226	0.2434			18.7712	0.128785	0.126789	0.14576	0.130516	0.136719	0.129672
	14.0784	0.1602	0.1358	0.147	0.1646	0.151	0.1658			14.0784	0.15627	0.115616	0.164324	0.115586	0.168918	0.118094
	10.5588	0.0954	0.0838	0.0926	0.1018	0.1022	0.097			10.5588	0.157585	0.143757	0.120431	0.133032	0.158247	0.088633
	7.91909	0.0578	0.0514	0.0498	0.043	0.0374	0.0438			7.91909	0.163367	0.164296	0.120482	0.078168	0.065668	0.076967
	5.93932	0.0342	0.033	0.0246	0.0274	0.0274	0.0282			5.93932	0.200139	0.175007	0.078527	0.066753	0.125936	0.100682
	4.45449	0.0266	0.0226	0.0262	0.0282	0.0254	0.0274			4.45449	0.186346	NA	NA	0.077409	0.076741	0.073839
	0	0.0206	0.0166	0.019	0.0214	0.0194	0.0154

## Sheet: Fig 4e,f & Suppl Fig 9
						1uM PN, 0uM IPTG				0uM PN, 0uM IPTG				0uM PN, 50uM IPTG
						1	2	3	4	5	6	7	8	9	10	11	12
				w/ 0.5mM Thr	A													pLac sad wt				Conditions not used/presented
				w/ 0.5mM Thr	B													pLac sad Q262R
				w/ 0.5mM Thr	C													pLac thrB
				w/ 0.5mM Thr	D													pLac gabD
				w/ 0.5mM Thr	E													pLac ev
				w/o Thr	F													pLac sad Q262R
				w/o Thr	G													pLac thrB
				w/o Thr	H													pLac gabD
						1uM PN, 0uM IPTG				0uM PN, 0uM IPTG				0uM PN, 50uM IPTG
Time	T° 600	A1	A2	A3	A4	A5	A6	A7	A8	A9	A10	A11	A12	B1	B2	B3	B4	B5	B6	B7	B8	B9	B10	B11	B12	C1	C2	C3	C4	C5	C6	C7	C8	C9	C10	C11	C12	D1	D2	D3	D4	D5	D6	D7	D8	D9	D10	D11	D12
3	35.2	0.0457	0.0463	0.048	0.0464	0.0463	0.0498	0.0469	0.047	0.0469	0.0458	0.0466	0.0463	0.046	0.0466	0.0469	0.0465	0.0455	0.0463	0.0466	0.0473	0.0466	0.0464	0.0466	0.0463	0.0473	0.0466	0.047	0.0474	0.0472	0.047	0.047	0.0469	0.0469	0.047	0.0471	0.0469	0.0463	0.0476	0.0465	0.0468	0.0466	0.0464	0.0462	0.0465	0.0465	0.0466	0.0467	0.0469
812	37	0.0456	0.0462	0.0478	0.0462	0.0461	0.0498	0.0467	0.0468	0.0467	0.0456	0.0465	0.046	0.0459	0.0464	0.0467	0.0463	0.0453	0.0462	0.0464	0.0471	0.0464	0.0463	0.0464	0.0462	0.0473	0.0465	0.0471	0.0472	0.047	0.047	0.0469	0.0469	0.0467	0.0469	0.047	0.0467	0.0461	0.0476	0.0464	0.0466	0.0465	0.0463	0.0461	0.0464	0.0464	0.0465	0.0466	0.0467
1621	37.1	0.0455	0.0461	0.0478	0.0462	0.0461	0.0498	0.0467	0.0468	0.0467	0.0456	0.0464	0.0461	0.0458	0.0463	0.0467	0.0463	0.0453	0.0462	0.0464	0.047	0.0464	0.0462	0.0463	0.0462	0.0474	0.0465	0.047	0.0473	0.0471	0.047	0.0469	0.0469	0.0467	0.0469	0.047	0.0467	0.0461	0.0475	0.0463	0.0466	0.0465	0.0462	0.046	0.0463	0.0463	0.0464	0.0466	0.0467
2429	37	0.0455	0.0462	0.0478	0.0461	0.0461	0.0498	0.047	0.0468	0.0467	0.0456	0.0465	0.0461	0.0458	0.0464	0.0468	0.0463	0.0453	0.0462	0.0464	0.0472	0.0464	0.0463	0.0464	0.0462	0.0474	0.0467	0.047	0.0474	0.0472	0.047	0.047	0.047	0.0468	0.0471	0.047	0.0467	0.0461	0.0475	0.0464	0.0466	0.0466	0.0463	0.0461	0.0463	0.0464	0.0465	0.0466	0.0467
3238	37.1	0.0455	0.0462	0.0478	0.0462	0.0461	0.0498	0.0474	0.0468	0.0467	0.0456	0.0464	0.0461	0.0458	0.0464	0.0468	0.0463	0.0453	0.0461	0.0465	0.0472	0.0464	0.0463	0.0463	0.0463	0.0474	0.0467	0.047	0.0475	0.0473	0.0471	0.047	0.0472	0.0468	0.0474	0.047	0.0467	0.0461	0.0475	0.0464	0.0466	0.0465	0.0463	0.046	0.0464	0.0464	0.0465	0.0466	0.0468
4046	37.1	0.0455	0.0462	0.0478	0.0462	0.0463	0.0499	0.0468	0.0469	0.0467	0.0456	0.0464	0.0461	0.0459	0.0464	0.0468	0.0463	0.0455	0.0462	0.0465	0.0471	0.0465	0.0462	0.0464	0.0462	0.0474	0.0466	0.047	0.0474	0.0473	0.047	0.0471	0.0472	0.0468	0.0475	0.0471	0.0467	0.0461	0.0475	0.0464	0.0467	0.0465	0.0463	0.0461	0.0464	0.0464	0.0465	0.0467	0.0467
4855	37.1	0.0455	0.0463	0.0478	0.0463	0.0462	0.0499	0.0469	0.0469	0.0468	0.0457	0.0465	0.0461	0.046	0.0465	0.0468	0.0464	0.0454	0.0463	0.0466	0.0472	0.0466	0.0463	0.0464	0.0463	0.0476	0.0468	0.0471	0.0476	0.0474	0.0471	0.0471	0.0473	0.0469	0.0477	0.0473	0.0468	0.0462	0.0476	0.0464	0.0467	0.0466	0.0464	0.0462	0.0464	0.0465	0.0466	0.0467	0.0468
5663	37	0.0455	0.0464	0.0479	0.0463	0.0464	0.0499	0.047	0.047	0.0468	0.0457	0.0464	0.0461	0.046	0.0466	0.047	0.0465	0.0455	0.0465	0.0467	0.0473	0.0466	0.0464	0.0464	0.0463	0.0476	0.0468	0.0471	0.0476	0.0474	0.0471	0.0471	0.0473	0.0469	0.0478	0.0473	0.0468	0.0462	0.0478	0.0465	0.0467	0.0467	0.0464	0.0462	0.0465	0.0466	0.0466	0.0469	0.0469
6472	37	0.0455	0.0463	0.0479	0.0463	0.0463	0.0499	0.047	0.047	0.0468	0.0456	0.0465	0.0461	0.0459	0.0465	0.047	0.0465	0.0455	0.0463	0.0467	0.0473	0.0466	0.0463	0.0464	0.0464	0.0476	0.0468	0.0472	0.0476	0.0475	0.0471	0.0471	0.0473	0.0469	0.0479	0.0473	0.0467	0.0461	0.0477	0.0465	0.0467	0.0467	0.0464	0.0462	0.0465	0.0465	0.0466	0.0468	0.0468
7280	37.1	0.0455	0.0463	0.048	0.0463	0.0462	0.0498	0.047	0.047	0.0468	0.0457	0.0464	0.0461	0.046	0.0465	0.0471	0.0466	0.0456	0.0464	0.0467	0.0473	0.0467	0.0464	0.0465	0.0463	0.0476	0.0469	0.0472	0.0477	0.0476	0.0472	0.0472	0.0473	0.0469	0.0479	0.0472	0.0468	0.0462	0.0478	0.0464	0.0467	0.0468	0.0464	0.0462	0.0465	0.0466	0.0467	0.0468	0.0469
8089	37	0.0456	0.0463	0.048	0.0464	0.0462	0.0499	0.0471	0.047	0.0469	0.0456	0.0465	0.0461	0.0461	0.0466	0.0471	0.0466	0.0456	0.0464	0.0468	0.0474	0.0467	0.0465	0.0465	0.0463	0.0477	0.047	0.0473	0.0478	0.0476	0.0473	0.0472	0.0474	0.047	0.0477	0.0474	0.0468	0.0462	0.0478	0.0465	0.0468	0.0468	0.0464	0.0463	0.0466	0.0466	0.0466	0.0469	0.0469
8897	37.1	0.0455	0.0464	0.0479	0.0464	0.0463	0.0499	0.0472	0.047	0.0469	0.0457	0.0464	0.0461	0.046	0.0466	0.0472	0.0466	0.0457	0.0464	0.0468	0.0474	0.0467	0.0465	0.0465	0.0463	0.0477	0.0469	0.0473	0.0478	0.0476	0.0472	0.0472	0.0474	0.047	0.0477	0.0473	0.0468	0.0462	0.0477	0.0465	0.0468	0.0468	0.0464	0.0462	0.0466	0.0465	0.0466	0.0468	0.047
9706	37.1	0.0456	0.0465	0.0481	0.0465	0.0463	0.0499	0.0475	0.0471	0.0469	0.0457	0.0465	0.0462	0.0461	0.0468	0.0473	0.0467	0.0457	0.0465	0.0469	0.0475	0.0468	0.0465	0.0465	0.0465	0.0477	0.047	0.0474	0.0479	0.0476	0.0472	0.0472	0.0474	0.0471	0.0478	0.0473	0.0468	0.0462	0.0478	0.0466	0.0468	0.0468	0.0464	0.0464	0.0466	0.0467	0.0467	0.047	0.047
10514	37	0.0456	0.0465	0.048	0.0465	0.0463	0.05	0.0471	0.0471	0.0469	0.0457	0.0465	0.0462	0.0462	0.0467	0.0473	0.0467	0.0458	0.0464	0.0469	0.0475	0.0469	0.0465	0.0465	0.0464	0.0478	0.047	0.0473	0.0478	0.0476	0.0473	0.0473	0.0474	0.047	0.048	0.0475	0.0469	0.0463	0.0479	0.0466	0.0468	0.0468	0.0464	0.0463	0.0467	0.0467	0.0468	0.0469	0.047
11323	37	0.0457	0.0466	0.0482	0.0465	0.0464	0.0501	0.0472	0.0472	0.0471	0.0458	0.0466	0.0462	0.0463	0.0469	0.0474	0.0468	0.0459	0.0466	0.0471	0.0476	0.047	0.0466	0.0466	0.0466	0.0478	0.0471	0.0475	0.048	0.0478	0.0473	0.0474	0.0476	0.0472	0.0481	0.0475	0.0469	0.0464	0.048	0.0467	0.0469	0.047	0.0475	0.0465	0.0467	0.0468	0.0468	0.047	0.0471
12131	37	0.0457	0.0466	0.0482	0.0465	0.0463	0.05	0.0476	0.0473	0.047	0.0459	0.0466	0.0463	0.0463	0.0469	0.0474	0.0468	0.0459	0.0466	0.047	0.0476	0.0469	0.0467	0.0466	0.0465	0.0478	0.0471	0.0475	0.0479	0.0478	0.0473	0.0473	0.0475	0.0471	0.0481	0.0475	0.0469	0.0463	0.048	0.0467	0.0469	0.0469	0.0465	0.0465	0.0467	0.0468	0.0468	0.047	0.0471
12940	37	0.0457	0.0466	0.0482	0.0465	0.0464	0.05	0.0478	0.0472	0.047	0.0458	0.0466	0.0462	0.0463	0.0469	0.0475	0.0468	0.0459	0.0466	0.0471	0.0476	0.047	0.0466	0.0467	0.0466	0.0478	0.0471	0.0474	0.0479	0.0477	0.0473	0.0473	0.0476	0.0471	0.0481	0.0474	0.0469	0.0464	0.048	0.0466	0.0469	0.0469	0.0465	0.0464	0.0467	0.0468	0.0468	0.047	0.0471
13748	37	0.0457	0.0466	0.0482	0.0465	0.0464	0.0501	0.0478	0.0473	0.0471	0.0458	0.0465	0.0463	0.0463	0.047	0.0476	0.0468	0.046	0.0466	0.0471	0.0477	0.047	0.0466	0.0466	0.0466	0.0479	0.0471	0.0475	0.048	0.0477	0.0473	0.0474	0.0475	0.0471	0.0481	0.0474	0.0468	0.0463	0.0479	0.0466	0.0469	0.0469	0.0486	0.0465	0.0468	0.0468	0.0468	0.047	0.0471
14557	37	0.0458	0.0467	0.0481	0.0466	0.0464	0.0501	0.0478	0.0472	0.0471	0.0459	0.0466	0.0463	0.0463	0.0469	0.0477	0.047	0.046	0.0467	0.0472	0.0477	0.047	0.0467	0.0467	0.0466	0.0479	0.0471	0.0475	0.0481	0.0478	0.0474	0.0473	0.0475	0.0472	0.0481	0.0474	0.0469	0.0463	0.048	0.0467	0.0469	0.047	0.0481	0.0465	0.0468	0.0468	0.0468	0.047	0.0472
15365	37	0.0458	0.0467	0.0482	0.0467	0.0465	0.0501	0.0478	0.0473	0.0472	0.0459	0.0467	0.0464	0.0464	0.0471	0.0477	0.047	0.0461	0.0468	0.0473	0.0478	0.0472	0.0467	0.0468	0.0467	0.0479	0.0473	0.0476	0.0481	0.0478	0.0474	0.0474	0.0476	0.0472	0.0481	0.0475	0.0469	0.0466	0.0482	0.0468	0.047	0.0471	0.0466	0.0466	0.0468	0.0469	0.0469	0.0472	0.0473
16174	37	0.0458	0.0467	0.0483	0.0467	0.0465	0.0501	0.048	0.0474	0.0473	0.0461	0.0467	0.0464	0.0464	0.0471	0.0478	0.047	0.0461	0.0468	0.0473	0.0478	0.0472	0.0468	0.0468	0.0468	0.048	0.0473	0.0476	0.0481	0.0478	0.0474	0.0475	0.0478	0.0472	0.0482	0.0475	0.047	0.0464	0.048	0.0468	0.047	0.0471	0.0466	0.0466	0.0469	0.0469	0.0469	0.0472	0.0473
16982	37	0.0458	0.0468	0.0483	0.0468	0.0465	0.0501	0.0479	0.0474	0.0473	0.046	0.0467	0.0464	0.0465	0.0472	0.0478	0.0471	0.0462	0.0468	0.0473	0.0478	0.0472	0.0468	0.0468	0.0468	0.048	0.0474	0.0476	0.0482	0.0479	0.0475	0.0474	0.0477	0.0472	0.0482	0.0476	0.047	0.0464	0.0481	0.0468	0.0471	0.0472	0.0467	0.0466	0.0469	0.047	0.0469	0.0473	0.0472
17791	37	0.0459	0.0468	0.0484	0.0468	0.0465	0.0503	0.048	0.0475	0.0473	0.046	0.0468	0.0464	0.0465	0.0471	0.048	0.0471	0.0463	0.0468	0.0474	0.0479	0.0473	0.0469	0.0469	0.0469	0.0481	0.0476	0.0477	0.0483	0.0479	0.0474	0.0475	0.0477	0.0473	0.0482	0.0476	0.0469	0.0465	0.0481	0.0469	0.047	0.0472	0.0467	0.0467	0.047	0.047	0.047	0.0472	0.0473
18599	37	0.046	0.0469	0.0485	0.0469	0.0466	0.0503	0.0481	0.0476	0.0474	0.046	0.0469	0.0465	0.0466	0.0473	0.048	0.0472	0.0464	0.0469	0.0475	0.0479	0.0474	0.047	0.047	0.0469	0.0481	0.0476	0.0478	0.0484	0.0479	0.0475	0.0476	0.0477	0.0473	0.0482	0.0477	0.047	0.0465	0.0482	0.0469	0.047	0.0472	0.0467	0.0468	0.047	0.0471	0.047	0.0473	0.0474
19408	37.1	0.0459	0.0469	0.0485	0.0469	0.0466	0.0503	0.0477	0.0475	0.0475	0.0461	0.0468	0.0466	0.0467	0.0473	0.0481	0.0473	0.0464	0.047	0.0475	0.048	0.0475	0.047	0.047	0.047	0.0482	0.0477	0.0478	0.0484	0.0479	0.0474	0.0475	0.0477	0.0473	0.0483	0.0476	0.047	0.0465	0.0482	0.047	0.0471	0.0472	0.0489	0.0468	0.047	0.0471	0.047	0.0473	0.0474
20216	37	0.046	0.0469	0.0485	0.0469	0.0467	0.0503	0.048	0.0475	0.0474	0.0461	0.0469	0.0466	0.0466	0.0473	0.0482	0.0473	0.0465	0.047	0.0476	0.048	0.0475	0.047	0.047	0.047	0.0482	0.0476	0.0478	0.0485	0.0479	0.0475	0.0475	0.0478	0.0473	0.0482	0.0476	0.0471	0.0466	0.0482	0.047	0.0471	0.0473	0.0468	0.0468	0.047	0.0472	0.0471	0.0472	0.0474
21025	37.1	0.046	0.0469	0.0485	0.047	0.0467	0.0504	0.0476	0.0476	0.0475	0.0461	0.0469	0.0466	0.0466	0.0474	0.0482	0.0473	0.0465	0.0469	0.0476	0.0481	0.0475	0.047	0.047	0.047	0.0483	0.0478	0.0479	0.0485	0.0479	0.0476	0.0477	0.0478	0.0474	0.0482	0.0477	0.0471	0.0465	0.0481	0.047	0.0472	0.0473	0.0489	0.0468	0.0471	0.0472	0.0471	0.0473	0.0475
21833	37.1	0.0461	0.0469	0.0486	0.047	0.0472	0.0504	0.048	0.0476	0.0475	0.0462	0.047	0.0467	0.0468	0.0475	0.0482	0.0474	0.0466	0.047	0.0477	0.0481	0.0477	0.0471	0.0471	0.0471	0.0484	0.0478	0.0479	0.0486	0.048	0.0476	0.0477	0.0479	0.0474	0.0483	0.0477	0.0471	0.0466	0.0483	0.047	0.0472	0.0473	0.0468	0.0469	0.0471	0.0472	0.0472	0.0474	0.0476
22642	37	0.046	0.047	0.0485	0.0469	0.0467	0.0503	0.0481	0.0475	0.0475	0.0462	0.0469	0.0467	0.0467	0.0474	0.0483	0.0474	0.0466	0.047	0.0477	0.0481	0.0476	0.0471	0.047	0.047	0.0483	0.0478	0.048	0.0485	0.0479	0.0475	0.0476	0.0477	0.0474	0.0482	0.0476	0.0471	0.0466	0.0482	0.047	0.0472	0.0473	0.0467	0.0468	0.0471	0.0472	0.0471	0.0474	0.0475
23450	37	0.0461	0.047	0.0486	0.0471	0.0468	0.0504	0.0477	0.0477	0.0476	0.0463	0.047	0.0468	0.0469	0.0475	0.0485	0.0475	0.0467	0.0472	0.0479	0.0482	0.0477	0.0472	0.0471	0.0471	0.0486	0.0479	0.0481	0.0488	0.048	0.0476	0.0477	0.0478	0.0474	0.0483	0.0477	0.0472	0.0467	0.0483	0.0471	0.0473	0.0475	0.0469	0.047	0.0472	0.0473	0.0473	0.0474	0.0477
24259	37.1	0.0461	0.0471	0.0486	0.0471	0.0468	0.0505	0.0477	0.0476	0.0476	0.0462	0.047	0.0468	0.0468	0.0476	0.0485	0.0475	0.0467	0.0471	0.0478	0.0483	0.0477	0.0472	0.0471	0.0471	0.0485	0.0481	0.0482	0.0488	0.0481	0.0477	0.0477	0.0479	0.0474	0.0482	0.0477	0.0471	0.0467	0.0483	0.0471	0.0473	0.0474	0.0469	0.047	0.0472	0.0474	0.0472	0.0476	0.0477
25067	37	0.0462	0.0471	0.0487	0.0471	0.0469	0.0505	0.0478	0.0477	0.0477	0.0464	0.0471	0.0469	0.0469	0.0477	0.0485	0.0476	0.0469	0.0473	0.0479	0.0483	0.0478	0.0473	0.0473	0.0472	0.0486	0.0482	0.0482	0.0489	0.0482	0.0477	0.0478	0.0479	0.0475	0.0484	0.0479	0.0472	0.0467	0.0483	0.0472	0.0473	0.0475	0.047	0.0471	0.0473	0.0475	0.0474	0.0476	0.0477
25876	37	0.0461	0.0471	0.0486	0.0471	0.0468	0.0505	0.0477	0.0477	0.0476	0.0463	0.047	0.0468	0.0469	0.0476	0.0486	0.0475	0.0468	0.0472	0.0479	0.0483	0.0477	0.0472	0.0472	0.0472	0.0486	0.0485	0.0483	0.0489	0.0481	0.0476	0.0478	0.0479	0.0475	0.0484	0.0478	0.0472	0.0467	0.0483	0.0472	0.0473	0.0475	0.0469	0.0469	0.0473	0.0474	0.0473	0.0475	0.0477
26684	37	0.0463	0.0472	0.0487	0.0472	0.047	0.0506	0.0478	0.0479	0.0479	0.0465	0.0472	0.0469	0.047	0.0477	0.0486	0.0477	0.0469	0.0473	0.0481	0.0485	0.0479	0.0473	0.0473	0.0473	0.0489	0.0486	0.0485	0.0492	0.0481	0.0479	0.0479	0.0479	0.0476	0.0484	0.0479	0.0473	0.0469	0.0485	0.0473	0.0475	0.0475	0.047	0.0472	0.0474	0.0476	0.0474	0.0477	0.0479
27493	37	0.0462	0.0472	0.0487	0.0471	0.0469	0.0505	0.0478	0.0478	0.0477	0.0464	0.0472	0.0469	0.047	0.0478	0.0486	0.0476	0.0469	0.0474	0.048	0.0484	0.0478	0.0472	0.0472	0.0472	0.0489	0.0487	0.0485	0.0492	0.0481	0.0477	0.0477	0.048	0.0475	0.0483	0.0478	0.0472	0.0468	0.0483	0.0473	0.0474	0.0476	0.0469	0.0471	0.0474	0.0475	0.0474	0.0476	0.0478
28302	37	0.0462	0.0472	0.0488	0.0472	0.0469	0.0506	0.0478	0.0478	0.0478	0.0464	0.0472	0.047	0.047	0.0477	0.0486	0.0477	0.047	0.0473	0.048	0.0484	0.0479	0.0473	0.0473	0.0473	0.049	0.0486	0.0485	0.0493	0.0481	0.0478	0.0478	0.048	0.0475	0.0483	0.0477	0.0472	0.0468	0.0484	0.0473	0.0474	0.0476	0.0469	0.0471	0.0473	0.0475	0.0474	0.0477	0.0479
29110	37	0.0463	0.0472	0.0488	0.0472	0.0471	0.0506	0.0479	0.0479	0.0479	0.0465	0.0472	0.047	0.0471	0.0478	0.0487	0.0477	0.047	0.0473	0.0481	0.0485	0.048	0.0473	0.0474	0.0473	0.0491	0.0488	0.0486	0.0494	0.0482	0.0478	0.0479	0.0481	0.0475	0.0482	0.0478	0.0473	0.0468	0.0484	0.0474	0.0474	0.0476	0.047	0.0472	0.0474	0.0476	0.0474	0.0477	0.048
29919	37.1	0.0464	0.0472	0.0488	0.0472	0.0471	0.0506	0.0479	0.0479	0.0479	0.0465	0.0473	0.047	0.0472	0.0479	0.0487	0.0479	0.0471	0.0474	0.0483	0.0485	0.0481	0.0475	0.0474	0.0475	0.0491	0.049	0.0488	0.0495	0.0483	0.0479	0.0479	0.0481	0.0476	0.0484	0.048	0.0472	0.0469	0.0485	0.0475	0.0475	0.0477	0.0471	0.0473	0.0475	0.0476	0.0476	0.0478	0.048
30727	37	0.0463	0.0473	0.0488	0.0472	0.047	0.0507	0.0479	0.0479	0.048	0.0465	0.0473	0.0471	0.0471	0.0478	0.0488	0.0478	0.0471	0.0474	0.0483	0.0485	0.0481	0.0474	0.0474	0.0474	0.0493	0.0489	0.0489	0.0497	0.0483	0.0479	0.048	0.0481	0.0476	0.0483	0.0479	0.0473	0.0469	0.0485	0.0474	0.0475	0.0477	0.0471	0.0473	0.0475	0.0477	0.0476	0.0479	0.048
31536	37.1	0.0463	0.0473	0.0488	0.0473	0.047	0.0507	0.0479	0.0479	0.0481	0.0467	0.0474	0.0472	0.0472	0.048	0.0489	0.0478	0.0472	0.0474	0.0483	0.0487	0.0481	0.0475	0.0475	0.0475	0.0494	0.0497	0.049	0.0498	0.0483	0.0479	0.048	0.048	0.0476	0.0483	0.048	0.0473	0.0469	0.0486	0.0475	0.0475	0.0478	0.0492	0.0474	0.0475	0.0477	0.0477	0.048	0.0481
32344	37	0.0464	0.0474	0.0489	0.0474	0.0471	0.0507	0.0484	0.048	0.0482	0.0468	0.0474	0.0475	0.0472	0.048	0.0489	0.0479	0.0472	0.0475	0.0484	0.0487	0.0482	0.0476	0.0476	0.0476	0.0495	0.0496	0.0492	0.0501	0.0484	0.0478	0.0481	0.0482	0.0477	0.0484	0.048	0.0474	0.047	0.0485	0.0475	0.0476	0.0478	0.0473	0.0474	0.0477	0.0478	0.0477	0.0479	0.0481
33153	37	0.0464	0.0473	0.0489	0.0473	0.0471	0.0507	0.048	0.048	0.0481	0.0467	0.0474	0.0472	0.0472	0.048	0.0488	0.0479	0.0473	0.0475	0.0484	0.0487	0.0482	0.0476	0.0475	0.0475	0.0496	0.0497	0.0493	0.0503	0.0483	0.048	0.048	0.0482	0.0477	0.0486	0.048	0.0474	0.047	0.0486	0.0475	0.0475	0.0478	0.0471	0.0474	0.0476	0.0477	0.0477	0.048	0.0482
33961	37	0.0464	0.0474	0.0489	0.0474	0.0472	0.0508	0.048	0.048	0.0482	0.0468	0.0475	0.0473	0.0473	0.048	0.0489	0.048	0.0473	0.0476	0.0484	0.0488	0.0483	0.0477	0.0476	0.0476	0.0497	0.0499	0.0494	0.0504	0.0484	0.048	0.0481	0.0482	0.0477	0.0484	0.0481	0.0474	0.0471	0.0486	0.0475	0.0476	0.0479	0.0472	0.0474	0.0477	0.0478	0.0478	0.048	0.0482
34770	37.1	0.0464	0.0474	0.049	0.0474	0.0471	0.0508	0.0485	0.048	0.0482	0.0468	0.0476	0.0473	0.0473	0.0481	0.049	0.0481	0.0473	0.0476	0.0484	0.0488	0.0483	0.0476	0.0477	0.0477	0.0498	0.0499	0.0496	0.0507	0.0485	0.0481	0.0481	0.0483	0.0477	0.0485	0.0482	0.0474	0.0471	0.0487	0.0476	0.0476	0.0479	0.0472	0.0475	0.0477	0.0479	0.0478	0.048	0.0483
35578	37	0.0465	0.0474	0.0489	0.0475	0.0472	0.0509	0.0487	0.048	0.0483	0.0469	0.0476	0.0474	0.0474	0.0482	0.0491	0.048	0.0474	0.0476	0.0485	0.0488	0.0484	0.0478	0.0478	0.0477	0.05	0.0503	0.0497	0.0508	0.0485	0.0481	0.0482	0.0485	0.0478	0.0486	0.0482	0.0475	0.0471	0.0486	0.0477	0.0477	0.0479	0.0472	0.0475	0.0478	0.048	0.0479	0.048	0.0483
36387	37	0.0465	0.0474	0.049	0.0474	0.0472	0.0508	0.0487	0.048	0.0483	0.0469	0.0476	0.0476	0.0474	0.0482	0.0491	0.0482	0.0474	0.0476	0.0485	0.0489	0.0484	0.0477	0.0477	0.0478	0.0501	0.0509	0.0501	0.0507	0.0485	0.048	0.0482	0.0483	0.0478	0.0486	0.0482	0.0475	0.0471	0.0487	0.0477	0.0476	0.0479	0.0473	0.0475	0.0477	0.0479	0.0478	0.0481	0.0483
37196	37	0.0465	0.0474	0.0489	0.0475	0.0472	0.0508	0.0484	0.048	0.0484	0.047	0.0477	0.0475	0.0474	0.0482	0.049	0.0481	0.0473	0.0477	0.0485	0.0489	0.0485	0.0478	0.0478	0.0477	0.0503	0.0514	0.0501	0.0511	0.0486	0.0482	0.0482	0.0483	0.0478	0.0486	0.0482	0.0475	0.0471	0.0486	0.0477	0.0476	0.0479	0.0473	0.0475	0.0477	0.0479	0.0478	0.048	0.0483
38004	37.1	0.0465	0.0474	0.0491	0.0475	0.0473	0.0509	0.0482	0.0481	0.0484	0.0471	0.0477	0.0475	0.0474	0.0482	0.0492	0.0482	0.0475	0.0476	0.0486	0.049	0.0486	0.0478	0.0479	0.0479	0.0505	0.0514	0.0503	0.0514	0.0486	0.0481	0.0483	0.0485	0.0479	0.0487	0.0484	0.0476	0.0472	0.0487	0.0477	0.0478	0.048	0.0473	0.0476	0.0478	0.048	0.0479	0.0481	0.0484
38813	37	0.0466	0.0475	0.049	0.0476	0.0473	0.0509	0.0482	0.0482	0.0486	0.0471	0.0478	0.0477	0.0475	0.0483	0.0492	0.0482	0.0475	0.0477	0.0487	0.049	0.0487	0.0479	0.0481	0.0479	0.0506	0.0513	0.0505	0.0519	0.0486	0.0483	0.0483	0.0486	0.0479	0.0486	0.0482	0.0475	0.0471	0.0487	0.0478	0.0478	0.048	0.0473	0.0476	0.0478	0.0481	0.0479	0.0482	0.0484
39621	37.1	0.0466	0.0475	0.049	0.0476	0.0472	0.0509	0.0482	0.0482	0.0486	0.0475	0.0478	0.0477	0.0476	0.0483	0.0492	0.0483	0.0474	0.0477	0.0487	0.049	0.0487	0.048	0.048	0.048	0.0508	0.0517	0.0508	0.0522	0.0487	0.0483	0.0483	0.0486	0.0479	0.0487	0.0483	0.0476	0.0472	0.0488	0.0478	0.0478	0.0481	0.0474	0.0477	0.0479	0.048	0.0479	0.0482	0.0484
40430	37	0.0466	0.0475	0.0491	0.0476	0.0472	0.0509	0.0481	0.0482	0.0486	0.0472	0.0479	0.0477	0.0475	0.0483	0.0492	0.0483	0.0475	0.0477	0.0487	0.049	0.0487	0.0479	0.0481	0.048	0.051	0.0518	0.0509	0.0522	0.0486	0.0483	0.0483	0.0484	0.0479	0.0486	0.0483	0.0476	0.0472	0.0488	0.0478	0.0477	0.048	0.0496	0.0476	0.0479	0.0481	0.0479	0.0482	0.0484
41238	37	0.0467	0.0475	0.0491	0.0476	0.0473	0.0509	0.0482	0.0482	0.0487	0.0473	0.048	0.0478	0.0476	0.0484	0.0493	0.0484	0.0475	0.0478	0.0488	0.0491	0.0488	0.048	0.0481	0.0481	0.0513	0.0525	0.051	0.0527	0.0487	0.0483	0.0484	0.0486	0.048	0.0487	0.0484	0.0476	0.0473	0.0488	0.0478	0.0478	0.048	0.0474	0.0476	0.0479	0.0482	0.0479	0.0482	0.0485
42047	37	0.0467	0.0476	0.0492	0.0476	0.0474	0.051	0.0482	0.0483	0.0488	0.0475	0.0486	0.0479	0.0476	0.0485	0.0494	0.0485	0.0476	0.0478	0.0488	0.0491	0.0488	0.0481	0.0482	0.0481	0.0515	0.0532	0.0514	0.0531	0.0487	0.0483	0.0484	0.0485	0.048	0.0487	0.0484	0.0476	0.0473	0.0488	0.0478	0.0478	0.0481	0.048	0.0477	0.0479	0.0482	0.048	0.0483	0.0485
42855	37.1	0.0467	0.0476	0.0491	0.0477	0.0473	0.051	0.0483	0.0482	0.0487	0.0474	0.048	0.0478	0.0476	0.0485	0.0494	0.0484	0.0476	0.0478	0.0488	0.0491	0.0489	0.0481	0.0483	0.0482	0.0516	0.0529	0.0516	0.0529	0.0488	0.0483	0.0485	0.0486	0.048	0.0487	0.0484	0.0477	0.0473	0.0489	0.0479	0.0478	0.048	0.0474	0.0477	0.0479	0.0482	0.048	0.0483	0.0485
43664	37	0.0468	0.0476	0.0492	0.0477	0.0474	0.0509	0.0484	0.0483	0.0489	0.0474	0.0485	0.048	0.0477	0.0485	0.0494	0.0485	0.0476	0.0479	0.0489	0.0492	0.049	0.0482	0.0484	0.0483	0.0519	0.0529	0.0517	0.0533	0.0488	0.0483	0.0485	0.0486	0.048	0.0487	0.0485	0.0477	0.0474	0.0489	0.0479	0.0479	0.0481	0.0479	0.0478	0.0479	0.0483	0.048	0.0484	0.0486
44472	37	0.0469	0.0477	0.0492	0.0477	0.0474	0.051	0.0484	0.0483	0.049	0.0475	0.0482	0.0486	0.0477	0.0485	0.0494	0.0486	0.0476	0.0479	0.0489	0.0492	0.049	0.0482	0.0485	0.0484	0.0521	0.0541	0.0519	0.0532	0.0488	0.0484	0.0485	0.0488	0.0481	0.0489	0.0485	0.0477	0.0474	0.0489	0.0479	0.0479	0.0481	0.0498	0.0477	0.0479	0.0483	0.0479	0.0483	0.0486
45281	37.1	0.0467	0.0477	0.0493	0.0478	0.0474	0.051	0.0488	0.0483	0.0499	0.0482	0.0483	0.0482	0.0478	0.0486	0.0495	0.0486	0.0477	0.0479	0.049	0.0492	0.0491	0.0483	0.0485	0.0485	0.0523	0.0538	0.0522	0.0533	0.0488	0.0485	0.0486	0.0487	0.0481	0.0489	0.0485	0.0477	0.0474	0.049	0.048	0.0479	0.0482	0.0499	0.0477	0.0479	0.0484	0.0481	0.0484	0.0486
46089	37	0.0468	0.0478	0.0493	0.0478	0.0475	0.051	0.0484	0.0484	0.0505	0.0477	0.0483	0.0482	0.0479	0.0486	0.0495	0.0485	0.0477	0.0479	0.0489	0.0493	0.0492	0.0484	0.0486	0.0485	0.0525	0.0539	0.0523	0.0535	0.049	0.0486	0.0486	0.0487	0.0481	0.0488	0.0485	0.0478	0.0474	0.049	0.048	0.048	0.0481	0.0475	0.0477	0.048	0.0484	0.0481	0.0484	0.0486
46898	37	0.0468	0.048	0.0493	0.0479	0.0475	0.0511	0.0484	0.0484	0.0492	0.0477	0.0484	0.0483	0.048	0.0487	0.0497	0.0486	0.0478	0.0479	0.049	0.0493	0.0492	0.0485	0.0487	0.0486	0.0529	0.0535	0.0525	0.0536	0.049	0.0485	0.0486	0.0488	0.0482	0.049	0.0486	0.0478	0.0475	0.0489	0.048	0.0479	0.0482	0.0475	0.0478	0.048	0.0484	0.0482	0.0485	0.0487
47706	37	0.0468	0.0478	0.0494	0.0479	0.0475	0.0512	0.0488	0.0484	0.0495	0.0479	0.0485	0.0484	0.048	0.0487	0.0496	0.0486	0.0478	0.048	0.049	0.0494	0.0493	0.0485	0.0488	0.0487	0.0531	0.0534	0.0528	0.0538	0.049	0.0487	0.0487	0.0487	0.0482	0.049	0.0487	0.0478	0.0475	0.049	0.0481	0.048	0.0482	0.0475	0.0478	0.0481	0.0484	0.0482	0.0485	0.0487
48515	37	0.0468	0.0477	0.0494	0.0478	0.0475	0.0511	0.0484	0.0483	0.0493	0.0478	0.0485	0.0484	0.0479	0.0486	0.0496	0.0487	0.0477	0.048	0.049	0.0493	0.0493	0.0485	0.0489	0.0487	0.0533	0.0537	0.053	0.0539	0.049	0.0484	0.0487	0.0487	0.0482	0.0491	0.0486	0.0477	0.0475	0.0489	0.048	0.048	0.0481	0.0474	0.0477	0.0479	0.0484	0.0481	0.0484	0.0486
49324	37.1	0.047	0.0479	0.0496	0.0481	0.0483	0.0512	0.0486	0.0485	0.0495	0.048	0.0486	0.0486	0.0481	0.0488	0.0498	0.0489	0.048	0.0481	0.0492	0.0495	0.0495	0.0487	0.0491	0.0489	0.0539	0.0536	0.0536	0.0545	0.0492	0.0488	0.0488	0.049	0.0483	0.0491	0.0488	0.048	0.0476	0.0491	0.0482	0.0481	0.0483	0.05	0.0479	0.0481	0.0485	0.0483	0.0486	0.0488
50132	37	0.0469	0.0491	0.0495	0.048	0.0481	0.0512	0.0485	0.0497	0.0496	0.048	0.0486	0.0486	0.0481	0.0488	0.0497	0.0488	0.0479	0.0481	0.0491	0.0494	0.0496	0.0488	0.0492	0.049	0.0541	0.0536	0.0539	0.0547	0.0492	0.0488	0.0488	0.049	0.0483	0.0491	0.0487	0.0479	0.0477	0.049	0.0482	0.0481	0.0483	0.0476	0.0479	0.0481	0.0485	0.0481	0.0486	0.0488
50941	37.1	0.0473	0.0479	0.0496	0.0481	0.0476	0.0512	0.0486	0.0485	0.0496	0.0481	0.0489	0.0488	0.0481	0.0489	0.0498	0.0489	0.048	0.0481	0.0492	0.0495	0.0498	0.0488	0.0493	0.0491	0.0545	0.0536	0.0543	0.055	0.0492	0.0488	0.0488	0.0492	0.0483	0.0491	0.0488	0.0479	0.0477	0.0491	0.0482	0.0482	0.0483	0.0475	0.0479	0.0482	0.0486	0.0482	0.0487	0.0489
51749	37	0.047	0.0481	0.0496	0.0483	0.0477	0.0513	0.0487	0.0487	0.0505	0.0482	0.049	0.0489	0.0482	0.0489	0.0499	0.0491	0.048	0.0482	0.0493	0.0496	0.0499	0.0489	0.0494	0.0491	0.055	0.0536	0.0548	0.0555	0.0492	0.0489	0.0489	0.0491	0.0484	0.0492	0.0488	0.0479	0.0478	0.0491	0.0482	0.0481	0.0483	0.0475	0.0479	0.0482	0.0486	0.0482	0.0488	0.0488
52558	37	0.0471	0.048	0.0496	0.0482	0.048	0.0513	0.0496	0.0487	0.051	0.0483	0.049	0.049	0.0482	0.049	0.05	0.049	0.048	0.0483	0.0493	0.0496	0.0501	0.0491	0.0495	0.0493	0.0554	0.0538	0.0552	0.0561	0.0492	0.0488	0.049	0.0491	0.0484	0.0493	0.0488	0.048	0.0478	0.0491	0.0483	0.0482	0.0483	0.0476	0.0479	0.0481	0.0487	0.0483	0.0487	0.0489
53367	37.1	0.0471	0.0481	0.0497	0.0487	0.0477	0.0513	0.0496	0.0487	0.0505	0.0484	0.0491	0.0491	0.0484	0.049	0.0501	0.0491	0.0481	0.0482	0.0493	0.0497	0.0502	0.0491	0.0497	0.0494	0.056	0.0543	0.0558	0.0566	0.0494	0.0489	0.049	0.0492	0.0485	0.0492	0.0489	0.0481	0.0478	0.0491	0.0483	0.0482	0.0483	0.0476	0.048	0.0481	0.0487	0.0483	0.0488	0.049
54175	37.1	0.0471	0.0481	0.0497	0.0482	0.0477	0.0517	0.0495	0.0487	0.0514	0.0485	0.0493	0.0491	0.0483	0.049	0.0501	0.0492	0.0481	0.0482	0.0494	0.0496	0.0502	0.0492	0.0498	0.0495	0.0564	0.0545	0.0563	0.0571	0.0493	0.0489	0.049	0.0491	0.0485	0.0492	0.0489	0.048	0.0478	0.049	0.0483	0.0482	0.0483	0.0486	0.0479	0.0481	0.0487	0.0482	0.0488	0.0489
54984	37	0.0472	0.0486	0.0498	0.0483	0.0478	0.0513	0.0493	0.0488	0.0503	0.0489	0.0493	0.0493	0.0485	0.0491	0.0502	0.0493	0.0481	0.0483	0.0494	0.0497	0.0503	0.0493	0.05	0.0497	0.0571	0.055	0.057	0.0576	0.0494	0.0491	0.049	0.0492	0.0485	0.0493	0.0489	0.0481	0.0478	0.0491	0.0483	0.0483	0.0483	0.0476	0.0479	0.0482	0.0487	0.0483	0.0488	0.049
55792	37	0.0472	0.0482	0.0499	0.0485	0.0479	0.0514	0.0489	0.0489	0.0505	0.0487	0.0495	0.0494	0.0485	0.0491	0.0503	0.0493	0.0481	0.0483	0.0495	0.0497	0.0504	0.0495	0.0501	0.0498	0.0577	0.0555	0.0576	0.0582	0.0494	0.0489	0.0491	0.0493	0.0485	0.0492	0.049	0.0481	0.0479	0.0492	0.0484	0.0483	0.0484	0.0499	0.0479	0.0482	0.0488	0.0483	0.0489	0.049
56601	37	0.0473	0.0482	0.05	0.0485	0.0479	0.0514	0.0497	0.0489	0.0506	0.0494	0.0497	0.0495	0.0486	0.0492	0.0503	0.0494	0.0482	0.0483	0.0496	0.0498	0.0506	0.0496	0.0503	0.0499	0.0584	0.056	0.0584	0.0589	0.0495	0.0491	0.0492	0.0495	0.0486	0.0493	0.049	0.0482	0.048	0.0493	0.0484	0.0483	0.0483	0.0476	0.048	0.0482	0.0488	0.0483	0.0489	0.0491
57409	37	0.0475	0.0483	0.05	0.0486	0.0479	0.0514	0.049	0.0489	0.0507	0.0489	0.0497	0.0497	0.0486	0.0492	0.0504	0.0494	0.0483	0.0484	0.0496	0.0498	0.0508	0.0496	0.0504	0.05	0.059	0.0563	0.0592	0.0595	0.0494	0.0491	0.0491	0.0494	0.0486	0.0493	0.0491	0.0481	0.0481	0.0493	0.0484	0.0484	0.0483	0.0477	0.0479	0.0482	0.0488	0.0483	0.0489	0.0491
58218	37.1	0.0474	0.0484	0.0501	0.049	0.048	0.0515	0.049	0.049	0.051	0.0491	0.0499	0.0498	0.0487	0.0493	0.0505	0.0496	0.0483	0.0485	0.0497	0.0499	0.0509	0.0498	0.0507	0.0503	0.0599	0.057	0.06	0.0605	0.0496	0.0491	0.0492	0.0495	0.0487	0.0494	0.0491	0.0482	0.048	0.0493	0.0485	0.0485	0.0484	0.0477	0.0479	0.0482	0.0489	0.0485	0.0491	0.0492
59026	37.1	0.0474	0.0484	0.05	0.0486	0.048	0.0515	0.0491	0.049	0.0509	0.0492	0.05	0.05	0.0488	0.0493	0.0506	0.0497	0.0483	0.0484	0.0497	0.0499	0.051	0.0498	0.0508	0.0504	0.0606	0.0576	0.0608	0.0611	0.0496	0.0489	0.0492	0.0493	0.0487	0.0494	0.0491	0.0482	0.0481	0.0493	0.0485	0.0484	0.0484	0.0476	0.0479	0.0481	0.0489	0.0484	0.049	0.0492
59835	37	0.0475	0.0484	0.0511	0.0487	0.048	0.0516	0.0492	0.0494	0.0511	0.0499	0.0502	0.0501	0.0489	0.0494	0.0507	0.0497	0.0484	0.0485	0.0497	0.05	0.0513	0.05	0.051	0.0507	0.0614	0.0582	0.0616	0.0619	0.0497	0.049	0.0493	0.0494	0.0487	0.0494	0.0492	0.0482	0.0482	0.0493	0.0485	0.0485	0.0484	0.0477	0.048	0.0482	0.0489	0.0485	0.0491	0.0492
60643	37	0.0476	0.0484	0.0504	0.0489	0.0481	0.0516	0.0492	0.0491	0.0513	0.0495	0.0504	0.0504	0.049	0.0494	0.0508	0.0498	0.0484	0.0485	0.0498	0.0501	0.0514	0.0501	0.0512	0.0509	0.0623	0.0589	0.0627	0.0629	0.0497	0.0493	0.0493	0.0494	0.0487	0.0495	0.0493	0.0483	0.0482	0.0493	0.0487	0.0486	0.0484	0.0477	0.0479	0.0482	0.0489	0.0485	0.0491	0.0492
61452	37.1	0.0476	0.0486	0.0505	0.049	0.0482	0.0518	0.0492	0.0492	0.0515	0.0496	0.0505	0.0505	0.0491	0.0496	0.0509	0.05	0.0484	0.0486	0.0498	0.0501	0.0517	0.0504	0.0515	0.051	0.0633	0.0597	0.0638	0.064	0.0497	0.0491	0.0494	0.0496	0.0488	0.0497	0.0492	0.0484	0.0482	0.0493	0.0487	0.0487	0.0484	0.0477	0.048	0.0483	0.049	0.0485	0.0492	0.0493
62260	37.1	0.048	0.0486	0.0518	0.049	0.0483	0.0516	0.0502	0.0493	0.0517	0.0499	0.0508	0.0507	0.0492	0.0496	0.0509	0.0501	0.0485	0.0486	0.0499	0.0501	0.0519	0.0505	0.0517	0.0513	0.0646	0.0607	0.065	0.0651	0.0498	0.0494	0.0495	0.0495	0.0488	0.0495	0.0494	0.0484	0.0483	0.0494	0.0487	0.0488	0.0484	0.0477	0.048	0.0482	0.049	0.0485	0.0492	0.0493
63069	37.1	0.0477	0.0487	0.0519	0.0493	0.0483	0.0517	0.0495	0.0493	0.0518	0.05	0.0509	0.0508	0.0493	0.0497	0.0511	0.0501	0.0486	0.0486	0.0499	0.0502	0.0521	0.0506	0.052	0.0515	0.0656	0.0613	0.0662	0.0661	0.0498	0.0493	0.0494	0.0494	0.0488	0.0496	0.0493	0.0484	0.0483	0.0494	0.0488	0.0487	0.0484	0.0477	0.0479	0.0482	0.0491	0.0486	0.0493	0.0494
63877	37.1	0.0479	0.0488	0.0506	0.0503	0.0486	0.0518	0.0504	0.0495	0.0521	0.0501	0.0511	0.0511	0.0495	0.0498	0.0512	0.0503	0.0486	0.0487	0.05	0.0503	0.0522	0.0509	0.0523	0.0517	0.0667	0.0625	0.0677	0.0675	0.0499	0.0493	0.0495	0.0497	0.0489	0.0496	0.0494	0.0484	0.0484	0.0495	0.0489	0.0489	0.0483	0.0477	0.048	0.0483	0.0491	0.0486	0.0494	0.0494
64686	37	0.0479	0.0489	0.0507	0.0493	0.0484	0.0518	0.0496	0.0495	0.0525	0.0509	0.0513	0.0512	0.0495	0.0499	0.0513	0.0504	0.0486	0.0487	0.0501	0.0503	0.0525	0.0511	0.0525	0.0519	0.0681	0.0634	0.069	0.0689	0.0498	0.0496	0.0496	0.0498	0.049	0.0497	0.0494	0.0484	0.0485	0.0495	0.0489	0.0489	0.0484	0.0476	0.048	0.0482	0.0491	0.0486	0.0495	0.0494
65494	37.1	0.0481	0.049	0.0509	0.0495	0.0485	0.0519	0.0497	0.0496	0.0526	0.0532	0.0516	0.0515	0.0497	0.05	0.0515	0.0505	0.0488	0.0488	0.0502	0.0504	0.0528	0.0514	0.0528	0.0522	0.0696	0.0646	0.0706	0.0704	0.05	0.0494	0.0496	0.0498	0.049	0.0498	0.0495	0.0486	0.0485	0.0497	0.0491	0.0491	0.0484	0.0477	0.048	0.0483	0.0493	0.0487	0.0494	0.0496
66303	37	0.0481	0.049	0.0509	0.0495	0.0485	0.0519	0.05	0.0496	0.0527	0.0508	0.0518	0.0517	0.0498	0.05	0.0516	0.0506	0.0487	0.0488	0.0501	0.0504	0.0531	0.0516	0.053	0.0524	0.0713	0.0658	0.0724	0.0722	0.0499	0.0494	0.0495	0.0497	0.049	0.0496	0.0495	0.0486	0.0485	0.0496	0.0491	0.0491	0.0484	0.0501	0.0479	0.0482	0.0492	0.0487	0.0495	0.0496
67112	37.1	0.0483	0.0491	0.0512	0.0497	0.0487	0.0519	0.0507	0.0499	0.053	0.0522	0.052	0.0519	0.0499	0.0501	0.0518	0.0508	0.0488	0.0488	0.0503	0.0505	0.0533	0.0516	0.0535	0.0528	0.073	0.0673	0.0744	0.0739	0.05	0.0495	0.0496	0.0497	0.049	0.0497	0.0496	0.0486	0.0487	0.0495	0.0491	0.0492	0.0484	0.0477	0.048	0.0482	0.0494	0.0488	0.0496	0.0497
67920	37	0.0484	0.0492	0.0513	0.0498	0.049	0.052	0.0508	0.0498	0.0538	0.0511	0.0522	0.0522	0.0501	0.0502	0.0518	0.0509	0.0489	0.0488	0.0503	0.0505	0.0535	0.0519	0.0538	0.0531	0.0747	0.0686	0.0762	0.0755	0.0501	0.0497	0.0496	0.05	0.0491	0.0498	0.0496	0.0486	0.0487	0.0497	0.0492	0.0493	0.0483	0.0477	0.048	0.0483	0.0494	0.0488	0.0497	0.0497
68729	37	0.0485	0.0494	0.0515	0.0503	0.0489	0.0524	0.0502	0.05	0.0539	0.0523	0.0525	0.0532	0.0502	0.0503	0.052	0.0511	0.049	0.0489	0.0503	0.0506	0.0538	0.0523	0.0542	0.0533	0.0769	0.0703	0.0785	0.0779	0.0501	0.0497	0.0497	0.0499	0.0491	0.0499	0.0497	0.0486	0.0488	0.0498	0.0493	0.0494	0.0485	0.0478	0.048	0.0483	0.0495	0.0488	0.0498	0.0497
69537	37	0.0486	0.0495	0.0516	0.0502	0.0492	0.0522	0.0502	0.0501	0.0549	0.052	0.0528	0.0527	0.0505	0.0504	0.0522	0.0513	0.0489	0.049	0.0505	0.0507	0.0542	0.0524	0.0547	0.0538	0.079	0.0721	0.0811	0.0802	0.0502	0.0496	0.0498	0.05	0.0492	0.0501	0.0497	0.0487	0.0489	0.0498	0.0494	0.0495	0.0484	0.0478	0.048	0.0483	0.0496	0.0489	0.0499	0.0499
70346	37	0.0487	0.0496	0.0519	0.0503	0.049	0.0522	0.0503	0.0521	0.0548	0.052	0.054	0.0529	0.0506	0.0505	0.0525	0.0515	0.0491	0.049	0.0505	0.0508	0.0545	0.0525	0.0551	0.0543	0.0812	0.0739	0.0833	0.0824	0.0501	0.0497	0.0498	0.0499	0.0491	0.0499	0.0498	0.0486	0.049	0.0499	0.0495	0.0497	0.0484	0.0478	0.048	0.0483	0.0497	0.0489	0.0499	0.0499
71154	37	0.0488	0.0502	0.0519	0.0504	0.0492	0.0523	0.0504	0.0503	0.0545	0.0523	0.0534	0.0534	0.0508	0.0506	0.0526	0.0517	0.0491	0.0491	0.0506	0.0508	0.0548	0.0533	0.0556	0.055	0.0838	0.0758	0.0861	0.0851	0.0502	0.0495	0.0498	0.0502	0.0492	0.05	0.0498	0.0488	0.049	0.0498	0.0497	0.0499	0.0485	0.0478	0.0479	0.0483	0.0497	0.049	0.0502	0.05
71963	37.1	0.0489	0.0498	0.0522	0.0506	0.0492	0.0524	0.0519	0.051	0.0548	0.0526	0.0538	0.0536	0.051	0.0508	0.0529	0.0519	0.0491	0.0491	0.0506	0.0508	0.0552	0.0532	0.0561	0.0551	0.0865	0.0781	0.0891	0.088	0.0502	0.0499	0.0498	0.0498	0.0492	0.0501	0.0498	0.0488	0.0494	0.0499	0.0497	0.0498	0.0484	0.0502	0.048	0.0482	0.0498	0.049	0.0501	0.0501
72771	37	0.0491	0.05	0.0528	0.0507	0.0493	0.0524	0.0507	0.0505	0.0559	0.0529	0.054	0.0546	0.0511	0.0508	0.0531	0.0521	0.0492	0.0491	0.0507	0.0509	0.0556	0.0536	0.0567	0.0555	0.0895	0.0805	0.0923	0.0912	0.0503	0.0498	0.0499	0.0499	0.0493	0.0502	0.0498	0.0487	0.0492	0.0499	0.0497	0.0501	0.0484	0.0477	0.0479	0.0482	0.0498	0.049	0.0502	0.0501
73580	37	0.0492	0.0502	0.0529	0.0516	0.0495	0.0525	0.0511	0.0507	0.0564	0.0531	0.0544	0.0543	0.0513	0.051	0.0534	0.0523	0.0493	0.0492	0.0508	0.0509	0.0561	0.0542	0.0572	0.0561	0.0928	0.0829	0.0961	0.0947	0.0503	0.05	0.0499	0.0502	0.0493	0.05	0.0499	0.0488	0.0493	0.0501	0.0499	0.0502	0.0484	0.0502	0.048	0.0483	0.0499	0.0491	0.0503	0.0502
74388	37	0.0494	0.0505	0.0526	0.0513	0.0496	0.0526	0.051	0.051	0.056	0.054	0.0548	0.0547	0.0516	0.0511	0.0536	0.0525	0.0493	0.0492	0.051	0.051	0.0565	0.0541	0.0578	0.0566	0.0961	0.0857	0.0996	0.0982	0.0502	0.0495	0.0499	0.0499	0.0493	0.0502	0.0498	0.0488	0.0494	0.0501	0.05	0.0503	0.0484	0.0477	0.0479	0.0482	0.0499	0.0491	0.0505	0.0502
75197	37	0.0496	0.0504	0.0531	0.0524	0.0502	0.0528	0.0518	0.0513	0.0564	0.0542	0.0552	0.0551	0.0518	0.0513	0.0539	0.0529	0.0495	0.0494	0.0509	0.0511	0.0572	0.0546	0.0586	0.0573	0.1	0.0888	0.1041	0.1023	0.0504	0.0499	0.05	0.0503	0.0495	0.0501	0.05	0.0489	0.0496	0.0502	0.0503	0.0505	0.0484	0.0477	0.048	0.0483	0.0502	0.0492	0.0505	0.0505
76005	37	0.0498	0.0506	0.0534	0.0517	0.05	0.0529	0.052	0.0514	0.0568	0.0544	0.0556	0.0554	0.0521	0.0514	0.0542	0.0532	0.0494	0.0493	0.051	0.0512	0.0579	0.0547	0.0595	0.0579	0.1041	0.0917	0.1084	0.1065	0.0504	0.0499	0.0501	0.0502	0.0495	0.0503	0.05	0.0489	0.0497	0.0503	0.0503	0.0507	0.0484	0.0478	0.048	0.0483	0.0503	0.0492	0.0507	0.0506
76814	37	0.05	0.0508	0.0534	0.052	0.0507	0.0529	0.0519	0.0515	0.0575	0.0548	0.0562	0.0559	0.0523	0.0516	0.0545	0.0535	0.0496	0.0495	0.0511	0.0513	0.0585	0.0554	0.0603	0.0587	0.1089	0.0958	0.1139	0.1116	0.0504	0.0503	0.0501	0.0505	0.0494	0.0503	0.0501	0.0489	0.0499	0.0503	0.0507	0.051	0.0484	0.0482	0.048	0.0483	0.0502	0.0494	0.0509	0.0505
77623	37.1	0.0502	0.051	0.0537	0.0526	0.0516	0.053	0.0519	0.0517	0.0578	0.0556	0.0564	0.0563	0.0526	0.0517	0.0548	0.0538	0.0496	0.0494	0.0511	0.0513	0.0592	0.0558	0.0612	0.06	0.1138	0.0996	0.1195	0.1169	0.0503	0.05	0.0501	0.0504	0.0495	0.0503	0.05	0.049	0.0499	0.0504	0.0508	0.0509	0.0484	0.0477	0.048	0.0482	0.0504	0.0494	0.0509	0.0506
78431	37	0.0504	0.0512	0.0545	0.0526	0.0505	0.0532	0.0522	0.052	0.0584	0.0566	0.0575	0.0571	0.053	0.052	0.0552	0.0543	0.0496	0.0495	0.0512	0.0514	0.0601	0.0562	0.0622	0.0603	0.1193	0.1036	0.1251	0.1226	0.0505	0.0499	0.0501	0.0503	0.0495	0.0503	0.0501	0.049	0.0501	0.0504	0.0508	0.0514	0.0484	0.0477	0.0479	0.0482	0.0505	0.0495	0.0511	0.0508
79240	37	0.0505	0.0517	0.0544	0.0528	0.0513	0.0533	0.0542	0.052	0.0599	0.0562	0.058	0.0571	0.0532	0.0521	0.0555	0.0545	0.0497	0.0494	0.0513	0.0514	0.0609	0.0566	0.0629	0.0611	0.1254	0.1081	0.1314	0.1285	0.0505	0.05	0.0501	0.0501	0.0496	0.0504	0.0501	0.049	0.0501	0.0506	0.0509	0.0518	0.0484	0.0476	0.0479	0.0482	0.0505	0.0495	0.0511	0.0508
80048	37.1	0.0508	0.0518	0.0547	0.0533	0.0513	0.0534	0.0526	0.0525	0.0608	0.0571	0.0585	0.0578	0.0535	0.0523	0.056	0.0549	0.0498	0.0495	0.0512	0.0515	0.0618	0.0572	0.064	0.062	0.1313	0.1132	0.1347	0.1327	0.0504	0.0502	0.0501	0.0503	0.0495	0.0502	0.0501	0.049	0.0503	0.0506	0.0515	0.0517	0.0483	0.0476	0.0478	0.0482	0.0507	0.0496	0.0511	0.051
80857	37	0.0512	0.0518	0.0565	0.0537	0.0512	0.0537	0.0551	0.0525	0.0619	0.0572	0.0586	0.0584	0.054	0.0526	0.0567	0.0554	0.0499	0.0497	0.0514	0.0516	0.0628	0.0579	0.0654	0.063	0.1355	0.1188	0.141	0.1384	0.0506	0.0502	0.0502	0.0502	0.0497	0.0503	0.0502	0.0492	0.0505	0.0508	0.0514	0.0518	0.0484	0.0478	0.0479	0.0482	0.0508	0.0498	0.0516	0.0511
81665	37.1	0.0519	0.0522	0.0563	0.0539	0.0518	0.0537	0.0531	0.054	0.0623	0.0591	0.0593	0.0588	0.0544	0.0528	0.0571	0.0559	0.05	0.0497	0.0515	0.0517	0.0639	0.0586	0.0666	0.0642	0.1409	0.1248	0.1496	0.1456	0.0506	0.0502	0.0503	0.0504	0.0497	0.0505	0.0502	0.0492	0.0506	0.051	0.0516	0.0521	0.0484	0.0489	0.0479	0.0483	0.0509	0.0498	0.0518	0.0511
82474	37.1	0.0517	0.0524	0.0573	0.0542	0.0524	0.054	0.055	0.0547	0.0618	0.0586	0.0598	0.0594	0.0549	0.053	0.0578	0.0565	0.05	0.0498	0.0516	0.0517	0.0651	0.0593	0.0679	0.0653	0.1485	0.131	0.1595	0.155	0.0507	0.0503	0.0503	0.0503	0.0497	0.0505	0.0504	0.0492	0.0507	0.051	0.0519	0.0525	0.0483	0.0477	0.0479	0.0483	0.051	0.0498	0.0518	0.0515
83282	37	0.0519	0.0527	0.0568	0.0548	0.0522	0.0541	0.0547	0.0534	0.0638	0.0591	0.0604	0.06	0.0551	0.0532	0.0583	0.057	0.0501	0.0498	0.0517	0.0517	0.066	0.0602	0.0692	0.0667	0.1575	0.1339	0.1694	0.1628	0.0506	0.0502	0.0503	0.0504	0.0498	0.0504	0.0503	0.0492	0.0509	0.051	0.0521	0.0523	0.0484	0.0477	0.0478	0.0482	0.051	0.0499	0.0517	0.0515
84091	37	0.0522	0.053	0.0564	0.0551	0.0526	0.0543	0.054	0.0537	0.0636	0.0591	0.0612	0.0607	0.0559	0.0535	0.0592	0.0577	0.0502	0.0499	0.0517	0.0519	0.0674	0.061	0.0711	0.068	0.1641	0.1417	0.1721	0.1693	0.0507	0.0501	0.0504	0.0505	0.0498	0.0505	0.0503	0.0493	0.0512	0.0513	0.0523	0.0531	0.0484	0.0477	0.0479	0.0482	0.0512	0.05	0.0523	0.0515
84899	37	0.0526	0.0533	0.0594	0.0556	0.0524	0.0546	0.0549	0.0557	0.0636	0.0599	0.0618	0.0615	0.0563	0.0539	0.06	0.0584	0.0503	0.0499	0.0518	0.052	0.0687	0.062	0.0728	0.0696	0.1671	0.1511	0.1797	0.1744	0.0506	0.0504	0.0504	0.0504	0.0498	0.0506	0.0504	0.0493	0.0513	0.0514	0.0526	0.0528	0.0483	0.0478	0.0478	0.0482	0.0515	0.0501	0.0521	0.0516
85708	37	0.0529	0.0553	0.0599	0.056	0.0534	0.0547	0.056	0.0546	0.0659	0.0604	0.064	0.0621	0.0569	0.0541	0.0608	0.0592	0.0503	0.05	0.0519	0.0521	0.0702	0.063	0.0744	0.0712	0.1771	0.1611	0.1871	0.1835	0.0508	0.0503	0.0504	0.0503	0.0499	0.0506	0.0504	0.0493	0.0516	0.0514	0.0527	0.0535	0.0483	0.0476	0.0478	0.0482	0.0515	0.0502	0.0525	0.052
86516	37	0.0534	0.056	0.0593	0.0579	0.054	0.0549	0.0571	0.0554	0.0657	0.0624	0.0635	0.063	0.0577	0.0545	0.0617	0.06	0.0504	0.0501	0.0519	0.0521	0.0718	0.0641	0.0764	0.073	0.1823	0.1677	0.1957	0.1883	0.0508	0.0505	0.0505	0.0504	0.0499	0.0506	0.0505	0.0493	0.0518	0.0516	0.053	0.0536	0.0483	0.0477	0.0478	0.0482	0.0516	0.0502	0.0525	0.0517
87325	37	0.0538	0.0543	0.0602	0.0573	0.0532	0.0553	0.0559	0.0575	0.0666	0.0631	0.0644	0.0638	0.0584	0.0548	0.0627	0.0609	0.0505	0.0501	0.0521	0.0523	0.0736	0.0653	0.0785	0.0749	0.189	0.1719	0.2014	0.1972	0.0509	0.0506	0.0506	0.0505	0.05	0.0508	0.0507	0.0494	0.0521	0.0518	0.0534	0.0542	0.0483	0.0477	0.0478	0.0482	0.052	0.0503	0.053	0.0522
88133	37	0.0543	0.0548	0.059	0.0589	0.0547	0.0554	0.0572	0.0555	0.0681	0.0629	0.0655	0.0657	0.0593	0.0553	0.0638	0.062	0.0507	0.0502	0.0521	0.0524	0.0756	0.0666	0.0807	0.0771	0.1991	0.1789	0.2158	0.2064	0.0509	0.0504	0.0506	0.0507	0.0501	0.0507	0.0507	0.0495	0.0523	0.052	0.0535	0.0545	0.0483	0.0477	0.0479	0.0482	0.0519	0.0505	0.0534	0.0521
88942	37	0.0548	0.0553	0.0597	0.0587	0.0544	0.0557	0.0565	0.0562	0.068	0.0647	0.0668	0.0656	0.0602	0.0558	0.0649	0.063	0.0507	0.0502	0.0522	0.0524	0.0777	0.0679	0.0831	0.0791	0.2095	0.1862	0.2248	0.2165	0.0508	0.0505	0.0506	0.0507	0.0501	0.0508	0.0506	0.0495	0.0525	0.0521	0.0539	0.0537	0.0483	0.0503	0.0478	0.0482	0.0521	0.0506	0.0533	0.0525
89750	37	0.0559	0.0557	0.0609	0.0596	0.0554	0.056	0.0572	0.0566	0.0697	0.0651	0.0675	0.0667	0.0613	0.0563	0.0662	0.0641	0.0508	0.0503	0.0524	0.0525	0.0799	0.0694	0.086	0.0814	0.2191	0.1947	0.229	0.2226	0.051	0.0506	0.0507	0.0505	0.0501	0.0509	0.0507	0.0496	0.0529	0.0523	0.0548	0.0544	0.0483	0.0477	0.0479	0.0483	0.0525	0.0507	0.0536	0.0523
90559	37.1	0.056	0.0562	0.0619	0.0603	0.0553	0.0562	0.0576	0.0578	0.0716	0.0658	0.0686	0.0675	0.0621	0.0567	0.0675	0.0652	0.0508	0.0504	0.0524	0.0526	0.0821	0.0709	0.0888	0.0837	0.2293	0.2029	0.2408	0.232	0.051	0.0504	0.0506	0.0506	0.0501	0.051	0.0508	0.0496	0.0532	0.0525	0.0553	0.0549	0.0482	0.0502	0.0478	0.0482	0.0524	0.0508	0.0537	0.0525
91367	37	0.0567	0.0568	0.062	0.0619	0.0554	0.0566	0.0585	0.0576	0.0716	0.0677	0.0696	0.0692	0.0633	0.0575	0.0688	0.0667	0.0509	0.0505	0.0525	0.0527	0.0846	0.0725	0.0918	0.0869	0.2381	0.2112	0.2488	0.2364	0.051	0.0505	0.0507	0.0505	0.0502	0.0509	0.0508	0.0496	0.0535	0.0526	0.0554	0.0559	0.0482	0.0476	0.0478	0.0484	0.0528	0.0508	0.0538	0.0528
92176	37	0.0573	0.0576	0.0629	0.0624	0.0573	0.0569	0.0589	0.0586	0.0734	0.0685	0.0707	0.0699	0.0645	0.058	0.0706	0.0681	0.051	0.0505	0.0525	0.0527	0.0875	0.0743	0.0953	0.09	0.2429	0.2203	0.2532	0.2444	0.051	0.0506	0.0507	0.0507	0.0502	0.051	0.0509	0.0496	0.0538	0.053	0.0564	0.0556	0.0482	0.0501	0.0477	0.0482	0.0527	0.0509	0.0541	0.053
92985	37.1	0.0582	0.0586	0.064	0.0631	0.0563	0.0572	0.0598	0.0597	0.0743	0.0695	0.0727	0.071	0.0658	0.0588	0.0723	0.0695	0.0511	0.0506	0.0527	0.0528	0.0905	0.0763	0.0989	0.0932	0.2558	0.2294	0.261	0.2486	0.051	0.0503	0.0507	0.0507	0.0502	0.051	0.0509	0.0496	0.0542	0.0532	0.0569	0.0567	0.0482	0.0476	0.0478	0.0482	0.0536	0.0511	0.054	0.053
93793	37	0.0589	0.0589	0.0651	0.0643	0.0577	0.0578	0.0606	0.0596	0.0772	0.0708	0.0739	0.0725	0.0673	0.0596	0.0741	0.0713	0.0513	0.0507	0.0528	0.053	0.0939	0.0786	0.1031	0.0969	0.2631	0.2325	0.2728	0.2622	0.0512	0.0506	0.0507	0.0507	0.0503	0.051	0.051	0.0498	0.0547	0.0532	0.0571	0.0571	0.0483	0.0476	0.0478	0.0482	0.0544	0.0512	0.0542	0.0534
94602	37.1	0.06	0.0594	0.0662	0.0653	0.0578	0.0581	0.0616	0.0604	0.0783	0.0721	0.0754	0.0739	0.0689	0.0605	0.0763	0.0733	0.0514	0.0508	0.0529	0.0531	0.0974	0.081	0.1076	0.1009	0.2639	0.2458	0.2727	0.2571	0.0512	0.0507	0.0509	0.0507	0.0504	0.0511	0.0511	0.0498	0.0555	0.0536	0.0576	0.0563	0.0483	0.0476	0.0478	0.0482	0.0547	0.0513	0.0545	0.0535
95410	37	0.061	0.0601	0.0675	0.0668	0.0586	0.0596	0.0623	0.0612	0.0819	0.0731	0.077	0.0755	0.0704	0.0614	0.0783	0.075	0.0514	0.0509	0.0531	0.0531	0.1012	0.0834	0.1122	0.1048	0.2733	0.2479	0.2826	0.2748	0.0512	0.0505	0.0508	0.0508	0.0505	0.0512	0.0511	0.0498	0.0555	0.0544	0.0583	0.0568	0.0483	0.0477	0.0478	0.0482	0.0543	0.0514	0.0546	0.0535
96219	37	0.0621	0.0609	0.0684	0.0685	0.0588	0.0591	0.0633	0.062	0.0809	0.0743	0.0787	0.0771	0.0722	0.0624	0.0806	0.0769	0.0514	0.0509	0.0531	0.0532	0.1055	0.086	0.1179	0.109	0.2807	0.264	0.2872	0.2754	0.0512	0.0506	0.051	0.0509	0.0505	0.0511	0.0512	0.0498	0.056	0.0541	0.0583	0.0573	0.0482	0.0476	0.048	0.0482	0.0546	0.0515	0.0545	0.0544
97027	37	0.063	0.0619	0.0699	0.07	0.0602	0.0607	0.0645	0.063	0.0835	0.0775	0.0802	0.0791	0.0741	0.0635	0.0833	0.0793	0.0516	0.0509	0.0532	0.0533	0.1101	0.0889	0.1235	0.1144	0.2833	0.2633	0.289	0.2786	0.0512	0.0507	0.0509	0.0507	0.0504	0.0512	0.0512	0.0499	0.0565	0.0544	0.059	0.0581	0.0482	0.0476	0.048	0.0481	0.0548	0.0516	0.0547	0.0549
97836	37	0.0641	0.063	0.0715	0.0713	0.0604	0.0601	0.0655	0.0641	0.0856	0.0784	0.0824	0.0809	0.0762	0.0647	0.086	0.0818	0.0517	0.0511	0.0534	0.0536	0.115	0.0922	0.1297	0.1201	0.287	0.2716	0.2941	0.2839	0.0513	0.0507	0.0509	0.0509	0.0506	0.0512	0.0512	0.05	0.0573	0.0547	0.06	0.0589	0.0482	0.0477	0.0478	0.0483	0.0548	0.0518	0.0548	0.0549
98644	37.1	0.0653	0.064	0.0732	0.0728	0.0613	0.0606	0.0665	0.065	0.0869	0.0807	0.0844	0.0825	0.0784	0.0659	0.0885	0.0844	0.0518	0.0512	0.0535	0.0535	0.1204	0.0954	0.1368	0.1258	0.2936	0.2758	0.3116	0.301	0.0513	0.0508	0.051	0.0508	0.0506	0.0513	0.0512	0.05	0.0579	0.0554	0.0608	0.0595	0.0483	0.0477	0.0477	0.0482	0.0544	0.0521	0.0551	0.0546
99453	37	0.0667	0.0648	0.0748	0.0746	0.0623	0.0614	0.0678	0.0662	0.0904	0.0824	0.087	0.0849	0.0811	0.0671	0.0921	0.0874	0.0518	0.0511	0.0535	0.0536	0.1265	0.0994	0.1435	0.1325	0.2992	0.2809	0.3076	0.2963	0.0512	0.0506	0.0509	0.051	0.0506	0.0512	0.0513	0.0501	0.0587	0.0553	0.0617	0.0606	0.0481	0.0502	0.0482	0.0481	0.0552	0.052	0.0559	0.0552
100261	37	0.0682	0.0662	0.0765	0.0766	0.0639	0.0621	0.0692	0.0674	0.0923	0.0836	0.089	0.087	0.0836	0.0686	0.0954	0.0905	0.0518	0.0512	0.0536	0.0538	0.1332	0.1037	0.1496	0.1393	0.3082	0.2928	0.3166	0.3064	0.0513	0.0506	0.051	0.0508	0.0507	0.0513	0.0513	0.0501	0.0594	0.0557	0.0628	0.0615	0.0482	0.0476	0.0477	0.048	0.056	0.0524	0.0562	0.0552
101070	37	0.0697	0.0676	0.0785	0.0786	0.0655	0.0628	0.0706	0.0689	0.0955	0.0869	0.0921	0.0902	0.0865	0.0703	0.0991	0.0939	0.052	0.0514	0.0537	0.0539	0.1394	0.1079	0.1562	0.1424	0.3162	0.2936	0.3259	0.3199	0.0513	0.0508	0.0515	0.0511	0.0507	0.0514	0.0513	0.0502	0.0604	0.0563	0.0638	0.0625	0.0482	0.0476	0.0477	0.0482	0.0546	0.0525	0.056	0.0555
101878	37	0.0713	0.069	0.0809	0.0806	0.0661	0.0638	0.0724	0.0704	0.0982	0.0881	0.0945	0.0921	0.0897	0.072	0.1036	0.0981	0.0522	0.0515	0.0539	0.0541	0.1442	0.1131	0.1661	0.1501	0.3218	0.2958	0.3293	0.3175	0.0514	0.0508	0.0512	0.0512	0.0508	0.0515	0.0514	0.0502	0.0613	0.0566	0.065	0.0637	0.0482	0.0478	0.0484	0.0482	0.0557	0.0527	0.0564	0.0548
102687	37	0.0733	0.0706	0.0832	0.0831	0.0674	0.0646	0.074	0.0719	0.1003	0.0912	0.0976	0.0948	0.093	0.0737	0.1082	0.1021	0.0522	0.0516	0.054	0.0541	0.152	0.1185	0.1759	0.1595	0.323	0.3056	0.3352	0.3242	0.0514	0.0508	0.0516	0.0512	0.0508	0.0513	0.0514	0.0502	0.0622	0.0572	0.0662	0.0647	0.0482	0.0478	0.0477	0.0481	0.0566	0.0526	0.0566	0.0549
103495	37	0.0751	0.0722	0.0856	0.0855	0.0688	0.0656	0.0758	0.0734	0.1034	0.0933	0.1006	0.0979	0.0967	0.0755	0.1132	0.1066	0.0524	0.0516	0.0541	0.0543	0.1612	0.124	0.1814	0.1693	0.3324	0.3121	0.3408	0.3308	0.0515	0.0509	0.0512	0.051	0.0508	0.0507	0.0514	0.0503	0.0633	0.0577	0.0676	0.0659	0.0482	0.0503	0.0485	0.0485	0.0563	0.0529	0.0565	0.0555
104304	37	0.0771	0.074	0.0882	0.0885	0.0701	0.0665	0.0779	0.0752	0.1057	0.0959	0.1036	0.1015	0.1007	0.0779	0.1187	0.1114	0.0525	0.0517	0.0543	0.0544	0.1711	0.1305	0.1943	0.1803	0.3339	0.3187	0.3497	0.3481	0.0515	0.0509	0.0512	0.051	0.0509	0.0509	0.0515	0.0502	0.0644	0.0583	0.0691	0.0672	0.0481	0.0502	0.0477	0.0481	0.0575	0.053	0.0566	0.056
105112	37.1	0.0793	0.0758	0.0908	0.0915	0.0716	0.0683	0.0797	0.0771	0.1103	0.0993	0.1067	0.1039	0.1051	0.0799	0.1244	0.1167	0.0526	0.0518	0.0545	0.0544	0.1769	0.1367	0.2004	0.1858	0.3427	0.3242	0.3548	0.3567	0.0515	0.051	0.0518	0.0511	0.0509	0.0509	0.0516	0.0503	0.0656	0.0589	0.0706	0.0685	0.0482	0.0501	0.0485	0.048	0.0564	0.0533	0.0571	0.0563
105921	37.1	0.0818	0.0779	0.0942	0.0947	0.0734	0.0689	0.0821	0.0793	0.1123	0.1025	0.1105	0.1071	0.1103	0.0826	0.1316	0.123	0.0528	0.0519	0.0546	0.0547	0.1835	0.1438	0.2062	0.1915	0.3452	0.327	0.3632	0.3536	0.0522	0.0508	0.0513	0.051	0.0511	0.0509	0.0517	0.0505	0.0669	0.0597	0.0723	0.0701	0.0482	0.0477	0.0479	0.0481	0.0579	0.0538	0.057	0.0561
106729	37	0.0842	0.0801	0.0977	0.0979	0.0756	0.07	0.0847	0.0814	0.1156	0.107	0.1132	0.1103	0.1157	0.0854	0.1362	0.1295	0.0529	0.052	0.0546	0.0551	0.1897	0.151	0.2145	0.2006	0.3599	0.343	0.3685	0.3598	0.0522	0.0511	0.0517	0.0512	0.0511	0.0509	0.0517	0.0505	0.0684	0.0606	0.0741	0.0718	0.0482	0.0502	0.0476	0.0487	0.0568	0.0536	0.0581	0.0575
107538	37.1	0.087	0.082	0.1007	0.1014	0.0776	0.0714	0.0872	0.0835	0.1179	0.1085	0.1169	0.1139	0.1214	0.0885	0.1391	0.1361	0.0529	0.052	0.0547	0.0567	0.1974	0.1568	0.2251	0.2107	0.3582	0.3469	0.376	0.3765	0.0521	0.051	0.052	0.0511	0.051	0.051	0.0517	0.0504	0.0699	0.0612	0.0758	0.0735	0.0488	0.0477	0.0476	0.0482	0.0569	0.0536	0.0586	0.0573
108347	37.1	0.09	0.0845	0.1046	0.1058	0.0798	0.0728	0.0899	0.0862	0.1217	0.1126	0.1203	0.1174	0.1278	0.0917	0.1465	0.1422	0.0531	0.0521	0.0549	0.0552	0.2033	0.1691	0.2283	0.2145	0.3641	0.3549	0.371	0.3686	0.0522	0.0508	0.0519	0.0512	0.0512	0.051	0.0517	0.0505	0.0716	0.0621	0.0779	0.0754	0.0489	0.0475	0.0476	0.048	0.0568	0.0538	0.059	0.0578
109155	37	0.093	0.0873	0.1082	0.1101	0.0821	0.0742	0.0932	0.0886	0.1257	0.1162	0.1242	0.1208	0.1342	0.0951	0.155	0.1478	0.0531	0.0522	0.055	0.055	0.2132	0.1765	0.2406	0.2269	0.3639	0.3547	0.3812	0.3845	0.0524	0.0508	0.0518	0.0513	0.0512	0.0511	0.0518	0.0505	0.0731	0.0629	0.0801	0.0772	0.0488	0.0502	0.0486	0.048	0.0588	0.054	0.0589	0.0578
109964	37	0.0965	0.0901	0.1118	0.115	0.0848	0.076	0.0966	0.0916	0.129	0.1184	0.1276	0.1248	0.1403	0.0991	0.1664	0.1565	0.0533	0.0523	0.0552	0.0552	0.2212	0.1888	0.2442	0.2305	0.376	0.3644	0.3828	0.3782	0.0526	0.0509	0.0514	0.0513	0.0513	0.0511	0.0519	0.0505	0.075	0.0642	0.0824	0.0793	0.0484	0.0477	0.0476	0.0481	0.059	0.0542	0.0595	0.0584
110772	37.1	0.1003	0.0933	0.1161	0.1189	0.0874	0.0775	0.0997	0.095	0.1318	0.1229	0.1313	0.1285	0.1466	0.1032	0.1741	0.1657	0.0534	0.0524	0.0552	0.0553	0.2335	0.1967	0.2608	0.2428	0.3791	0.3771	0.4114	0.3881	0.0524	0.0509	0.0519	0.0514	0.0514	0.0511	0.0518	0.0506	0.077	0.0652	0.085	0.0815	0.0489	0.0502	0.0476	0.0481	0.0592	0.0544	0.0595	0.0585
111581	37	0.1043	0.097	0.1202	0.1232	0.0902	0.0794	0.1034	0.0984	0.1354	0.1259	0.1358	0.1329	0.154	0.1077	0.1791	0.1776	0.0536	0.0526	0.0555	0.0556	0.2421	0.2039	0.2634	0.2473	0.3863	0.3774	0.3941	0.3972	0.0524	0.0508	0.0518	0.0521	0.0513	0.0513	0.052	0.0506	0.0792	0.0664	0.0875	0.0842	0.0487	0.0502	0.0476	0.0482	0.0594	0.0546	0.0602	0.0574
112389	37.1	0.1085	0.1004	0.1256	0.1283	0.0934	0.0816	0.1072	0.1018	0.1399	0.1294	0.1398	0.1365	0.1629	0.113	0.189	0.1845	0.0537	0.0526	0.0555	0.0556	0.2516	0.2139	0.276	0.2647	0.3911	0.3787	0.417	0.3931	0.0522	0.0509	0.0522	0.0519	0.0516	0.0513	0.0518	0.0507	0.0816	0.0675	0.0905	0.0868	0.0488	0.0503	0.0476	0.048	0.0586	0.055	0.0593	0.0586
113198	37	0.1122	0.104	0.1309	0.133	0.0965	0.0836	0.1109	0.1057	0.144	0.1334	0.1439	0.1409	0.1735	0.1182	0.1926	0.1991	0.0538	0.0527	0.0557	0.0557	0.2645	0.2193	0.2747	0.2579	0.4069	0.3851	0.4115	0.4091	0.0527	0.0509	0.0514	0.0519	0.0515	0.0514	0.052	0.0508	0.084	0.0689	0.0938	0.0897	0.0489	0.0476	0.0478	0.0479	0.0594	0.0552	0.0608	0.058
114006	37	0.1167	0.1078	0.1362	0.1386	0.0999	0.0861	0.1138	0.1099	0.1471	0.1393	0.1479	0.145	0.1838	0.1244	0.1989	0.2051	0.0539	0.0527	0.0563	0.0558	0.269	0.2285	0.2799	0.2626	0.4019	0.4097	0.4376	0.4202	0.0526	0.051	0.0513	0.052	0.0514	0.0513	0.0519	0.0508	0.0867	0.0704	0.0969	0.0927	0.0487	0.0475	0.0476	0.0484	0.0582	0.0552	0.0595	0.0583
114815	37	0.1214	0.1122	0.142	0.1446	0.104	0.0887	0.1182	0.1139	0.1516	0.1432	0.1534	0.1494	0.1923	0.1311	0.2099	0.2169	0.054	0.0528	0.0568	0.0562	0.2837	0.2372	0.2881	0.2651	0.416	0.4015	0.4373	0.4189	0.0524	0.0507	0.0514	0.0516	0.0515	0.0513	0.052	0.0508	0.0896	0.0718	0.1007	0.0962	0.0481	0.0475	0.0486	0.0479	0.0583	0.056	0.06	0.0594
115623	37.1	0.1263	0.117	0.148	0.1503	0.1076	0.0913	0.1223	0.1181	0.1555	0.1465	0.1576	0.154	0.1982	0.1379	0.2198	0.2262	0.0547	0.053	0.0561	0.0566	0.2849	0.2544	0.2925	0.2771	0.421	0.4066	0.4364	0.4104	0.0525	0.051	0.0515	0.0512	0.0517	0.0514	0.052	0.0508	0.0925	0.0736	0.1044	0.0997	0.0488	0.0475	0.0485	0.0479	0.0606	0.0555	0.061	0.06
116432	37	0.1319	0.1216	0.154	0.156	0.111	0.0941	0.1274	0.1229	0.1604	0.1507	0.1614	0.1589	0.21	0.1428	0.2279	0.2358	0.0544	0.0531	0.0563	0.0589	0.2881	0.2557	0.2939	0.2786	0.4239	0.4057	0.4493	0.4283	0.0525	0.0511	0.0525	0.0513	0.0516	0.0514	0.0521	0.0509	0.096	0.0753	0.1089	0.1036	0.0485	0.0476	0.0476	0.048	0.0614	0.0559	0.0618	0.0609
117240	37	0.1379	0.127	0.16	0.1616	0.1147	0.0973	0.1331	0.1276	0.1641	0.1542	0.1659	0.1639	0.2169	0.1489	0.2402	0.2419	0.0546	0.0532	0.0571	0.0565	0.2905	0.27	0.3011	0.2823	0.4332	0.4193	0.4551	0.419	0.0525	0.0509	0.0515	0.0515	0.0519	0.0514	0.0521	0.0509	0.0997	0.0772	0.1137	0.108	0.0487	0.0501	0.0476	0.048	0.0592	0.0561	0.0605	0.0613
118049	37	0.1439	0.1321	0.1664	0.1688	0.1184	0.1005	0.1389	0.1331	0.1687	0.1602	0.1711	0.1688	0.2272	0.1544	0.2494	0.2495	0.0546	0.0533	0.0571	0.0567	0.2909	0.2765	0.3003	0.2816	0.4399	0.4249	0.4533	0.4317	0.0527	0.051	0.0516	0.0524	0.0517	0.0515	0.0528	0.0509	0.1038	0.0794	0.119	0.1129	0.0484	0.0493	0.0476	0.0479	0.0595	0.0564	0.0619	0.0598
118858	37	0.1498	0.1375	0.1747	0.1763	0.1227	0.1043	0.1447	0.139	0.1735	0.1656	0.1765	0.1739	0.2354	0.1672	0.2567	0.2529	0.0549	0.0535	0.0567	0.0568	0.2969	0.2743	0.3019	0.2822	0.4422	0.4321	0.4582	0.44	0.0518	0.0509	0.0516	0.0515	0.0518	0.0515	0.0528	0.051	0.108	0.0815	0.1247	0.1183	0.0487	0.0475	0.0476	0.0479	0.06	0.0566	0.0629	0.0602
119666	37.1	0.1559	0.1439	0.1821	0.1836	0.1274	0.1084	0.1508	0.1444	0.1786	0.1707	0.1818	0.179	0.2488	0.1749	0.2678	0.2646	0.0549	0.0535	0.0587	0.057	0.2941	0.2766	0.3002	0.2847	0.4556	0.4276	0.4664	0.4561	0.0524	0.051	0.0521	0.0518	0.052	0.0516	0.0527	0.0511	0.1131	0.0838	0.1303	0.1234	0.0485	0.0475	0.0475	0.0479	0.0623	0.0569	0.0638	0.0606
120475	37	0.1631	0.1492	0.1908	0.1929	0.1332	0.1125	0.1563	0.1505	0.1839	0.1759	0.1871	0.1845	0.2528	0.187	0.2778	0.2726	0.0551	0.0537	0.0576	0.0572	0.3014	0.2827	0.3038	0.2858	0.4591	0.4384	0.4689	0.4508	0.0524	0.0513	0.0524	0.0525	0.0516	0.0516	0.0527	0.0511	0.1179	0.0863	0.1348	0.1295	0.0487	0.0504	0.0475	0.048	0.0626	0.0577	0.0637	0.0619
121283	37	0.1702	0.1551	0.197	0.202	0.139	0.1171	0.1629	0.1561	0.1892	0.1799	0.1931	0.1896	0.2631	0.1959	0.2815	0.2823	0.0552	0.0537	0.0571	0.0573	0.2996	0.283	0.3014	0.2862	0.4711	0.4359	0.4827	0.4578	0.0524	0.0513	0.0516	0.0525	0.0519	0.0516	0.0524	0.0512	0.1234	0.0893	0.1397	0.1359	0.0489	0.0475	0.0479	0.0479	0.0637	0.0575	0.0627	0.0613
122092	37.1	0.1786	0.1595	0.2024	0.2062	0.1445	0.1216	0.1691	0.1618	0.1947	0.1848	0.1986	0.1956	0.2699	0.206	0.2874	0.283	0.0558	0.0538	0.0585	0.0576	0.2959	0.2918	0.2989	0.2861	0.4723	0.4464	0.5016	0.4621	0.053	0.0516	0.0516	0.0519	0.0518	0.0516	0.0532	0.0511	0.1295	0.0919	0.1465	0.1425	0.0488	0.0475	0.0475	0.0488	0.0637	0.0577	0.0631	0.0616
122900	37	0.189	0.1686	0.2109	0.2114	0.1514	0.1269	0.1795	0.1708	0.2008	0.1916	0.2055	0.202	0.272	0.2082	0.2807	0.2872	0.056	0.054	0.059	0.0578	0.3051	0.2872	0.3051	0.2899	0.4773	0.4585	0.511	0.4773	0.0531	0.0516	0.0517	0.0522	0.0518	0.0517	0.0526	0.0512	0.1359	0.0951	0.1566	0.1502	0.0486	0.0477	0.0481	0.0479	0.0646	0.0581	0.0634	0.0624
123709	37	0.1938	0.1739	0.2172	0.221	0.1565	0.1319	0.1877	0.1785	0.2065	0.1965	0.2113	0.2079	0.2847	0.2252	0.2901	0.2857	0.0558	0.0541	0.0579	0.0595	0.3	0.2865	0.3007	0.2896	0.499	0.4603	0.5004	0.4991	0.053	0.0515	0.0524	0.0526	0.0521	0.0516	0.0529	0.0511	0.1408	0.0987	0.1647	0.1574	0.0486	0.0502	0.0484	0.0478	0.0634	0.0583	0.0638	0.0635
124517	37.1	0.204	0.1851	0.2252	0.227	0.1636	0.1374	0.1955	0.1873	0.2128	0.2033	0.2184	0.2143	0.289	0.2355	0.2853	0.2883	0.0559	0.0544	0.059	0.0602	0.3068	0.2898	0.2982	0.2933	0.505	0.4776	0.4978	0.5055	0.0531	0.0515	0.0516	0.0523	0.052	0.0519	0.0533	0.0512	0.1464	0.1024	0.1726	0.1665	0.0482	0.0475	0.0475	0.0487	0.0628	0.0586	0.0643	0.063
125326	37.1	0.2097	0.1945	0.2397	0.2374	0.1701	0.1436	0.2024	0.1959	0.2197	0.2088	0.2261	0.2215	0.2808	0.2359	0.2902	0.2873	0.058	0.0546	0.0611	0.0604	0.3012	0.2853	0.3006	0.2879	0.5105	0.4928	0.502	0.5059	0.0519	0.0515	0.0525	0.0529	0.0521	0.0519	0.0534	0.0514	0.1515	0.1067	0.1762	0.1739	0.0489	0.0498	0.0478	0.0488	0.0637	0.0592	0.0653	0.064
126134	37	0.2185	0.2018	0.243	0.2473	0.1771	0.1479	0.2065	0.1999	0.2255	0.2146	0.2319	0.2277	0.2905	0.2522	0.2879	0.2884	0.0577	0.0545	0.0594	0.0592	0.3006	0.2854	0.3009	0.2881	0.506	0.4912	0.5015	0.4987	0.0531	0.0513	0.0525	0.0529	0.0525	0.0519	0.0525	0.0513	0.1608	0.111	0.1831	0.1823	0.0488	0.0475	0.0475	0.0479	0.0638	0.0594	0.0655	0.0643
126943	37.1	0.2265	0.2081	0.2525	0.2535	0.1857	0.1537	0.2135	0.2078	0.2326	0.2207	0.2393	0.2351	0.2884	0.2559	0.2896	0.2873	0.0579	0.0547	0.0588	0.0587	0.3076	0.2921	0.3032	0.2931	0.5071	0.4857	0.5063	0.5	0.0526	0.0518	0.0518	0.0518	0.0522	0.0519	0.0525	0.0513	0.1706	0.1158	0.1894	0.1899	0.049	0.0475	0.0475	0.048	0.0643	0.0596	0.0662	0.0648
127751	37.1	0.2332	0.214	0.2631	0.2614	0.1945	0.1598	0.2204	0.2146	0.2402	0.2288	0.2475	0.2426	0.289	0.2689	0.2901	0.2842	0.0567	0.055	0.0588	0.063	0.3018	0.286	0.2995	0.2875	0.5076	0.4837	0.5138	0.5001	0.0518	0.0517	0.0516	0.0521	0.052	0.0519	0.0524	0.0514	0.1795	0.1212	0.2005	0.1978	0.049	0.0476	0.0475	0.048	0.065	0.0606	0.0666	0.0654
128560	37.1	0.2442	0.2224	0.277	0.2693	0.1996	0.1664	0.2311	0.2251	0.2471	0.2349	0.2552	0.2502	0.2935	0.2697	0.2904	0.2904	0.0588	0.0549	0.062	0.0615	0.3094	0.297	0.2999	0.2967	0.511	0.4853	0.5173	0.5065	0.0519	0.0513	0.0517	0.0525	0.0524	0.052	0.0528	0.0518	0.1911	0.127	0.2132	0.2068	0.0488	0.0475	0.0475	0.0486	0.0655	0.0604	0.0673	0.0659
129369	37.1	0.2542	0.2299	0.2795	0.2826	0.2043	0.1729	0.2389	0.2304	0.2548	0.2424	0.2633	0.2586	0.29	0.2752	0.2875	0.2865	0.0576	0.0551	0.0602	0.0601	0.3038	0.2886	0.3002	0.2875	0.5165	0.488	0.52	0.5117	0.0529	0.0522	0.0517	0.0515	0.0525	0.0521	0.0533	0.0514	0.1996	0.1329	0.2232	0.2151	0.0486	0.0475	0.0475	0.0483	0.066	0.0607	0.0679	0.0665
130177	37	0.2594	0.2401	0.2792	0.2765	0.2122	0.1829	0.2493	0.243	0.263	0.2502	0.2714	0.2665	0.2898	0.2717	0.2913	0.2938	0.0575	0.0554	0.0596	0.0604	0.3074	0.2887	0.3037	0.2901	0.5237	0.4975	0.5245	0.5155	0.0528	0.0522	0.0518	0.0518	0.0524	0.0522	0.0535	0.0515	0.2121	0.1394	0.2275	0.227	0.0487	0.0502	0.0476	0.0479	0.0673	0.0615	0.0689	0.0673
130986	37.1	0.2721	0.2497	0.2803	0.2811	0.2188	0.1919	0.2613	0.2511	0.2716	0.2572	0.2798	0.2752	0.2916	0.2792	0.2928	0.2866	0.0592	0.0553	0.0598	0.0605	0.3081	0.2939	0.3	0.2938	0.5265	0.5003	0.528	0.5193	0.052	0.052	0.0518	0.0527	0.0521	0.0522	0.0536	0.0517	0.2139	0.1441	0.2411	0.2314	0.048	0.0476	0.0475	0.0478	0.0674	0.0627	0.0693	0.0677
131794	37	0.28	0.2599	0.2807	0.2811	0.2267	0.1994	0.2679	0.2587	0.28	0.2656	0.2882	0.2838	0.2901	0.2797	0.2901	0.2863	0.0586	0.0562	0.0612	0.0619	0.3052	0.2904	0.3021	0.2897	0.5281	0.5027	0.5257	0.5203	0.0519	0.0516	0.0517	0.0526	0.052	0.0521	0.0528	0.0517	0.2238	0.1518	0.2485	0.2391	0.0489	0.0491	0.0474	0.048	0.068	0.0633	0.0701	0.0686
132603	37	0.2846	0.2751	0.2801	0.2804	0.2366	0.2076	0.2747	0.2638	0.2883	0.2733	0.2974	0.293	0.2912	0.2808	0.2921	0.2858	0.058	0.0556	0.0604	0.0638	0.2996	0.2869	0.3008	0.2893	0.531	0.5042	0.5232	0.5226	0.052	0.0517	0.0517	0.0526	0.0521	0.0521	0.0536	0.0516	0.2341	0.1589	0.2548	0.2476	0.0487	0.0489	0.0475	0.0479	0.0686	0.0623	0.0709	0.0691
133411	37	0.2834	0.2738	0.2815	0.2802	0.2428	0.2156	0.2844	0.2785	0.2979	0.2821	0.3059	0.3017	0.291	0.2791	0.2932	0.2867	0.0582	0.0563	0.062	0.0609	0.3031	0.2904	0.3042	0.2907	0.5315	0.5074	0.5192	0.5232	0.0519	0.0521	0.0518	0.0527	0.0525	0.0523	0.0527	0.0516	0.237	0.1675	0.2658	0.2585	0.0487	0.0476	0.0474	0.0478	0.0693	0.0628	0.0717	0.0696
134220	37	0.2815	0.2727	0.2798	0.28	0.2539	0.2225	0.2843	0.2786	0.3056	0.291	0.3124	0.3054	0.2904	0.2831	0.2908	0.2855	0.0585	0.0563	0.0646	0.0636	0.3011	0.2875	0.3006	0.2892	0.528	0.5088	0.5155	0.5205	0.0519	0.0517	0.0517	0.052	0.0521	0.0523	0.0534	0.0516	0.2457	0.1788	0.267	0.2701	0.0488	0.0476	0.0475	0.0478	0.0701	0.0635	0.0725	0.0705
135028	37.1	0.2802	0.2746	0.2808	0.2798	0.2618	0.2318	0.2872	0.2787	0.3133	0.2991	0.3162	0.3092	0.2896	0.2771	0.2953	0.2863	0.0585	0.0567	0.063	0.0622	0.3031	0.2907	0.305	0.2917	0.5238	0.5051	0.5117	0.5161	0.0519	0.0521	0.0518	0.052	0.0522	0.0522	0.0536	0.0516	0.2499	0.1885	0.2811	0.2785	0.0489	0.0475	0.0474	0.0479	0.071	0.064	0.0734	0.0714
135837	37.1	0.2771	0.2726	0.28	0.2798	0.2708	0.2396	0.285	0.2782	0.3171	0.304	0.3193	0.3122	0.2901	0.2815	0.2926	0.2864	0.0588	0.0572	0.0613	0.061	0.3034	0.2894	0.3024	0.2925	0.5204	0.5021	0.5094	0.5119	0.052	0.0524	0.0519	0.0515	0.0525	0.0523	0.0536	0.0516	0.2605	0.1977	0.283	0.2788	0.048	0.0475	0.0475	0.0478	0.0719	0.0648	0.0743	0.0721
136645	37	0.2785	0.2736	0.2811	0.2812	0.2868	0.249	0.285	0.2786	0.3208	0.3082	0.3235	0.3159	0.2908	0.2756	0.2952	0.2873	0.0589	0.0563	0.062	0.0628	0.3016	0.2892	0.3051	0.2937	0.5147	0.4967	0.5053	0.5072	0.0519	0.0525	0.0519	0.0514	0.0522	0.0523	0.0529	0.0516	0.2648	0.2066	0.2861	0.2789	0.0478	0.0474	0.0474	0.0479	0.0726	0.065	0.0752	0.0728
137454	37.1	0.2768	0.273	0.2811	0.2799	0.2866	0.2595	0.284	0.2789	0.3247	0.3116	0.327	0.3184	0.2916	0.2803	0.2956	0.2895	0.0594	0.0581	0.062	0.0672	0.3066	0.2933	0.2966	0.2928	0.5113	0.494	0.5007	0.5045	0.0521	0.0526	0.0519	0.0515	0.0523	0.0524	0.0529	0.0518	0.2809	0.2175	0.277	0.2781	0.0488	0.0474	0.0475	0.0478	0.0737	0.0658	0.0762	0.0738
138262	37	0.277	0.2741	0.2827	0.2796	0.2856	0.2676	0.2834	0.28	0.3277	0.3139	0.3292	0.322	0.2914	0.2812	0.2962	0.2902	0.0612	0.0568	0.0651	0.0635	0.3056	0.2934	0.2955	0.2922	0.5087	0.4909	0.4976	0.5023	0.0521	0.0522	0.0519	0.0515	0.0523	0.0523	0.0531	0.0517	0.2832	0.2286	0.2879	0.2773	0.0487	0.0474	0.0474	0.0478	0.0744	0.0664	0.0771	0.0748
139071	37	0.2776	0.2698	0.2809	0.2804	0.2874	0.2741	0.2789	0.274	0.3314	0.318	0.3323	0.3246	0.2905	0.2755	0.2954	0.2897	0.0599	0.0578	0.0632	0.0624	0.3048	0.2929	0.3072	0.2991	0.5066	0.4875	0.4944	0.4982	0.052	0.0517	0.0519	0.0515	0.0523	0.0525	0.0538	0.0518	0.2836	0.2288	0.2876	0.2788	0.0489	0.0474	0.0473	0.0477	0.0753	0.0682	0.0783	0.0758
139879	37	0.2784	0.273	0.2833	0.2827	0.2883	0.2776	0.2796	0.2761	0.334	0.3206	0.3352	0.3266	0.2919	0.279	0.297	0.2903	0.0611	0.0572	0.0631	0.0626	0.3066	0.2926	0.3101	0.2995	0.5051	0.4858	0.4922	0.4963	0.0521	0.0526	0.0519	0.0515	0.0525	0.0524	0.0536	0.0522	0.2863	0.2379	0.2914	0.2807	0.0487	0.0474	0.0474	0.0477	0.0763	0.0675	0.0793	0.0766
140688	37.1	0.2789	0.274	0.2849	0.2839	0.2835	0.2832	0.2839	0.2798	0.3371	0.3231	0.3383	0.3296	0.2939	0.2783	0.2985	0.2916	0.0609	0.0574	0.0633	0.0664	0.3047	0.2946	0.3111	0.3008	0.4991	0.4792	0.487	0.4903	0.0519	0.0523	0.0518	0.0514	0.0523	0.0531	0.0532	0.052	0.283	0.2525	0.2916	0.2787	0.0485	0.0473	0.0473	0.0477	0.0771	0.068	0.0804	0.0774
141496	37	0.278	0.2733	0.2834	0.2828	0.2861	0.2802	0.2803	0.2787	0.3401	0.3264	0.3402	0.3319	0.2935	0.2803	0.2985	0.2922	0.0608	0.0602	0.0652	0.0673	0.3071	0.2942	0.3131	0.3025	0.4971	0.4773	0.4841	0.4876	0.052	0.0521	0.0519	0.0516	0.0524	0.0531	0.0532	0.0523	0.2866	0.254	0.2964	0.2798	0.0482	0.0491	0.0474	0.0477	0.0782	0.0689	0.0815	0.0788
142305	37	0.279	0.2743	0.284	0.2822	0.2789	0.2785	0.2824	0.2786	0.3424	0.3299	0.343	0.3349	0.2947	0.2783	0.2999	0.2933	0.0609	0.0594	0.0642	0.0649	0.3095	0.2959	0.3141	0.3037	0.4921	0.4731	0.4806	0.4838	0.052	0.0524	0.0519	0.0516	0.0524	0.0534	0.0537	0.0523	0.2868	0.2735	0.2972	0.2786	0.0487	0.0474	0.0474	0.0477	0.0792	0.0698	0.0827	0.0797
143113	37	0.282	0.2757	0.2856	0.2844	0.2822	0.2762	0.2823	0.2767	0.345	0.3314	0.3455	0.337	0.2949	0.279	0.302	0.2947	0.0639	0.0577	0.0653	0.0639	0.311	0.2968	0.3152	0.3045	0.4916	0.4711	0.4789	0.4823	0.0521	0.0527	0.0521	0.0517	0.0523	0.0531	0.0537	0.0518	0.2877	0.2762	0.2956	0.2804	0.0485	0.0475	0.0474	0.048	0.0805	0.0702	0.084	0.0808
143922	37	0.2821	0.2757	0.2826	0.2827	0.2811	0.2762	0.2807	0.2764	0.3484	0.3346	0.3479	0.3395	0.2959	0.2814	0.3038	0.297	0.0617	0.0587	0.0651	0.0643	0.313	0.2982	0.3159	0.3055	0.4858	0.4671	0.4746	0.4775	0.0521	0.0522	0.0521	0.0516	0.053	0.0528	0.0534	0.0519	0.2872	0.2767	0.296	0.2788	0.0478	0.0474	0.0474	0.0477	0.0816	0.0712	0.0851	0.0819
144730	37.1	0.2816	0.2762	0.2833	0.2842	0.283	0.2757	0.281	0.2781	0.3506	0.3364	0.3503	0.3418	0.2969	0.2801	0.304	0.2977	0.062	0.0602	0.0657	0.0648	0.3149	0.2997	0.3176	0.3059	0.4839	0.4644	0.4725	0.4748	0.0521	0.052	0.052	0.0517	0.0524	0.0532	0.0535	0.052	0.2874	0.28	0.2995	0.2805	0.0478	0.0474	0.0474	0.0477	0.083	0.0722	0.0863	0.0831
145539	37	0.2818	0.2757	0.2864	0.2841	0.2826	0.2785	0.2852	0.2842	0.3534	0.3394	0.3523	0.3426	0.2964	0.2828	0.3058	0.2995	0.0625	0.0615	0.0661	0.0651	0.317	0.3012	0.318	0.3084	0.481	0.4603	0.4704	0.4731	0.0529	0.0524	0.0521	0.0516	0.0524	0.0535	0.0541	0.0519	0.2934	0.2864	0.306	0.2826	0.0478	0.0498	0.0473	0.0477	0.0841	0.0727	0.0878	0.0844
146347	37.1	0.2834	0.2764	0.2853	0.2845	0.2825	0.277	0.2828	0.2787	0.3549	0.341	0.3547	0.3411	0.2988	0.2812	0.3102	0.3002	0.0629	0.0595	0.0667	0.0658	0.3181	0.3012	0.3186	0.3076	0.4791	0.4608	0.4691	0.4705	0.0523	0.0518	0.0521	0.0517	0.0526	0.0533	0.0543	0.052	0.2881	0.2805	0.3014	0.2818	0.0478	0.0474	0.0475	0.0477	0.0853	0.0738	0.0894	0.0859
147156	37	0.2857	0.2784	0.2859	0.2858	0.2821	0.2797	0.2854	0.2808	0.3573	0.3437	0.3541	0.3411	0.3003	0.283	0.3087	0.3017	0.0631	0.0588	0.0673	0.066	0.3192	0.3023	0.3194	0.3084	0.4755	0.4554	0.465	0.4661	0.052	0.0527	0.0521	0.0517	0.0525	0.0533	0.0542	0.052	0.2869	0.2783	0.3013	0.2821	0.0477	0.0474	0.0474	0.0476	0.0864	0.0745	0.0904	0.0868
147965	37.1	0.2838	0.2776	0.286	0.2844	0.2833	0.2797	0.2856	0.2849	0.357	0.3443	0.3534	0.3404	0.3007	0.2866	0.3127	0.3035	0.0635	0.0601	0.0678	0.0667	0.3207	0.3025	0.32	0.3094	0.4725	0.4523	0.4628	0.4635	0.0522	0.0527	0.0521	0.0517	0.053	0.0535	0.054	0.052	0.29	0.2838	0.3056	0.2818	0.0478	0.0474	0.0474	0.0477	0.088	0.0757	0.092	0.0883
148773	37	0.2857	0.2797	0.2872	0.2857	0.2839	0.2805	0.2863	0.2854	0.3565	0.3432	0.3523	0.3399	0.3041	0.2863	0.3144	0.3043	0.0639	0.0595	0.0683	0.0671	0.3214	0.304	0.3199	0.3098	0.471	0.4507	0.4612	0.4623	0.0521	0.0526	0.052	0.0519	0.0525	0.0532	0.0543	0.0522	0.2905	0.2833	0.3082	0.2831	0.0478	0.0474	0.0474	0.0477	0.0891	0.0764	0.0934	0.0895
149582	37.1	0.2867	0.2795	0.2853	0.2858	0.2852	0.2805	0.2834	0.2807	0.356	0.3426	0.3517	0.339	0.305	0.2881	0.315	0.3062	0.0644	0.0619	0.069	0.0676	0.3211	0.3033	0.3208	0.3092	0.4669	0.4492	0.459	0.4583	0.0522	0.0519	0.0521	0.0517	0.0531	0.0529	0.0544	0.0531	0.2889	0.2803	0.3046	0.2839	0.0479	0.0474	0.0474	0.0479	0.0909	0.0776	0.0952	0.0912
150390	37.1	0.2885	0.2816	0.2914	0.2887	0.2846	0.2836	0.2904	0.2908	0.3557	0.3426	0.3507	0.3385	0.3068	0.2889	0.3184	0.3066	0.0648	0.0598	0.0695	0.0681	0.3231	0.3051	0.3212	0.3104	0.4659	0.4457	0.4574	0.458	0.0522	0.0513	0.0521	0.0517	0.0526	0.0539	0.0536	0.0526	0.2922	0.286	0.3179	0.2861	0.0478	0.0474	0.0474	0.0478	0.0922	0.0786	0.0968	0.0924
151199	37	0.289	0.2799	0.287	0.2864	0.2856	0.2822	0.284	0.2817	0.3551	0.342	0.3495	0.3383	0.3087	0.2921	0.3186	0.3085	0.0653	0.0602	0.0702	0.0687	0.3232	0.3046	0.3218	0.3106	0.4649	0.4471	0.4576	0.457	0.0522	0.0519	0.052	0.0517	0.0525	0.0539	0.0544	0.0521	0.2918	0.277	0.3034	0.285	0.0478	0.0474	0.0474	0.0478	0.0934	0.0796	0.0984	0.0943
152007	37	0.2898	0.2821	0.29	0.2884	0.2852	0.2837	0.2907	0.291	0.3549	0.3419	0.3498	0.3383	0.3099	0.2937	0.321	0.3084	0.0658	0.0604	0.0708	0.0691	0.3237	0.305	0.3205	0.3113	0.4614	0.4422	0.4529	0.4532	0.0521	0.0529	0.0521	0.0519	0.0526	0.0539	0.0532	0.0521	0.2915	0.2886	0.3177	0.2839	0.0478	0.0474	0.0474	0.0477	0.0954	0.081	0.1002	0.0958
152816	37	0.2903	0.2818	0.2896	0.2888	0.2839	0.2836	0.2873	0.2853	0.354	0.3404	0.3487	0.3374	0.312	0.2941	0.3211	0.3094	0.0665	0.0608	0.0715	0.0697	0.325	0.3066	0.3221	0.3108	0.4615	0.4411	0.4524	0.4526	0.0522	0.0517	0.0522	0.0519	0.0527	0.0528	0.0533	0.0526	0.2919	0.2802	0.3069	0.2857	0.0478	0.0474	0.0474	0.0477	0.0968	0.082	0.1022	0.0974
153624	37.1	0.2914	0.2814	0.2902	0.2897	0.2868	0.2848	0.2872	0.2849	0.3539	0.3411	0.3475	0.3367	0.3132	0.2958	0.3214	0.3096	0.0669	0.0622	0.072	0.0703	0.3247	0.3058	0.3228	0.3104	0.4585	0.4407	0.4521	0.4499	0.0522	0.0513	0.0522	0.0518	0.0526	0.0539	0.0532	0.0522	0.2907	0.2779	0.3059	0.286	0.0483	0.0474	0.0474	0.0477	0.0986	0.0831	0.1039	0.0989
154433	37	0.2927	0.2821	0.2899	0.2897	0.2861	0.2849	0.2865	0.2849	0.3539	0.341	0.3471	0.3364	0.3144	0.2985	0.3224	0.3106	0.0675	0.0618	0.0727	0.071	0.3254	0.306	0.3223	0.3111	0.4562	0.4377	0.449	0.4481	0.0523	0.0514	0.0521	0.0517	0.0526	0.053	0.0532	0.0521	0.2932	0.2799	0.3079	0.2879	0.0478	0.0474	0.0473	0.0477	0.1005	0.0841	0.106	0.1008
155241	37	0.2933	0.285	0.2921	0.2921	0.2874	0.2864	0.2904	0.2892	0.3534	0.3404	0.3473	0.3358	0.3148	0.3004	0.3238	0.3101	0.068	0.0648	0.0735	0.0716	0.3259	0.3061	0.3228	0.3117	0.4545	0.4359	0.4461	0.4461	0.0522	0.0527	0.0522	0.0518	0.0527	0.0538	0.0538	0.0521	0.2932	0.2883	0.313	0.2881	0.048	0.0474	0.0473	0.0476	0.1022	0.0854	0.1079	0.1028
156050	37.1	0.2939	0.2867	0.2946	0.2936	0.2888	0.2871	0.2906	0.2892	0.3525	0.3395	0.3464	0.3352	0.3161	0.3013	0.3244	0.3104	0.0686	0.0647	0.0742	0.0722	0.3266	0.3073	0.3231	0.3122	0.4536	0.4337	0.4451	0.445	0.0522	0.0514	0.0522	0.0518	0.0527	0.0532	0.0537	0.0522	0.2964	0.2887	0.3117	0.2919	0.0477	0.0474	0.0473	0.0476	0.1042	0.0868	0.1102	0.1049
156858	37.1	0.296	0.2862	0.2948	0.2955	0.2874	0.2883	0.2905	0.2886	0.3516	0.3388	0.3456	0.335	0.3166	0.3023	0.3225	0.31	0.0692	0.065	0.0749	0.0728	0.3263	0.307	0.3228	0.3118	0.4502	0.4329	0.4427	0.4416	0.0522	0.0518	0.0523	0.0518	0.0528	0.0527	0.0543	0.0527	0.2924	0.2828	0.3082	0.2906	0.0478	0.0474	0.0474	0.0477	0.1061	0.088	0.1123	0.1068
157667	37	0.2968	0.2888	0.299	0.2979	0.288	0.2892	0.2916	0.2907	0.3517	0.3392	0.3456	0.3344	0.317	0.3034	0.3239	0.3105	0.0699	0.064	0.0756	0.0734	0.3273	0.308	0.323	0.3126	0.4492	0.4298	0.4405	0.4406	0.0522	0.0514	0.0522	0.0518	0.0528	0.0535	0.0539	0.0524	0.2947	0.2844	0.3118	0.2942	0.0477	0.0474	0.0473	0.0476	0.1082	0.0892	0.1145	0.1091
158476	37.1	0.2975	0.2911	0.2983	0.2966	0.2895	0.2897	0.2925	0.2907	0.3507	0.3382	0.3447	0.3334	0.317	0.3042	0.3234	0.3102	0.0705	0.0633	0.0762	0.0738	0.3268	0.307	0.324	0.312	0.4471	0.429	0.4398	0.4386	0.0522	0.0514	0.0522	0.0518	0.0527	0.054	0.0545	0.0522	0.295	0.2837	0.3094	0.2977	0.0477	0.0474	0.0473	0.0476	0.1102	0.0907	0.1166	0.1112
159284	37.1	0.3008	0.2925	0.2997	0.2984	0.2903	0.2919	0.2933	0.293	0.3508	0.3376	0.344	0.3335	0.3174	0.3051	0.3234	0.31	0.0711	0.065	0.077	0.0747	0.3275	0.3075	0.3236	0.3123	0.444	0.4272	0.4367	0.4362	0.0522	0.0513	0.0522	0.0517	0.0528	0.0537	0.0533	0.0528	0.2972	0.2853	0.3111	0.3014	0.0481	0.0473	0.0473	0.0477	0.1125	0.092	0.1195	0.1134
160093	37.1	0.3024	0.2934	0.3002	0.2989	0.2904	0.2923	0.2944	0.295	0.3502	0.3375	0.3433	0.3328	0.3177	0.3056	0.3229	0.31	0.0719	0.0647	0.0777	0.0752	0.327	0.3073	0.3227	0.3123	0.4415	0.4252	0.4349	0.4333	0.0522	0.0514	0.0521	0.0518	0.0528	0.053	0.0542	0.053	0.2981	0.2895	0.3126	0.3032	0.0477	0.0473	0.0473	0.0476	0.1151	0.0936	0.122	0.1159
160901	37.1	0.304	0.2956	0.3031	0.3007	0.2908	0.2932	0.2962	0.298	0.3497	0.3369	0.3432	0.3324	0.3177	0.3053	0.3239	0.3096	0.0724	0.064	0.0787	0.076	0.3274	0.3086	0.3223	0.313	0.4411	0.4224	0.4326	0.4328	0.0523	0.0514	0.0522	0.0519	0.0527	0.053	0.0532	0.0531	0.3013	0.2898	0.3137	0.3057	0.048	0.0473	0.0473	0.0476	0.1173	0.0951	0.1244	0.1183
161710	37.1	0.304	0.294	0.3007	0.2992	0.292	0.2942	0.2971	0.2977	0.3494	0.3364	0.3428	0.3318	0.3174	0.3065	0.3231	0.3093	0.0732	0.0644	0.0795	0.0767	0.3282	0.3083	0.324	0.3129	0.4386	0.4214	0.432	0.4308	0.0522	0.0514	0.0521	0.0518	0.0528	0.0526	0.0533	0.0532	0.304	0.2857	0.3115	0.3053	0.048	0.0473	0.0473	0.0476	0.1197	0.0969	0.1275	0.1204
162519	37	0.3052	0.2942	0.3014	0.2994	0.2912	0.2949	0.2988	0.2982	0.3484	0.3369	0.3422	0.3313	0.317	0.3063	0.3226	0.3096	0.0739	0.0668	0.0803	0.0774	0.3286	0.3076	0.3233	0.3122	0.4361	0.4199	0.4298	0.4284	0.0522	0.0514	0.0522	0.0518	0.0528	0.0541	0.0534	0.0524	0.3065	0.2891	0.3123	0.3049	0.0476	0.0473	0.0473	0.0476	0.1223	0.0988	0.1302	0.1235
163327	37.1	0.3064	0.2945	0.3012	0.2993	0.2932	0.2975	0.3005	0.2997	0.3482	0.3356	0.3414	0.3308	0.3169	0.3066	0.3223	0.3093	0.0746	0.0654	0.0811	0.0781	0.3281	0.3075	0.3234	0.3122	0.4338	0.4171	0.4272	0.4255	0.0523	0.0514	0.0523	0.052	0.0529	0.0543	0.0533	0.0524	0.3113	0.2915	0.3208	0.3051	0.0477	0.0473	0.0473	0.0476	0.1253	0.1004	0.134	0.1261
164136	37	0.3068	0.2961	0.3023	0.2999	0.2926	0.2989	0.3019	0.3015	0.3479	0.3355	0.3412	0.3304	0.3177	0.3059	0.3235	0.3092	0.0755	0.0666	0.082	0.0789	0.3284	0.3087	0.3234	0.3127	0.4334	0.4159	0.4255	0.4254	0.0524	0.0515	0.0523	0.052	0.053	0.0543	0.0533	0.0525	0.3178	0.2924	0.323	0.3057	0.0482	0.0474	0.0474	0.0476	0.1279	0.1024	0.1368	0.1292
164944	37	0.3067	0.2929	0.3013	0.299	0.2934	0.2982	0.3004	0.2994	0.3469	0.3336	0.34	0.3305	0.3168	0.305	0.3207	0.3087	0.0761	0.0697	0.0828	0.0797	0.3275	0.3083	0.3238	0.3125	0.4307	0.4139	0.4243	0.4228	0.0524	0.0514	0.0523	0.0519	0.0529	0.0537	0.0534	0.0525	0.3185	0.2925	0.3224	0.3045	0.048	0.0475	0.0473	0.0476	0.1309	0.1043	0.1402	0.1318
165753	37	0.3069	0.296	0.3034	0.3003	0.2963	0.2998	0.3033	0.3025	0.3469	0.3336	0.3398	0.33	0.3162	0.3056	0.3224	0.3083	0.077	0.0673	0.0837	0.0805	0.3276	0.3095	0.3237	0.3124	0.4296	0.4113	0.4218	0.422	0.0524	0.0515	0.0523	0.052	0.0529	0.0532	0.0534	0.0525	0.3199	0.2983	0.3247	0.3059	0.0479	0.0473	0.0473	0.0476	0.1339	0.1062	0.1437	0.1352
166561	37	0.3065	0.2941	0.3019	0.2984	0.2964	0.3003	0.3028	0.3006	0.3459	0.3318	0.3392	0.3297	0.3162	0.3058	0.3206	0.3074	0.0777	0.0671	0.0846	0.0812	0.3281	0.3089	0.3242	0.3125	0.4271	0.4107	0.421	0.4193	0.0524	0.0514	0.0522	0.052	0.053	0.0535	0.0534	0.0524	0.3199	0.3002	0.3242	0.3044	0.0477	0.0473	0.0473	0.0476	0.137	0.1082	0.147	0.1384
167370	37.1	0.3067	0.2952	0.302	0.2982	0.2987	0.3013	0.3036	0.3015	0.3456	0.3319	0.3395	0.3299	0.3154	0.3056	0.32	0.307	0.0786	0.0679	0.0856	0.0821	0.3287	0.3084	0.324	0.313	0.4261	0.4088	0.4198	0.418	0.0524	0.0514	0.0523	0.052	0.053	0.0535	0.0535	0.0524	0.3213	0.3029	0.3249	0.305	0.0476	0.0472	0.0473	0.0476	0.1409	0.1104	0.1513	0.1421
168178	37	0.3061	0.295	0.3008	0.2985	0.3001	0.3011	0.304	0.3022	0.3458	0.3325	0.3396	0.3299	0.3155	0.3056	0.3197	0.3062	0.0791	0.0697	0.0863	0.083	0.3281	0.3084	0.323	0.3121	0.4229	0.4065	0.4165	0.4145	0.0524	0.0516	0.0523	0.0519	0.053	0.0543	0.0534	0.0525	0.3213	0.303	0.3263	0.3037	0.0477	0.0473	0.0473	0.0476	0.1448	0.1127	0.1553	0.1458
168987	37	0.3059	0.2943	0.3019	0.2981	0.3014	0.3017	0.3051	0.3005	0.3454	0.3317	0.339	0.3294	0.3139	0.3052	0.3186	0.3049	0.0802	0.0688	0.0874	0.0837	0.3284	0.3094	0.3239	0.3125	0.4215	0.4043	0.4146	0.4135	0.0524	0.0515	0.0523	0.0521	0.0531	0.0542	0.0535	0.0526	0.3199	0.3025	0.3247	0.304	0.0477	0.0473	0.0473	0.0476	0.1481	0.1151	0.1591	0.1494
169795	37	0.3052	0.2927	0.3006	0.2978	0.2996	0.3011	0.3028	0.3002	0.3447	0.3321	0.3389	0.3294	0.3135	0.3042	0.3166	0.305	0.081	0.0693	0.0884	0.0847	0.328	0.3082	0.3243	0.3123	0.4195	0.4038	0.4144	0.4121	0.0525	0.0516	0.0523	0.052	0.053	0.0535	0.0535	0.0526	0.3221	0.3038	0.3256	0.3031	0.0477	0.0473	0.0473	0.0477	0.1522	0.1176	0.1637	0.1534
170604	37.1	0.3051	0.2925	0.2998	0.2966	0.3011	0.3005	0.3038	0.2997	0.3442	0.3318	0.3383	0.3287	0.3121	0.305	0.3157	0.3037	0.0817	0.0697	0.0892	0.0853	0.3278	0.3077	0.3234	0.3122	0.4172	0.4011	0.4118	0.4095	0.0524	0.0515	0.0523	0.052	0.0531	0.0534	0.0537	0.0526	0.3216	0.3042	0.3252	0.3021	0.0476	0.0473	0.0473	0.0476	0.156	0.1199	0.1686	0.1581
171412	37	0.3043	0.2926	0.2979	0.2965	0.3018	0.3001	0.303	0.2994	0.3445	0.3323	0.3384	0.3286	0.3113	0.3033	0.3139	0.3032	0.0825	0.0706	0.0901	0.0862	0.3276	0.3075	0.323	0.3117	0.4147	0.3997	0.4094	0.4068	0.0524	0.0515	0.0523	0.052	0.0531	0.0531	0.0539	0.0526	0.3215	0.304	0.3257	0.3013	0.0479	0.0473	0.0473	0.0476	0.1607	0.1227	0.1729	0.1624
172221	37	0.3043	0.2926	0.2992	0.2963	0.3034	0.3	0.3033	0.2997	0.3442	0.3314	0.3386	0.3283	0.31	0.3041	0.3144	0.3023	0.0834	0.0711	0.0913	0.0869	0.3282	0.308	0.3225	0.3116	0.4149	0.3981	0.4089	0.4067	0.0525	0.0516	0.0523	0.0521	0.0531	0.0529	0.0536	0.0527	0.3217	0.3039	0.3259	0.3003	0.0481	0.0473	0.0473	0.0476	0.1649	0.1257	0.1779	0.1671
173030	37	0.3041	0.2914	0.2991	0.2947	0.3041	0.2995	0.3034	0.2988	0.344	0.33	0.3379	0.3278	0.3094	0.3035	0.3131	0.301	0.0842	0.0715	0.0923	0.0881	0.3277	0.308	0.3229	0.311	0.4123	0.3961	0.4072	0.4048	0.0524	0.0516	0.0523	0.052	0.053	0.0528	0.0536	0.0526	0.3203	0.3022	0.3249	0.2987	0.0481	0.0473	0.0473	0.0476	0.1691	0.1282	0.1815	0.1707
173838	37	0.3032	0.2908	0.2979	0.2953	0.3036	0.2988	0.3018	0.2982	0.3436	0.3308	0.3377	0.3276	0.3086	0.3039	0.3128	0.3009	0.0852	0.0722	0.0933	0.089	0.3275	0.3068	0.323	0.3119	0.4116	0.3954	0.406	0.4031	0.0525	0.0516	0.0524	0.052	0.0531	0.0529	0.0535	0.0526	0.3214	0.3029	0.3246	0.2964	0.048	0.0473	0.0472	0.0476	0.174	0.1312	0.1867	0.1762
174647	37	0.3025	0.2917	0.2985	0.2955	0.3041	0.2983	0.3023	0.2982	0.3433	0.3303	0.3373	0.327	0.308	0.3022	0.3123	0.2999	0.086	0.0727	0.0943	0.0899	0.3271	0.309	0.3238	0.3121	0.4105	0.3932	0.405	0.4031	0.0525	0.0516	0.0525	0.0521	0.0532	0.0529	0.0537	0.0527	0.3198	0.301	0.3226	0.2962	0.048	0.0473	0.0473	0.0476	0.1781	0.1351	0.1913	0.1804
175455	37	0.302	0.2898	0.297	0.2942	0.3029	0.2982	0.3018	0.2971	0.3431	0.3301	0.3373	0.3267	0.3063	0.3013	0.3112	0.2995	0.0872	0.0732	0.0956	0.091	0.3276	0.3074	0.324	0.3122	0.4075	0.3927	0.4041	0.4004	0.0525	0.0516	0.0524	0.0521	0.0532	0.0529	0.0536	0.0527	0.3191	0.3022	0.3212	0.2939	0.0479	0.0473	0.0473	0.0476	0.1831	0.1381	0.1966	0.1848
176264	37	0.3016	0.2904	0.2978	0.2943	0.3035	0.2972	0.3014	0.2972	0.3424	0.3296	0.337	0.3269	0.3058	0.2997	0.3108	0.2995	0.088	0.074	0.0968	0.0921	0.3272	0.3085	0.3245	0.3132	0.4076	0.3912	0.4026	0.4006	0.0526	0.0517	0.0525	0.0522	0.0532	0.053	0.0537	0.0528	0.3182	0.3018	0.3186	0.2934	0.0479	0.0474	0.0473	0.0477	0.188	0.1415	0.2031	0.1899
177072	37.1	0.3014	0.289	0.296	0.2939	0.3034	0.2975	0.3003	0.2955	0.3424	0.3291	0.3364	0.3266	0.3056	0.3009	0.31	0.2995	0.0888	0.0745	0.0977	0.093	0.3274	0.3088	0.3257	0.314	0.4078	0.3916	0.4029	0.4003	0.0525	0.0516	0.0525	0.0522	0.0533	0.053	0.0536	0.0528	0.3164	0.3008	0.3172	0.2912	0.0479	0.0472	0.0473	0.0476	0.1934	0.1452	0.2088	0.1957
177881	37.1	0.3007	0.2885	0.2955	0.2924	0.3027	0.2959	0.3004	0.2954	0.3423	0.328	0.3361	0.326	0.3046	0.2985	0.3091	0.2987	0.09	0.0751	0.0989	0.094	0.3284	0.309	0.3251	0.3133	0.405	0.3904	0.4015	0.3988	0.0526	0.0516	0.0525	0.0521	0.0532	0.0529	0.0537	0.0528	0.3142	0.2999	0.3149	0.2902	0.0478	0.0472	0.0473	0.0476	0.1994	0.1487	0.2151	0.2009
178690	37	0.3	0.2884	0.2953	0.2926	0.3036	0.2956	0.3005	0.2963	0.3421	0.3287	0.3361	0.3258	0.3037	0.2988	0.309	0.2984	0.0909	0.076	0.1001	0.0948	0.3289	0.3092	0.3249	0.3141	0.4036	0.3887	0.3996	0.3972	0.0526	0.0515	0.0525	0.0522	0.0533	0.053	0.0537	0.0528	0.3121	0.2995	0.314	0.2885	0.0478	0.0473	0.0473	0.0476	0.2048	0.1528	0.2212	0.2071
179498	37	0.2992	0.2863	0.2942	0.2913	0.3017	0.2955	0.2993	0.2945	0.3412	0.3287	0.3354	0.3254	0.3035	0.2976	0.3073	0.2972	0.0921	0.0766	0.1015	0.096	0.3284	0.3096	0.3258	0.3144	0.4015	0.3868	0.398	0.3945	0.0527	0.0517	0.0526	0.0522	0.0532	0.053	0.0538	0.0529	0.3102	0.298	0.3111	0.2868	0.0479	0.0473	0.0473	0.0477	0.2106	0.1571	0.2271	0.2125
180306	37	0.2991	0.2868	0.2934	0.2911	0.3024	0.2953	0.2992	0.294	0.3416	0.3281	0.3355	0.3252	0.3025	0.2973	0.3075	0.2972	0.093	0.0772	0.1027	0.0971	0.3288	0.3093	0.3258	0.3145	0.4008	0.3863	0.3972	0.3937	0.0526	0.0516	0.0526	0.0522	0.0532	0.053	0.0538	0.0528	0.3088	0.2974	0.3107	0.286	0.0478	0.0473	0.0473	0.0476	0.2172	0.1613	0.2339	0.2186
181115	37.1	0.2984	0.286	0.2928	0.2903	0.3008	0.2943	0.2978	0.2932	0.3409	0.3278	0.335	0.3245	0.3026	0.2966	0.3062	0.296	0.0941	0.0779	0.1037	0.0982	0.3284	0.3095	0.3266	0.3149	0.3993	0.3841	0.3962	0.392	0.0526	0.0517	0.0525	0.0522	0.0532	0.0529	0.0537	0.0528	0.3061	0.2949	0.3086	0.2847	0.0478	0.0472	0.0472	0.0476	0.2225	0.1657	0.24	0.2245
181923	37	0.2982	0.2856	0.293	0.2906	0.3017	0.2931	0.2978	0.2939	0.3409	0.3271	0.3348	0.3245	0.3023	0.2953	0.3072	0.2965	0.0951	0.0786	0.1049	0.0993	0.3291	0.3104	0.3257	0.3149	0.3993	0.3841	0.396	0.3925	0.0526	0.0516	0.0525	0.0522	0.0532	0.053	0.0537	0.0528	0.3064	0.2943	0.3079	0.2847	0.0477	0.0472	0.0472	0.0475	0.2297	0.171	0.2462	0.2307
182732	37.1	0.2971	0.2856	0.2925	0.2895	0.3011	0.2934	0.2981	0.2929	0.3407	0.3271	0.3346	0.3243	0.3019	0.2961	0.3075	0.296	0.0962	0.0795	0.1063	0.1007	0.3292	0.3102	0.3254	0.3145	0.3994	0.3827	0.3943	0.3911	0.0527	0.0517	0.0526	0.0523	0.0533	0.053	0.0538	0.0529	0.305	0.2925	0.3076	0.2838	0.0478	0.0473	0.0473	0.0476	0.2363	0.1764	0.251	0.2373
183540	37	0.2969	0.2845	0.2915	0.2894	0.3016	0.2927	0.2969	0.2923	0.34	0.3265	0.3345	0.3243	0.3012	0.2958	0.3066	0.2964	0.0973	0.0801	0.1078	0.102	0.3294	0.3105	0.3268	0.3152	0.3993	0.3832	0.3951	0.3913	0.0527	0.0517	0.0526	0.0523	0.0534	0.053	0.0538	0.053	0.3036	0.291	0.3062	0.283	0.0479	0.0473	0.0473	0.0476	0.2424	0.1805	0.2548	0.2424
184349	37	0.2964	0.2837	0.29	0.2887	0.2998	0.2916	0.2963	0.2914	0.3398	0.3257	0.3339	0.3232	0.3002	0.2937	0.3055	0.2957	0.0983	0.0807	0.1091	0.1029	0.3297	0.3112	0.3258	0.3152	0.3959	0.3818	0.3936	0.3893	0.0526	0.0517	0.0526	0.0523	0.0533	0.053	0.0538	0.053	0.3031	0.2898	0.3051	0.2823	0.0478	0.0472	0.0472	0.0476	0.2491	0.1853	0.2567	0.246
185157	37.1	0.2953	0.2838	0.2899	0.2874	0.2996	0.2908	0.2959	0.2909	0.3396	0.3267	0.3333	0.3233	0.3007	0.2929	0.3058	0.2958	0.0997	0.0815	0.1108	0.104	0.3296	0.3102	0.3253	0.315	0.3958	0.3808	0.3928	0.3885	0.0527	0.0517	0.0526	0.0524	0.0534	0.0531	0.0539	0.0529	0.3016	0.2885	0.3034	0.2813	0.0479	0.0473	0.0473	0.0476	0.2515	0.1907	0.2597	0.2492
185966	37	0.295	0.2833	0.2896	0.2879	0.3007	0.2908	0.2964	0.291	0.3392	0.3253	0.3334	0.3233	0.3007	0.2941	0.3066	0.295	0.1007	0.0825	0.1121	0.1055	0.3295	0.3115	0.3253	0.3146	0.397	0.38	0.3922	0.3894	0.0528	0.0518	0.0527	0.0524	0.0535	0.0531	0.0539	0.053	0.3004	0.2872	0.304	0.2813	0.0479	0.0473	0.0472	0.0476	0.2543	0.1957	0.2625	0.2519
186774	37	0.2939	0.2809	0.2877	0.286	0.2982	0.29	0.2941	0.2887	0.3386	0.3255	0.3326	0.3224	0.2987	0.292	0.3037	0.2948	0.1023	0.0831	0.1133	0.1065	0.3284	0.3096	0.3258	0.3145	0.3935	0.3792	0.3908	0.3867	0.0528	0.0518	0.0527	0.0524	0.0534	0.0531	0.0539	0.053	0.3001	0.286	0.3015	0.2805	0.0478	0.0473	0.0472	0.0476	0.2571	0.2009	0.2646	0.2539
187583	37	0.2932	0.2817	0.2875	0.2854	0.2988	0.2897	0.2946	0.2883	0.3382	0.3247	0.3326	0.322	0.2986	0.2913	0.3049	0.2944	0.1036	0.0838	0.1151	0.1078	0.329	0.3102	0.3253	0.314	0.394	0.3785	0.3903	0.3862	0.0528	0.0517	0.0526	0.0524	0.0534	0.0531	0.054	0.053	0.2989	0.2849	0.3014	0.2798	0.0478	0.0472	0.0473	0.0476	0.2599	0.2072	0.2666	0.2573
188392	37	0.2928	0.2807	0.286	0.2841	0.2975	0.2889	0.293	0.2878	0.3379	0.3251	0.3321	0.3217	0.2985	0.291	0.3034	0.2944	0.1047	0.0848	0.1163	0.1093	0.3288	0.3095	0.3245	0.3132	0.3926	0.3776	0.3896	0.3848	0.0528	0.0518	0.0527	0.0525	0.0535	0.0531	0.054	0.053	0.2984	0.2832	0.3002	0.2794	0.0479	0.0473	0.0473	0.0476	0.2619	0.2127	0.2683	0.2588
189200	37	0.2917	0.2789	0.285	0.2829	0.2971	0.2884	0.2931	0.2869	0.3376	0.3245	0.3315	0.3211	0.2987	0.2912	0.3027	0.2934	0.106	0.0856	0.1179	0.1107	0.3283	0.3087	0.3245	0.3118	0.3906	0.3764	0.388	0.3833	0.0528	0.0518	0.0528	0.0524	0.0534	0.0531	0.0539	0.053	0.2974	0.2825	0.2989	0.2782	0.0478	0.0472	0.0472	0.0475	0.2637	0.2182	0.2698	0.2607
190009	37	0.2914	0.279	0.2851	0.2827	0.297	0.2881	0.2926	0.2866	0.3368	0.3242	0.3312	0.3211	0.2979	0.2904	0.304	0.2938	0.107	0.0862	0.1194	0.1119	0.3283	0.3078	0.3234	0.3116	0.3914	0.3765	0.3883	0.3844	0.0528	0.0517	0.0527	0.0524	0.0534	0.0531	0.0539	0.0531	0.2964	0.2813	0.2985	0.2784	0.0478	0.0472	0.0472	0.0476	0.2671	0.2244	0.2728	0.2631
190817	37	0.2902	0.2784	0.2851	0.2824	0.2967	0.2878	0.2916	0.2858	0.3365	0.3238	0.3311	0.3212	0.2983	0.2904	0.3034	0.2933	0.1089	0.0872	0.1212	0.1136	0.3274	0.3065	0.3237	0.3099	0.3909	0.3761	0.3881	0.3839	0.0528	0.0518	0.0528	0.0525	0.0535	0.0532	0.0539	0.053	0.2963	0.2805	0.2981	0.2781	0.0478	0.0473	0.0474	0.0476	0.2681	0.2299	0.2742	0.265
191626	37	0.29	0.2793	0.2841	0.2825	0.2966	0.287	0.2921	0.2859	0.3366	0.3234	0.3311	0.3232	0.2978	0.2898	0.3032	0.2932	0.1104	0.0881	0.1232	0.115	0.3276	0.306	0.3215	0.3091	0.3895	0.3756	0.3866	0.3824	0.0528	0.0518	0.0529	0.0525	0.0534	0.0532	0.054	0.053	0.2958	0.2798	0.2979	0.2777	0.0478	0.0473	0.0472	0.0476	0.2705	0.233	0.2771	0.268
192434	37.1	0.2887	0.2762	0.2827	0.2808	0.2954	0.2864	0.2895	0.2836	0.3357	0.3226	0.3302	0.3257	0.2979	0.2896	0.3018	0.2924	0.1116	0.089	0.1245	0.1163	0.3259	0.3045	0.3212	0.3077	0.3884	0.3745	0.3859	0.3814	0.0528	0.0517	0.0527	0.0525	0.0535	0.0532	0.054	0.053	0.2948	0.2792	0.2964	0.2774	0.0478	0.0473	0.0472	0.0476	0.272	0.2368	0.278	0.2692
193243	37	0.2882	0.2762	0.2826	0.28	0.2946	0.2857	0.2896	0.2839	0.3356	0.3229	0.3299	0.3267	0.2974	0.2895	0.3022	0.2922	0.1132	0.0897	0.1264	0.1179	0.3256	0.3037	0.3199	0.3067	0.3879	0.3737	0.3855	0.3806	0.0528	0.0517	0.0529	0.0525	0.0535	0.0531	0.054	0.0531	0.2942	0.2785	0.2961	0.2763	0.0478	0.0472	0.0472	0.0476	0.2749	0.24	0.2806	0.2714
194052	37	0.2874	0.2758	0.282	0.2798	0.2949	0.2858	0.2895	0.283	0.3354	0.3225	0.3302	0.3272	0.2972	0.2892	0.302	0.2916	0.1144	0.0907	0.1279	0.1192	0.3254	0.3029	0.3187	0.3057	0.3868	0.372	0.384	0.3793	0.0529	0.0518	0.0529	0.0526	0.0535	0.0533	0.054	0.053	0.2935	0.2777	0.2959	0.2757	0.0477	0.0473	0.0473	0.0475	0.2765	0.2432	0.2827	0.2732
194860	37	0.2867	0.2753	0.2819	0.2791	0.2946	0.2851	0.2888	0.2821	0.3348	0.3223	0.3301	0.3273	0.2974	0.2896	0.3022	0.292	0.116	0.0915	0.1297	0.1207	0.3245	0.3017	0.3176	0.3049	0.3872	0.3716	0.3835	0.3791	0.0529	0.0519	0.0529	0.0525	0.0535	0.0532	0.054	0.053	0.2933	0.2761	0.295	0.2759	0.0477	0.0472	0.0472	0.0475	0.2775	0.2457	0.2843	0.2746
195669	37	0.2858	0.2756	0.2814	0.2791	0.2931	0.2846	0.2879	0.2822	0.335	0.3213	0.3312	0.3272	0.2971	0.2888	0.3025	0.2911	0.118	0.0926	0.1316	0.1226	0.3233	0.3011	0.3157	0.3032	0.385	0.3702	0.382	0.3776	0.0528	0.0518	0.0529	0.0525	0.0535	0.0532	0.054	0.0531	0.2914	0.2763	0.2951	0.2752	0.0477	0.0472	0.0472	0.0475	0.2804	0.2485	0.2867	0.2778
196477	37	0.2857	0.2743	0.2802	0.2781	0.2929	0.2843	0.2869	0.2813	0.3351	0.3225	0.3333	0.3274	0.2961	0.2882	0.302	0.292	0.1195	0.0936	0.1337	0.1242	0.3227	0.2992	0.3152	0.3028	0.3848	0.3711	0.3825	0.378	0.0529	0.0518	0.0529	0.0526	0.0535	0.0533	0.054	0.053	0.2927	0.2763	0.2944	0.2751	0.0478	0.0472	0.0472	0.0476	0.2818	0.2506	0.2873	0.2781
197286	37	0.2855	0.274	0.2799	0.2778	0.2922	0.2832	0.287	0.2806	0.3372	0.3232	0.3356	0.3271	0.2962	0.2882	0.3013	0.2919	0.121	0.0945	0.1357	0.1264	0.3216	0.2991	0.3141	0.3014	0.3848	0.3706	0.3824	0.3773	0.0529	0.0518	0.0529	0.0526	0.0536	0.0532	0.054	0.0531	0.2914	0.2755	0.294	0.275	0.0477	0.0472	0.0472	0.0475	0.2842	0.2537	0.2886	0.2811
198094	37.1	0.2848	0.2737	0.2804	0.2777	0.2919	0.2835	0.2857	0.2794	0.3393	0.3257	0.3366	0.3264	0.2976	0.2886	0.3014	0.2915	0.1227	0.0954	0.1374	0.1277	0.3195	0.2985	0.314	0.3012	0.3857	0.3705	0.3831	0.3785	0.0529	0.0518	0.0529	0.0525	0.0535	0.0532	0.0539	0.053	0.2907	0.2743	0.2933	0.2741	0.0478	0.0472	0.0471	0.0476	0.2835	0.2542	0.2897	0.2806
198903	37.1	0.2841	0.2717	0.2775	0.2759	0.2901	0.2822	0.2841	0.2785	0.3404	0.3275	0.3371	0.3264	0.2962	0.2878	0.2997	0.2902	0.1246	0.0964	0.14	0.1295	0.3179	0.2961	0.312	0.2989	0.3821	0.3677	0.3798	0.374	0.0529	0.0518	0.053	0.0525	0.0535	0.0532	0.054	0.0531	0.2908	0.2731	0.2929	0.2732	0.0478	0.0472	0.0472	0.0475	0.2847	0.2569	0.291	0.2817
199711	37	0.2841	0.2722	0.2792	0.277	0.2913	0.2827	0.2845	0.2792	0.3412	0.3278	0.3377	0.3265	0.2968	0.288	0.3015	0.2913	0.1267	0.0978	0.1419	0.1315	0.3181	0.2965	0.3119	0.2992	0.3845	0.3696	0.381	0.3767	0.0529	0.0518	0.053	0.0526	0.0536	0.0533	0.0541	0.0531	0.2906	0.2728	0.2929	0.2746	0.0478	0.0473	0.0472	0.0476	0.2871	0.2581	0.2931	0.2847
200520	37.1	0.2833	0.2717	0.2776	0.276	0.2896	0.2817	0.2847	0.279	0.3411	0.3287	0.3374	0.3262	0.2956	0.2875	0.3002	0.2907	0.1286	0.0987	0.1444	0.1331	0.3167	0.295	0.3092	0.297	0.3813	0.367	0.3782	0.3735	0.0529	0.0519	0.053	0.0527	0.0537	0.0534	0.0541	0.0531	0.2901	0.2729	0.2928	0.2733	0.0477	0.0472	0.0472	0.0476	0.2898	0.2617	0.2953	0.2868
201328	37	0.2828	0.2712	0.2775	0.2753	0.2885	0.281	0.2838	0.2784	0.3412	0.3281	0.3368	0.3256	0.2957	0.2871	0.3	0.2899	0.1302	0.0997	0.1458	0.1348	0.3156	0.2934	0.308	0.2957	0.3798	0.3666	0.3784	0.3727	0.0529	0.0518	0.053	0.0527	0.0536	0.0533	0.054	0.0531	0.2894	0.272	0.2916	0.2731	0.0477	0.0472	0.0472	0.0476	0.2918	0.2637	0.2964	0.2887
202137	37	0.2826	0.2714	0.2776	0.2748	0.288	0.2803	0.2837	0.2779	0.3407	0.3279	0.3366	0.3256	0.2957	0.2873	0.3	0.2892	0.1324	0.1008	0.1482	0.1366	0.3147	0.2926	0.307	0.2949	0.3796	0.3656	0.3772	0.3723	0.0529	0.0518	0.053	0.0527	0.0536	0.0532	0.054	0.0531	0.2892	0.2719	0.2917	0.2721	0.0477	0.0472	0.0472	0.0475	0.2934	0.2657	0.298	0.2898
202946	37.1	0.282	0.2705	0.2767	0.2748	0.2879	0.2799	0.2828	0.2774	0.3403	0.3278	0.3363	0.3257	0.2944	0.2859	0.2998	0.2903	0.1343	0.102	0.1513	0.139	0.314	0.2913	0.3057	0.2937	0.38	0.365	0.377	0.3715	0.0529	0.0519	0.053	0.0528	0.0536	0.0533	0.0541	0.0531	0.2891	0.2721	0.2917	0.2726	0.0477	0.0472	0.0473	0.0475	0.2929	0.2664	0.2998	0.291
203754	37	0.2815	0.2693	0.2756	0.274	0.2868	0.2801	0.282	0.2764	0.3398	0.3273	0.3359	0.325	0.2949	0.2867	0.2988	0.2893	0.1361	0.1032	0.1532	0.1408	0.3118	0.2902	0.3047	0.292	0.3779	0.3641	0.3759	0.37	0.053	0.0519	0.0531	0.0528	0.0536	0.0534	0.0542	0.0531	0.2884	0.2706	0.2904	0.2712	0.0477	0.0472	0.0472	0.0476	0.2946	0.2683	0.3001	0.2915
204563	37	0.281	0.2691	0.2755	0.2733	0.2861	0.2797	0.281	0.2761	0.3398	0.3277	0.3352	0.3242	0.2955	0.2867	0.2984	0.2893	0.1382	0.1044	0.1555	0.1431	0.3102	0.289	0.3044	0.2906	0.3777	0.3634	0.3755	0.3695	0.0529	0.0519	0.053	0.0527	0.0536	0.0532	0.0541	0.053	0.2871	0.2709	0.2898	0.2706	0.0477	0.0473	0.0472	0.0476	0.2951	0.2704	0.3003	0.2921
205371	37	0.2809	0.2689	0.2761	0.2742	0.2862	0.279	0.2814	0.2763	0.3393	0.3278	0.3353	0.3246	0.295	0.2863	0.2993	0.2899	0.1406	0.1057	0.1583	0.145	0.3098	0.289	0.3035	0.2913	0.3786	0.3638	0.3752	0.371	0.053	0.0519	0.053	0.0527	0.0536	0.0533	0.0542	0.053	0.2877	0.27	0.29	0.2723	0.0477	0.0472	0.0471	0.0475	0.2968	0.2707	0.3022	0.2932
206180	37	0.2807	0.2683	0.2748	0.2725	0.2849	0.2785	0.2805	0.2759	0.3389	0.3267	0.3345	0.324	0.2941	0.2863	0.2983	0.2891	0.143	0.1068	0.1605	0.1471	0.3083	0.2869	0.301	0.2885	0.3758	0.3629	0.3742	0.3687	0.0529	0.0519	0.053	0.0527	0.0535	0.0533	0.0541	0.053	0.2872	0.2704	0.2894	0.271	0.0477	0.0472	0.0471	0.0475	0.298	0.273	0.3033	0.2951
206988	37	0.2802	0.2687	0.2755	0.2732	0.2849	0.2783	0.2808	0.2756	0.3387	0.326	0.3346	0.324	0.2946	0.2861	0.2996	0.2893	0.1455	0.1079	0.1632	0.1493	0.3078	0.2862	0.3008	0.2876	0.3775	0.3622	0.3738	0.3691	0.053	0.052	0.053	0.0528	0.0536	0.0533	0.0541	0.0531	0.287	0.2695	0.2891	0.2709	0.0476	0.0472	0.0472	0.0475	0.3001	0.2748	0.3046	0.2968
207797	37	0.2802	0.2678	0.2744	0.2721	0.2841	0.2778	0.2797	0.2746	0.3387	0.3264	0.3336	0.3236	0.2936	0.285	0.2987	0.2889	0.1479	0.1097	0.1657	0.1522	0.3065	0.2842	0.2989	0.2867	0.3754	0.3625	0.3739	0.3684	0.0531	0.052	0.053	0.0529	0.0537	0.0534	0.0541	0.0531	0.2871	0.2697	0.2891	0.2704	0.0476	0.0473	0.0472	0.0475	0.301	0.2756	0.3052	0.2976
208605	37	0.2797	0.269	0.2748	0.2724	0.284	0.2777	0.2798	0.2742	0.3384	0.3266	0.3342	0.3232	0.2944	0.2861	0.2991	0.2885	0.1503	0.1108	0.1683	0.1542	0.3055	0.284	0.2974	0.2849	0.3757	0.3608	0.373	0.3682	0.0531	0.052	0.0531	0.0528	0.0537	0.0534	0.0541	0.0532	0.2858	0.2688	0.2881	0.2701	0.0477	0.0472	0.0472	0.0475	0.3025	0.2768	0.3077	0.2981
209414	37	0.2797	0.2671	0.2745	0.2719	0.2834	0.2777	0.2793	0.274	0.3374	0.3256	0.334	0.3225	0.2947	0.2858	0.2983	0.2883	0.1532	0.1123	0.1712	0.1563	0.3037	0.2826	0.2968	0.2842	0.3757	0.361	0.3727	0.3678	0.053	0.0519	0.053	0.0528	0.0536	0.0534	0.0541	0.0531	0.2864	0.2679	0.2884	0.2695	0.0476	0.0472	0.0471	0.0474	0.3031	0.2781	0.3078	0.2986
210222	37	0.2787	0.2668	0.2735	0.2715	0.2826	0.2769	0.2787	0.2739	0.3376	0.3254	0.3333	0.3224	0.2937	0.2854	0.2981	0.2871	0.1554	0.1138	0.1739	0.1585	0.3025	0.2806	0.2947	0.282	0.3737	0.3598	0.3714	0.366	0.053	0.0519	0.053	0.0528	0.0536	0.0534	0.0541	0.0531	0.2847	0.2683	0.2878	0.2685	0.0476	0.0471	0.0471	0.0475	0.3042	0.2796	0.3087	0.3002
211031	37	0.2789	0.2664	0.2741	0.2711	0.2825	0.2766	0.2781	0.2734	0.3371	0.3256	0.3335	0.3225	0.2929	0.2843	0.298	0.288	0.1583	0.1155	0.1766	0.1618	0.3013	0.2796	0.2945	0.2819	0.3739	0.3604	0.3723	0.3668	0.0531	0.052	0.053	0.0529	0.0537	0.0534	0.054	0.0531	0.2858	0.268	0.288	0.269	0.0476	0.0472	0.0472	0.0475	0.3047	0.2804	0.3101	0.3004
211839	37.1	0.2785	0.2668	0.2736	0.2711	0.2819	0.276	0.2789	0.2735	0.3369	0.3242	0.3331	0.3225	0.2935	0.2848	0.2986	0.2872	0.1612	0.1167	0.1793	0.164	0.3001	0.2789	0.2926	0.2797	0.3731	0.3584	0.3702	0.3655	0.053	0.0519	0.053	0.0529	0.0537	0.0534	0.0541	0.0531	0.2852	0.2667	0.2872	0.2694	0.0476	0.0471	0.0471	0.0475	0.3069	0.2827	0.3114	0.3023
212648	37	0.2782	0.2658	0.2732	0.2706	0.2815	0.2757	0.2777	0.2731	0.3366	0.3246	0.332	0.322	0.2933	0.2845	0.2972	0.2875	0.1643	0.1184	0.1821	0.1672	0.2992	0.277	0.2908	0.2782	0.3726	0.3583	0.3701	0.3644	0.0531	0.052	0.0531	0.0529	0.0537	0.0534	0.0541	0.0531	0.2846	0.2675	0.2866	0.2682	0.0476	0.0472	0.0471	0.0475	0.3073	0.2838	0.3129	0.3037
213456	37	0.2781	0.2662	0.2733	0.2705	0.2815	0.2754	0.2779	0.2732	0.3364	0.3243	0.3323	0.322	0.2922	0.2837	0.298	0.2865	0.1673	0.12	0.1853	0.1698	0.2976	0.276	0.2892	0.2771	0.3717	0.357	0.3691	0.3643	0.0531	0.052	0.0532	0.053	0.0537	0.0535	0.0541	0.0531	0.2842	0.2672	0.2864	0.2687	0.0476	0.0472	0.0472	0.0475	0.3091	0.285	0.3146	0.3061
214265	37.1	0.2776	0.2654	0.2727	0.2696	0.2804	0.2754	0.277	0.2719	0.3362	0.3244	0.332	0.3213	0.2939	0.2849	0.2964	0.2858	0.1705	0.1218	0.1886	0.1723	0.296	0.2753	0.2887	0.2756	0.3708	0.3572	0.3689	0.3638	0.0531	0.052	0.0532	0.0529	0.0537	0.0534	0.0541	0.0531	0.2828	0.2658	0.2857	0.267	0.0476	0.0472	0.0472	0.0475	0.3105	0.2858	0.3126	0.3049
215073	37	0.2772	0.265	0.2719	0.27	0.2799	0.275	0.2763	0.2719	0.3359	0.3243	0.3319	0.3217	0.2923	0.2838	0.2962	0.2856	0.1739	0.1234	0.1919	0.1751	0.2951	0.274	0.2867	0.2746	0.3702	0.3573	0.3693	0.3625	0.0531	0.052	0.0531	0.053	0.0537	0.0535	0.0542	0.0532	0.2833	0.2662	0.2854	0.2676	0.0476	0.0472	0.0471	0.0475	0.3119	0.2867	0.3117	0.3035
215882	37	0.2771	0.2639	0.272	0.2692	0.279	0.2743	0.2767	0.2725	0.3355	0.3232	0.3312	0.3209	0.2922	0.2835	0.2961	0.2849	0.1775	0.1252	0.1948	0.1781	0.2932	0.2721	0.2853	0.2728	0.3699	0.3567	0.368	0.362	0.0532	0.0521	0.0532	0.053	0.0537	0.0534	0.0543	0.0532	0.2833	0.2661	0.2848	0.2671	0.0477	0.0472	0.0472	0.0475	0.3114	0.2882	0.3104	0.3017
216691	37	0.2772	0.263	0.271	0.269	0.2786	0.2745	0.2752	0.2713	0.335	0.3225	0.3311	0.321	0.2923	0.2837	0.2953	0.2847	0.181	0.127	0.1978	0.1802	0.292	0.2705	0.2847	0.2723	0.3695	0.356	0.3675	0.3609	0.0531	0.0521	0.0531	0.053	0.0538	0.0534	0.0542	0.0532	0.2827	0.2659	0.2848	0.2666	0.0476	0.0472	0.0472	0.0475	0.3102	0.289	0.308	0.3006
217499	37	0.2767	0.2642	0.2717	0.269	0.2793	0.2739	0.2761	0.2718	0.3349	0.3225	0.3304	0.3203	0.2916	0.2831	0.295	0.2845	0.1847	0.1287	0.2012	0.1838	0.2913	0.2699	0.2827	0.2707	0.369	0.3563	0.3677	0.3616	0.0531	0.0519	0.0531	0.0529	0.0537	0.0534	0.0541	0.0531	0.2823	0.2654	0.2843	0.2662	0.0475	0.0471	0.0471	0.0474	0.3089	0.2899	0.306	0.2994
218308	37	0.2765	0.2643	0.2715	0.2684	0.2786	0.2735	0.2758	0.2715	0.3349	0.3227	0.3305	0.3201	0.2909	0.2822	0.2944	0.2838	0.1888	0.1307	0.2043	0.1868	0.2896	0.2679	0.2814	0.2692	0.3671	0.3549	0.3665	0.3601	0.0531	0.0521	0.0532	0.053	0.0537	0.0535	0.0541	0.0532	0.2819	0.2651	0.2844	0.2659	0.0476	0.0472	0.0472	0.0475	0.308	0.2911	0.3053	0.2975
219116	37	0.2763	0.2638	0.2717	0.2686	0.2785	0.2731	0.2755	0.2709	0.3344	0.3224	0.33	0.3195	0.2906	0.2817	0.2947	0.2833	0.1927	0.1328	0.2078	0.1896	0.2887	0.2674	0.28	0.2679	0.3669	0.355	0.3665	0.3602	0.0532	0.0521	0.0532	0.0529	0.0537	0.0534	0.054	0.0531	0.2814	0.2645	0.2837	0.2656	0.0475	0.0471	0.0471	0.0475	0.3059	0.2928	0.3042	0.2965
219925	37	0.276	0.2629	0.2712	0.2685	0.2784	0.273	0.275	0.2704	0.3343	0.3223	0.3296	0.3195	0.2907	0.2823	0.2942	0.2833	0.1971	0.1349	0.2113	0.1929	0.287	0.2659	0.2793	0.2672	0.3676	0.3547	0.3663	0.3593	0.0531	0.0521	0.0532	0.053	0.0537	0.0534	0.0541	0.0532	0.2818	0.2645	0.2832	0.2651	0.0476	0.0471	0.0472	0.0475	0.3043	0.2942	0.302	0.2936
220733	37	0.2761	0.2638	0.2711	0.2685	0.2778	0.273	0.2755	0.2708	0.3338	0.3219	0.3297	0.3189	0.2898	0.2818	0.294	0.2821	0.2012	0.137	0.2147	0.196	0.2853	0.2644	0.2777	0.2657	0.3662	0.3532	0.3649	0.3591	0.0532	0.0521	0.0532	0.053	0.0538	0.0534	0.0542	0.0532	0.2808	0.2642	0.2831	0.2647	0.0476	0.0471	0.0472	0.0475	0.3036	0.2949	0.3005	0.293
221542	37.1	0.2758	0.2626	0.2706	0.2673	0.2774	0.2728	0.2746	0.2707	0.3337	0.3208	0.3292	0.3193	0.2899	0.2819	0.2927	0.2814	0.2061	0.1388	0.2183	0.1985	0.2843	0.2636	0.2768	0.2646	0.3658	0.3523	0.3639	0.3577	0.0532	0.052	0.0532	0.053	0.0537	0.0533	0.0541	0.0531	0.2808	0.2632	0.2827	0.2644	0.0476	0.0472	0.0471	0.0474	0.3008	0.2937	0.2974	0.2913
222351	37	0.2756	0.2627	0.2709	0.2674	0.2767	0.2719	0.275	0.2703	0.3332	0.3209	0.3293	0.3188	0.2894	0.2815	0.2932	0.2809	0.2109	0.1412	0.222	0.2017	0.2827	0.2625	0.2749	0.2632	0.3657	0.353	0.3641	0.3585	0.0532	0.0521	0.0532	0.053	0.0537	0.0534	0.0541	0.0531	0.2801	0.2633	0.2822	0.2641	0.0475	0.0472	0.0471	0.0474	0.299	0.2922	0.2958	0.2898
223159	37	0.2757	0.2633	0.271	0.2675	0.2776	0.2726	0.2742	0.2702	0.3333	0.3211	0.3288	0.3186	0.2891	0.2806	0.2924	0.2813	0.2157	0.1439	0.2247	0.2054	0.2821	0.2612	0.2751	0.2631	0.366	0.3522	0.3636	0.3584	0.0531	0.0521	0.0532	0.053	0.0537	0.0534	0.0541	0.0531	0.2802	0.2632	0.2818	0.2639	0.0475	0.0471	0.0471	0.0474	0.2977	0.291	0.2947	0.2884
223968	37	0.2761	0.2622	0.2706	0.2671	0.2765	0.2724	0.2741	0.2695	0.3329	0.3209	0.3282	0.3183	0.2891	0.2809	0.292	0.2808	0.2193	0.146	0.2261	0.2084	0.2809	0.2605	0.2743	0.2624	0.3662	0.3525	0.364	0.3584	0.0532	0.0521	0.0533	0.0531	0.0537	0.0534	0.0542	0.0531	0.2796	0.2621	0.2814	0.2639	0.0475	0.0471	0.0471	0.0475	0.297	0.2902	0.2925	0.286
224776	37	0.2755	0.2629	0.2708	0.2671	0.2762	0.2715	0.2743	0.2702	0.3326	0.3202	0.3283	0.3183	0.2881	0.2796	0.2919	0.2799	0.2243	0.1483	0.2285	0.2124	0.2789	0.2591	0.2714	0.2604	0.3644	0.3511	0.3622	0.3567	0.0533	0.0521	0.0532	0.0531	0.0537	0.0534	0.0542	0.0532	0.2788	0.2626	0.281	0.2631	0.0476	0.0472	0.0471	0.0475	0.2958	0.2879	0.2916	0.2847
225585	37.1	0.2751	0.262	0.2701	0.2668	0.2756	0.2714	0.2734	0.2695	0.3323	0.3202	0.3279	0.3178	0.2877	0.2795	0.2903	0.2794	0.2262	0.1511	0.2292	0.2146	0.2782	0.258	0.2709	0.2597	0.3634	0.3509	0.3623	0.3559	0.0533	0.0521	0.0533	0.0531	0.0537	0.0534	0.0542	0.0531	0.279	0.262	0.2806	0.263	0.0476	0.0472	0.0472	0.0475	0.292	0.2869	0.2895	0.2826
226393	37.1	0.2752	0.2619	0.2703	0.267	0.2757	0.2714	0.2732	0.2694	0.3322	0.3199	0.3273	0.3172	0.2867	0.279	0.2899	0.2789	0.2287	0.1537	0.2315	0.2174	0.2772	0.2573	0.27	0.2592	0.363	0.351	0.3624	0.3561	0.0532	0.0521	0.0532	0.053	0.0538	0.0534	0.0541	0.0531	0.2786	0.2618	0.2804	0.2623	0.0475	0.0471	0.0471	0.0475	0.2905	0.2851	0.2883	0.2816
227202	37	0.2751	0.2613	0.2706	0.2676	0.2757	0.2715	0.2731	0.2688	0.3319	0.3198	0.3274	0.317	0.287	0.2794	0.2893	0.2785	0.2301	0.1563	0.2325	0.219	0.2761	0.2569	0.2698	0.2584	0.3645	0.3515	0.3629	0.3565	0.0532	0.0521	0.0532	0.0531	0.0538	0.0534	0.0542	0.0532	0.2783	0.2605	0.2792	0.2622	0.0476	0.0471	0.0472	0.0474	0.2894	0.2827	0.2877	0.2797
228010	37	0.2757	0.2622	0.2711	0.267	0.2757	0.2716	0.2735	0.2695	0.3321	0.3189	0.327	0.3173	0.2859	0.2776	0.2899	0.2785	0.2325	0.1593	0.2339	0.2206	0.2751	0.2556	0.2689	0.2575	0.3628	0.3491	0.3613	0.3555	0.0532	0.0521	0.0532	0.053	0.0536	0.0533	0.0541	0.0531	0.2778	0.261	0.2797	0.2621	0.0475	0.0471	0.0471	0.0475	0.2895	0.2819	0.2867	0.28
228819	37	0.2748	0.2612	0.2708	0.2665	0.2747	0.2715	0.2731	0.2695	0.3315	0.3193	0.3267	0.3165	0.2855	0.2784	0.2889	0.2774	0.234	0.1619	0.2349	0.2221	0.2736	0.2542	0.2677	0.256	0.3632	0.349	0.3602	0.3544	0.0532	0.0521	0.0532	0.053	0.0536	0.0533	0.0541	0.0531	0.2777	0.2599	0.2786	0.2611	0.0475	0.0471	0.0471	0.0474	0.2872	0.2799	0.2839	0.2781
229627	37	0.2752	0.2609	0.2703	0.2666	0.2739	0.2707	0.2729	0.2693	0.3311	0.3183	0.3268	0.3167	0.2847	0.2776	0.2882	0.2768	0.2366	0.165	0.2359	0.2236	0.2726	0.2536	0.2666	0.2552	0.3623	0.3489	0.3607	0.3543	0.0533	0.0521	0.0532	0.0531	0.0537	0.0533	0.0541	0.0531	0.2767	0.2602	0.2783	0.2614	0.0476	0.0471	0.0471	0.0475	0.2853	0.2787	0.2832	0.2764
230436	37.1	0.2751	0.2614	0.2705	0.2661	0.2746	0.2709	0.2728	0.2688	0.331	0.3186	0.3263	0.3163	0.285	0.2777	0.2876	0.2766	0.2375	0.1678	0.2368	0.2248	0.2718	0.2531	0.2657	0.2545	0.3627	0.3488	0.3604	0.3544	0.0532	0.0521	0.0532	0.053	0.0537	0.0533	0.054	0.0531	0.2769	0.259	0.278	0.2606	0.0475	0.0471	0.0471	0.0474	0.2834	0.2769	0.2812	0.2752
231244	37.1	0.2754	0.2612	0.2708	0.2661	0.275	0.2705	0.2728	0.269	0.3307	0.3192	0.3259	0.3159	0.2841	0.2767	0.2872	0.2762	0.239	0.1716	0.2376	0.2256	0.2708	0.252	0.2649	0.2538	0.3615	0.3482	0.3596	0.3533	0.0532	0.0522	0.0533	0.053	0.0536	0.0533	0.0541	0.0531	0.2766	0.2591	0.2778	0.2602	0.0475	0.0472	0.0471	0.0474	0.2828	0.2758	0.2802	0.2739
232053	37.1	0.2748	0.2609	0.2698	0.2664	0.274	0.2703	0.2725	0.2689	0.3304	0.3188	0.3256	0.3155	0.2834	0.276	0.2868	0.2762	0.2403	0.1747	0.2385	0.2273	0.2696	0.251	0.2637	0.253	0.3611	0.3474	0.3588	0.3527	0.0532	0.0522	0.0532	0.0531	0.0536	0.0534	0.0541	0.0532	0.2756	0.2592	0.2773	0.2595	0.0476	0.0471	0.0471	0.0475	0.2814	0.2745	0.2784	0.2727
232861	37.1	0.2745	0.261	0.2704	0.2659	0.2742	0.2703	0.2723	0.2683	0.33	0.3177	0.3253	0.3154	0.2831	0.2763	0.2856	0.275	0.2416	0.1778	0.239	0.2279	0.2695	0.2508	0.2633	0.2524	0.3617	0.3474	0.3595	0.3529	0.0533	0.0521	0.0532	0.0531	0.0535	0.0533	0.054	0.053	0.2755	0.2576	0.2766	0.2597	0.0475	0.0471	0.0471	0.0474	0.2795	0.2725	0.2778	0.2704
233670	37	0.2748	0.262	0.2704	0.2664	0.2738	0.2705	0.273	0.2693	0.3301	0.3186	0.3256	0.3158	0.2821	0.2753	0.2859	0.2744	0.2435	0.1815	0.2401	0.2291	0.2679	0.2496	0.2613	0.2507	0.3594	0.3459	0.3579	0.3523	0.0533	0.0521	0.0533	0.0531	0.0537	0.0533	0.054	0.0531	0.2751	0.2583	0.2771	0.2595	0.0475	0.0471	0.0471	0.0475	0.28	0.2716	0.2766	0.2701
234478	37	0.2745	0.2605	0.269	0.266	0.2735	0.27	0.2729	0.2688	0.3297	0.318	0.3254	0.3148	0.2816	0.2744	0.2843	0.2739	0.2444	0.1855	0.2405	0.2299	0.2667	0.2483	0.2606	0.2503	0.3585	0.3461	0.3575	0.3509	0.0532	0.0521	0.0534	0.0531	0.0536	0.0533	0.054	0.0531	0.2747	0.2581	0.2763	0.2587	0.0475	0.0471	0.047	0.0475	0.2771	0.2697	0.2756	0.2688
235287	37	0.2747	0.261	0.2698	0.2662	0.2742	0.2705	0.2727	0.2687	0.3294	0.3177	0.325	0.3153	0.2816	0.2741	0.2848	0.2744	0.2449	0.1893	0.2412	0.2305	0.2671	0.2485	0.2615	0.2507	0.3604	0.3469	0.3587	0.3525	0.0533	0.0522	0.0533	0.0531	0.0535	0.0533	0.054	0.0531	0.2743	0.2578	0.2757	0.2582	0.0475	0.0471	0.0471	0.0474	0.2762	0.2683	0.275	0.2682
236095	37	0.2744	0.2602	0.2691	0.2659	0.2734	0.2698	0.2719	0.2679	0.3291	0.3178	0.3242	0.3148	0.2802	0.2735	0.283	0.2735	0.2461	0.1932	0.2411	0.2315	0.265	0.2467	0.2598	0.2494	0.3581	0.3462	0.3575	0.351	0.0533	0.0522	0.0533	0.0531	0.0536	0.0533	0.0541	0.053	0.274	0.2574	0.2751	0.258	0.0475	0.0471	0.0472	0.0475	0.2744	0.2665	0.2733	0.2664
236904	37.1	0.2738	0.2597	0.2685	0.2654	0.2726	0.2697	0.272	0.2685	0.3288	0.3172	0.3245	0.3147	0.2796	0.2737	0.2831	0.2728	0.2466	0.1976	0.2415	0.2314	0.2642	0.2459	0.2591	0.2479	0.3575	0.3452	0.3565	0.3495	0.0533	0.0521	0.0533	0.0531	0.0536	0.0534	0.0541	0.0531	0.2731	0.257	0.2749	0.2573	0.0475	0.0471	0.0471	0.0474	0.2736	0.2657	0.2716	0.2654
237713	37	0.2738	0.2593	0.2688	0.2653	0.2731	0.2701	0.2718	0.2682	0.3286	0.3176	0.3239	0.3144	0.2794	0.2736	0.2829	0.2727	0.2473	0.2015	0.2413	0.2316	0.2636	0.246	0.2591	0.2483	0.3587	0.3449	0.3568	0.3501	0.0533	0.0521	0.0532	0.0531	0.0535	0.0534	0.054	0.053	0.2729	0.2558	0.2743	0.2569	0.0475	0.0471	0.0471	0.0474	0.2728	0.264	0.2705	0.2651
238521	37.1	0.2735	0.2594	0.2678	0.2652	0.2727	0.2696	0.2721	0.2677	0.3286	0.3176	0.3239	0.3139	0.2788	0.2733	0.2824	0.2719	0.2483	0.2045	0.2413	0.2325	0.2626	0.2447	0.2572	0.2467	0.3581	0.3435	0.3551	0.3488	0.0532	0.0521	0.0534	0.0531	0.0536	0.0533	0.054	0.0531	0.2722	0.2555	0.2744	0.2563	0.0475	0.0471	0.0471	0.0474	0.2716	0.263	0.269	0.2638
239330	37	0.2732	0.2588	0.2671	0.2653	0.2728	0.2693	0.2715	0.2669	0.3281	0.3172	0.3234	0.3139	0.2783	0.272	0.2809	0.2713	0.2484	0.2074	0.2416	0.2323	0.2621	0.2443	0.2568	0.2462	0.3565	0.3444	0.3553	0.3487	0.0533	0.0522	0.0533	0.0532	0.0537	0.0534	0.054	0.0531	0.2723	0.2558	0.2737	0.2563	0.0475	0.0471	0.0471	0.0475	0.2698	0.2618	0.2693	0.2618
240138	37.1	0.2733	0.2585	0.2679	0.2639	0.2728	0.2693	0.2715	0.2674	0.3277	0.316	0.3233	0.3133	0.2777	0.2717	0.2815	0.2702	0.2489	0.2096	0.2422	0.2331	0.2614	0.244	0.256	0.2455	0.3569	0.3428	0.3547	0.3486	0.0533	0.052	0.0533	0.053	0.0536	0.0533	0.054	0.053	0.2719	0.2549	0.2731	0.2556	0.0475	0.0471	0.047	0.0474	0.2695	0.2598	0.2673	0.2617
240947	37.1	0.2728	0.258	0.2669	0.264	0.2724	0.2693	0.2713	0.2663	0.3276	0.3163	0.3227	0.3129	0.2774	0.2718	0.2811	0.2703	0.2494	0.2115	0.2424	0.233	0.2608	0.2427	0.2558	0.2453	0.357	0.3432	0.3548	0.3483	0.0532	0.0521	0.0534	0.0531	0.0534	0.0533	0.054	0.053	0.2718	0.2541	0.2729	0.2555	0.0474	0.047	0.047	0.0474	0.2684	0.2593	0.2665	0.261
241755	37.1	0.2722	0.2578	0.2662	0.2639	0.2723	0.2685	0.2708	0.2665	0.3272	0.3163	0.3225	0.313	0.2768	0.2706	0.2797	0.2699	0.2498	0.2135	0.2422	0.2337	0.2598	0.2422	0.2545	0.2441	0.3548	0.343	0.3544	0.3473	0.0533	0.0521	0.0534	0.0531	0.0535	0.0532	0.054	0.053	0.2709	0.2547	0.2722	0.2547	0.0475	0.047	0.0471	0.0474	0.2671	0.2584	0.2651	0.2605
242564	37	0.2722	0.2577	0.2663	0.2631	0.2726	0.2687	0.2711	0.266	0.3272	0.3166	0.3222	0.3129	0.2765	0.2705	0.2802	0.27	0.2505	0.215	0.2427	0.2337	0.2599	0.242	0.2547	0.2441	0.3563	0.343	0.3544	0.3479	0.0533	0.0522	0.0533	0.0531	0.0535	0.0533	0.054	0.053	0.2705	0.2546	0.2723	0.2556	0.0475	0.0472	0.0471	0.0475	0.2669	0.2575	0.265	0.2598
243372	37	0.2713	0.2568	0.2659	0.2627	0.2726	0.2682	0.2707	0.2659	0.3274	0.3161	0.3221	0.3126	0.2759	0.2703	0.2798	0.2696	0.2505	0.2169	0.2422	0.2338	0.2591	0.2414	0.2542	0.2438	0.3565	0.3425	0.3536	0.3477	0.0533	0.0522	0.0534	0.0532	0.0536	0.0533	0.054	0.053	0.2702	0.2532	0.2711	0.2544	0.0475	0.0471	0.0472	0.0474	0.2662	0.2561	0.2635	0.2585
244181	37	0.2711	0.2565	0.2653	0.2627	0.273	0.268	0.2706	0.2653	0.3268	0.3159	0.3218	0.3122	0.2759	0.2696	0.2795	0.2692	0.2511	0.2182	0.2423	0.2337	0.2588	0.2412	0.2539	0.2435	0.3556	0.3423	0.3538	0.3476	0.0532	0.0521	0.0533	0.0531	0.0534	0.0532	0.0539	0.053	0.2702	0.2535	0.2716	0.2547	0.0475	0.0471	0.0471	0.0474	0.2649	0.2551	0.2635	0.2584
244989	37.1	0.2702	0.2558	0.2646	0.2621	0.2721	0.2675	0.2694	0.2645	0.3267	0.3145	0.3215	0.3125	0.2751	0.2692	0.2777	0.2679	0.2508	0.2196	0.2421	0.2333	0.2572	0.2404	0.2523	0.2418	0.3542	0.3419	0.3534	0.3462	0.0533	0.0522	0.0534	0.0532	0.0535	0.0532	0.054	0.0531	0.2692	0.2522	0.2702	0.2537	0.0475	0.0471	0.0471	0.0474	0.2623	0.2531	0.2624	0.2563
245798	37	0.27	0.2557	0.2641	0.2615	0.272	0.2673	0.2694	0.2648	0.3264	0.315	0.3214	0.3115	0.2743	0.2693	0.2775	0.2679	0.2505	0.2209	0.2421	0.2333	0.2568	0.2393	0.2521	0.2413	0.354	0.341	0.3524	0.3459	0.0533	0.0522	0.0535	0.0531	0.0535	0.0533	0.054	0.0531	0.2693	0.2521	0.2702	0.2533	0.0475	0.0471	0.0471	0.0474	0.2628	0.2524	0.261	0.2558
246606	37.1	0.2698	0.2547	0.2642	0.2612	0.2716	0.267	0.2688	0.2637	0.3262	0.3154	0.3211	0.3117	0.2744	0.2688	0.2775	0.2677	0.2501	0.222	0.2414	0.233	0.2568	0.2391	0.2524	0.242	0.355	0.342	0.3534	0.3471	0.0533	0.0521	0.0534	0.0532	0.0535	0.0532	0.054	0.0531	0.2685	0.2516	0.2696	0.2534	0.0475	0.0471	0.0471	0.0474	0.2617	0.252	0.2604	0.255
247415	37.1	0.2691	0.2552	0.2632	0.2606	0.2714	0.2657	0.2684	0.2637	0.3256	0.3148	0.3207	0.3112	0.2733	0.2683	0.2763	0.2668	0.2509	0.2233	0.2422	0.2325	0.2551	0.2384	0.2498	0.2396	0.353	0.3404	0.3521	0.345	0.0533	0.0521	0.0533	0.0531	0.0534	0.0532	0.0539	0.053	0.268	0.2519	0.2693	0.2528	0.0475	0.0471	0.047	0.0474	0.2607	0.2503	0.2606	0.2544
248223	37	0.2692	0.254	0.2629	0.2603	0.2713	0.2658	0.2677	0.2631	0.3255	0.315	0.3202	0.311	0.2729	0.2678	0.2766	0.2669	0.2504	0.224	0.2414	0.233	0.2547	0.2383	0.2505	0.2402	0.3537	0.3404	0.3518	0.3464	0.0532	0.0521	0.0533	0.053	0.0534	0.0532	0.0539	0.053	0.2677	0.2512	0.2689	0.2526	0.0474	0.047	0.047	0.0474	0.2612	0.2505	0.2594	0.254
249032	37.1	0.2683	0.2538	0.2624	0.2593	0.2713	0.2658	0.2677	0.2625	0.3249	0.314	0.3204	0.3108	0.2727	0.2679	0.2762	0.2662	0.2502	0.2251	0.2411	0.2327	0.254	0.2375	0.2495	0.2394	0.3536	0.3388	0.3514	0.3452	0.0533	0.0522	0.0533	0.0531	0.0534	0.0532	0.0539	0.0529	0.2679	0.2505	0.2684	0.2516	0.0474	0.047	0.047	0.0474	0.2601	0.2495	0.2585	0.2531
249840	37	0.2682	0.2528	0.2625	0.2596	0.2713	0.2648	0.267	0.2617	0.3248	0.3136	0.3203	0.3109	0.2722	0.2666	0.275	0.2659	0.2499	0.226	0.2414	0.2318	0.2539	0.2368	0.2492	0.239	0.3532	0.3405	0.3524	0.3451	0.0532	0.0522	0.0534	0.0531	0.0535	0.0532	0.0539	0.0529	0.267	0.251	0.2681	0.2523	0.0475	0.047	0.0471	0.0474	0.2591	0.2485	0.2586	0.2517
250649	37	0.2672	0.2525	0.2606	0.2581	0.2698	0.2642	0.2664	0.2608	0.3248	0.313	0.3198	0.3103	0.2714	0.2662	0.274	0.265	0.2497	0.2264	0.241	0.2321	0.252	0.236	0.2482	0.2374	0.3503	0.3382	0.35	0.3421	0.0533	0.0521	0.0533	0.0531	0.0534	0.0532	0.0538	0.0529	0.2667	0.2497	0.2673	0.2504	0.0474	0.047	0.047	0.0473	0.2572	0.2482	0.2575	0.251
251457	37	0.2668	0.2523	0.2613	0.2579	0.2706	0.2642	0.2664	0.2614	0.325	0.3133	0.3198	0.3101	0.2717	0.2669	0.2751	0.2652	0.2493	0.2273	0.2406	0.2317	0.2525	0.236	0.2477	0.2377	0.3522	0.3384	0.3497	0.3442	0.0534	0.0523	0.0534	0.0532	0.0535	0.0532	0.0539	0.0529	0.2668	0.2493	0.2674	0.252	0.0475	0.0471	0.047	0.0474	0.2581	0.2475	0.2572	0.2509
252266	37.1	0.266	0.2509	0.2596	0.2573	0.2695	0.2633	0.2655	0.2601	0.3243	0.312	0.319	0.3099	0.271	0.2657	0.2729	0.2646	0.2494	0.2275	0.2401	0.231	0.2509	0.2349	0.2466	0.2362	0.3513	0.3379	0.3497	0.3424	0.0533	0.0522	0.0533	0.0532	0.0534	0.0532	0.0538	0.0528	0.2665	0.2487	0.2666	0.2501	0.0474	0.047	0.047	0.0473	0.2562	0.246	0.2557	0.249
253075	37	0.2657	0.2514	0.2601	0.2568	0.2694	0.2632	0.2655	0.2607	0.3243	0.3122	0.3189	0.3099	0.2704	0.2655	0.2741	0.2639	0.2495	0.2276	0.2402	0.2312	0.2507	0.2343	0.246	0.2358	0.3511	0.3378	0.3494	0.3431	0.0533	0.0522	0.0534	0.0531	0.0534	0.0532	0.0539	0.0528	0.2647	0.249	0.2666	0.2498	0.0475	0.0471	0.047	0.0473	0.257	0.245	0.2554	0.25
253883	37	0.2657	0.2504	0.2596	0.2568	0.2689	0.2625	0.2652	0.2597	0.3239	0.3122	0.3187	0.3093	0.2702	0.2643	0.2731	0.264	0.2491	0.2289	0.2403	0.2303	0.2508	0.2335	0.2463	0.2359	0.3511	0.3383	0.3495	0.3423	0.0533	0.0522	0.0534	0.0532	0.0533	0.0531	0.0538	0.0528	0.2652	0.2489	0.2664	0.2501	0.0474	0.047	0.047	0.0473	0.2564	0.2447	0.2546	0.2499
254692	37	0.2644	0.2499	0.2586	0.2563	0.2686	0.2623	0.2642	0.2593	0.324	0.3127	0.3183	0.3088	0.2695	0.2646	0.2725	0.2634	0.2483	0.2285	0.2397	0.2298	0.2494	0.233	0.2451	0.2351	0.3507	0.3375	0.3494	0.3414	0.0533	0.0522	0.0534	0.0531	0.0534	0.0531	0.0537	0.0529	0.2647	0.2482	0.2649	0.2481	0.0474	0.047	0.047	0.0473	0.255	0.2439	0.254	0.2482
255501	37	0.2645	0.2497	0.2581	0.2548	0.2682	0.2611	0.2637	0.2589	0.3236	0.3124	0.3183	0.3089	0.2686	0.2648	0.272	0.2638	0.2482	0.2293	0.2395	0.2301	0.2494	0.2327	0.2448	0.2349	0.3506	0.3373	0.349	0.3413	0.0533	0.0523	0.0535	0.0532	0.0534	0.0532	0.0539	0.0529	0.2644	0.248	0.265	0.2494	0.0475	0.0471	0.047	0.0474	0.2549	0.2435	0.2533	0.2488
256309	37.1	0.264	0.2495	0.2576	0.2548	0.2673	0.261	0.2637	0.2587	0.3236	0.312	0.3182	0.3089	0.2689	0.2648	0.272	0.2632	0.2481	0.2291	0.2392	0.2289	0.2486	0.2318	0.2439	0.2335	0.3498	0.3371	0.3487	0.3416	0.0533	0.0523	0.0533	0.0532	0.0533	0.0532	0.0537	0.0528	0.2638	0.2478	0.2648	0.2489	0.0474	0.047	0.047	0.0473	0.2545	0.243	0.2533	0.2485
257118	37	0.263	0.2488	0.2575	0.2545	0.2674	0.2605	0.2631	0.2581	0.3227	0.3118	0.3177	0.3085	0.2681	0.2634	0.2719	0.2625	0.248	0.229	0.2383	0.2284	0.248	0.2313	0.2438	0.2333	0.3493	0.336	0.3478	0.3409	0.0532	0.0522	0.0534	0.0531	0.0533	0.0531	0.0537	0.0528	0.263	0.2473	0.2645	0.2478	0.0473	0.0471	0.047	0.0474	0.2535	0.2422	0.2524	0.2476
257926	37	0.2632	0.2483	0.2568	0.2544	0.267	0.2601	0.2625	0.2572	0.3227	0.3113	0.3177	0.3082	0.2678	0.2639	0.2713	0.2625	0.2471	0.2299	0.2375	0.2276	0.2473	0.2312	0.2433	0.2337	0.3492	0.336	0.3477	0.341	0.0534	0.0523	0.0534	0.0533	0.0533	0.0531	0.0538	0.0529	0.2638	0.2465	0.2639	0.2477	0.0475	0.0471	0.047	0.0473	0.2527	0.2417	0.2524	0.2472
258735	37	0.2623	0.2475	0.2558	0.2534	0.2662	0.2597	0.262	0.2571	0.3225	0.3116	0.3179	0.3079	0.2672	0.2628	0.2705	0.2618	0.2472	0.2297	0.2373	0.2275	0.2463	0.2302	0.2423	0.232	0.3482	0.3351	0.3463	0.3391	0.0534	0.0523	0.0534	0.0532	0.0533	0.0531	0.0538	0.0529	0.2632	0.2466	0.2637	0.2469	0.0474	0.047	0.0471	0.0474	0.2526	0.2408	0.2516	0.2472
259543	37	0.262	0.2472	0.2559	0.2536	0.2664	0.2591	0.2613	0.2569	0.3224	0.3114	0.317	0.3078	0.2668	0.2628	0.2701	0.2618	0.2468	0.2297	0.2368	0.227	0.2466	0.2299	0.2423	0.2322	0.3496	0.3363	0.3477	0.3408	0.0534	0.0523	0.0534	0.0532	0.0533	0.0531	0.0538	0.0529	0.2629	0.2462	0.2634	0.2479	0.0474	0.0471	0.047	0.0473	0.2517	0.2404	0.2515	0.2462
260352	37	0.2616	0.2467	0.2551	0.253	0.2653	0.2583	0.2607	0.2562	0.3223	0.3114	0.3169	0.3079	0.2663	0.262	0.27	0.2616	0.2468	0.23	0.2361	0.2261	0.246	0.2294	0.2412	0.2311	0.3481	0.3356	0.3472	0.3399	0.0534	0.0523	0.0534	0.0532	0.0533	0.0532	0.0537	0.0528	0.2621	0.2454	0.2623	0.2472	0.0474	0.0471	0.047	0.0473	0.2512	0.24	0.2503	0.2456
261160	37.1	0.2609	0.2467	0.2551	0.2524	0.265	0.2584	0.2607	0.2556	0.3219	0.3105	0.3174	0.3077	0.2669	0.2621	0.2699	0.2609	0.2468	0.2296	0.236	0.2253	0.2452	0.2294	0.2414	0.2311	0.3479	0.3348	0.3461	0.3397	0.0534	0.0523	0.0535	0.0532	0.0534	0.0532	0.0538	0.0528	0.2616	0.2456	0.2628	0.2462	0.0474	0.047	0.047	0.0474	0.252	0.2395	0.2499	0.2459
261969	37	0.2602	0.2459	0.2548	0.2519	0.2646	0.2577	0.2602	0.255	0.3219	0.3111	0.3168	0.3074	0.2661	0.262	0.2696	0.2611	0.2462	0.2297	0.2356	0.2246	0.2445	0.2284	0.2405	0.2301	0.3474	0.3347	0.3463	0.3391	0.0535	0.0524	0.0535	0.0533	0.0533	0.0532	0.0538	0.0528	0.2616	0.2452	0.2621	0.2462	0.0475	0.0471	0.047	0.0473	0.251	0.2389	0.2503	0.2447
262778	37	0.2601	0.2457	0.2541	0.2514	0.2639	0.2572	0.2599	0.2547	0.3218	0.3101	0.3165	0.3074	0.2659	0.2619	0.2695	0.2612	0.2456	0.2296	0.2354	0.2237	0.2441	0.2278	0.2398	0.2299	0.3482	0.3349	0.3461	0.3392	0.0534	0.0523	0.0535	0.0533	0.0534	0.0531	0.0538	0.0529	0.2611	0.2444	0.2619	0.2464	0.0475	0.047	0.047	0.0473	0.2508	0.2379	0.2494	0.2444
263586	37	0.2591	0.2452	0.2534	0.2506	0.2638	0.2563	0.2592	0.2542	0.3212	0.3099	0.3161	0.3067	0.2651	0.2611	0.269	0.2604	0.2449	0.2295	0.2347	0.2232	0.2435	0.2274	0.2389	0.2287	0.3467	0.3344	0.3455	0.3389	0.0534	0.0524	0.0535	0.0532	0.0534	0.0531	0.0538	0.0528	0.2607	0.2444	0.2613	0.2458	0.0474	0.0471	0.047	0.0473	0.2494	0.2379	0.2488	0.2445
264395	37	0.259	0.2442	0.2527	0.2503	0.2633	0.2561	0.2588	0.2535	0.3212	0.3099	0.316	0.3069	0.2653	0.2604	0.2676	0.2601	0.2446	0.2288	0.2344	0.2227	0.2431	0.227	0.2386	0.2282	0.3464	0.3342	0.3456	0.3387	0.0534	0.0523	0.0534	0.0532	0.0534	0.0532	0.0537	0.0528	0.2602	0.2446	0.2612	0.2457	0.0474	0.047	0.047	0.0473	0.249	0.2368	0.2489	0.2438
265203	37	0.2586	0.2442	0.2532	0.2501	0.2625	0.2558	0.2587	0.2534	0.3212	0.3103	0.3163	0.3067	0.2649	0.2607	0.2685	0.2605	0.2444	0.2289	0.2336	0.2218	0.2429	0.2273	0.2384	0.2282	0.3472	0.3333	0.3448	0.3393	0.0533	0.0523	0.0534	0.0531	0.0533	0.0531	0.0536	0.0527	0.2599	0.2441	0.2602	0.246	0.0474	0.0469	0.0469	0.0473	0.25	0.237	0.2488	0.2437
266012	37	0.2578	0.2431	0.2517	0.2489	0.2621	0.2556	0.2578	0.2525	0.3206	0.31	0.3157	0.3065	0.2641	0.2601	0.2675	0.2594	0.2433	0.2282	0.233	0.2211	0.242	0.2259	0.2377	0.2272	0.3456	0.333	0.3446	0.3376	0.0534	0.0524	0.0534	0.0532	0.0534	0.0531	0.0537	0.0528	0.2601	0.2431	0.26	0.2443	0.0474	0.047	0.047	0.0473	0.2484	0.2365	0.2477	0.243
266820	37.1	0.2576	0.2426	0.2514	0.2487	0.2615	0.255	0.2571	0.252	0.3204	0.3095	0.3158	0.3063	0.2644	0.2598	0.2675	0.2594	0.2432	0.2282	0.2323	0.2197	0.2415	0.2255	0.2372	0.227	0.3464	0.3331	0.3446	0.3378	0.0534	0.0523	0.0535	0.0532	0.0534	0.0531	0.0537	0.0528	0.2591	0.2431	0.2594	0.2445	0.0474	0.047	0.047	0.0473	0.2482	0.2357	0.2472	0.2426
267629	37	0.2573	0.2425	0.2511	0.2481	0.2613	0.2545	0.2571	0.2521	0.3204	0.3099	0.3153	0.3061	0.2639	0.2594	0.2673	0.2594	0.2425	0.2277	0.2319	0.219	0.2414	0.2254	0.2368	0.2268	0.3467	0.3326	0.3444	0.3372	0.0535	0.0524	0.0536	0.0532	0.0533	0.0531	0.0538	0.0528	0.2591	0.2424	0.2593	0.2444	0.0474	0.047	0.047	0.0474	0.2479	0.2356	0.2471	0.2423
268437	37	0.2557	0.242	0.2507	0.2477	0.261	0.2543	0.2562	0.2509	0.3203	0.3096	0.315	0.3058	0.2638	0.2593	0.2667	0.259	0.2422	0.2272	0.2308	0.218	0.2401	0.225	0.2372	0.2271	0.3452	0.3326	0.344	0.337	0.0534	0.0523	0.0535	0.0532	0.0533	0.0532	0.0536	0.0528	0.2576	0.2428	0.2586	0.2431	0.0474	0.047	0.047	0.0473	0.2472	0.2353	0.2466	0.2419
269246	37	0.2563	0.2414	0.2502	0.2472	0.2602	0.2535	0.2561	0.2506	0.32	0.3094	0.3146	0.3055	0.263	0.2591	0.2659	0.2582	0.2426	0.2272	0.2304	0.2179	0.2399	0.2241	0.2357	0.2258	0.3451	0.3323	0.3437	0.3369	0.0534	0.0524	0.0536	0.0533	0.0534	0.0532	0.0537	0.0527	0.2582	0.242	0.2581	0.2435	0.0474	0.047	0.047	0.0474	0.247	0.235	0.2464	0.2419
270054	37	0.2563	0.2412	0.2505	0.2473	0.2603	0.2537	0.2554	0.2504	0.3198	0.309	0.315	0.3054	0.2637	0.2597	0.2666	0.2597	0.2421	0.2269	0.2298	0.2168	0.2405	0.225	0.2368	0.2268	0.3464	0.3329	0.3442	0.3382	0.0535	0.0524	0.0536	0.0533	0.0534	0.0532	0.0537	0.0528	0.2575	0.2411	0.2579	0.2438	0.0475	0.0471	0.0471	0.0474	0.2478	0.2348	0.2459	0.242
270863	37	0.2552	0.2405	0.2494	0.2465	0.2593	0.2526	0.2551	0.2498	0.3198	0.3092	0.3144	0.3053	0.263	0.2584	0.2659	0.2585	0.2413	0.2259	0.2297	0.2156	0.2398	0.2238	0.2362	0.2259	0.3462	0.3323	0.3435	0.3373	0.0534	0.0523	0.0535	0.0532	0.0532	0.053	0.0536	0.0526	0.2573	0.2407	0.2571	0.2428	0.0474	0.047	0.0469	0.0473	0.2467	0.2342	0.2458	0.2406
271671	37	0.2546	0.2405	0.2493	0.2465	0.2593	0.2528	0.255	0.2494	0.3196	0.3078	0.3143	0.3051	0.2628	0.2583	0.2667	0.2579	0.2404	0.2256	0.229	0.2149	0.2381	0.2237	0.2357	0.2253	0.3449	0.3312	0.3426	0.3358	0.0534	0.0523	0.0534	0.0532	0.0533	0.053	0.0536	0.0526	0.2559	0.2409	0.257	0.242	0.0474	0.0469	0.047	0.0473	0.2463	0.2332	0.2451	0.2406
272480	37.1	0.2537	0.2406	0.2485	0.2456	0.2584	0.2518	0.2543	0.2491	0.3192	0.3091	0.3139	0.3047	0.2619	0.2577	0.2655	0.2573	0.2399	0.2258	0.2291	0.2148	0.2371	0.222	0.2339	0.2234	0.3428	0.3302	0.3415	0.3344	0.0535	0.0523	0.0536	0.0533	0.0533	0.0532	0.0537	0.0527	0.2558	0.2411	0.2566	0.2406	0.0474	0.047	0.047	0.0473	0.2461	0.233	0.2446	0.2405
273288	37	0.2535	0.2404	0.2491	0.2449	0.2585	0.2517	0.254	0.2486	0.3193	0.3086	0.3139	0.3043	0.2621	0.2575	0.2661	0.2574	0.2382	0.2252	0.2277	0.2136	0.2369	0.2229	0.2337	0.2234	0.344	0.3297	0.3415	0.3355	0.0533	0.0523	0.0534	0.0531	0.0532	0.053	0.0536	0.0527	0.2547	0.2402	0.2559	0.2421	0.0473	0.0469	0.0469	0.0472	0.2462	0.2328	0.2453	0.2401
274097	37.1	0.2532	0.2398	0.2484	0.2445	0.2577	0.2513	0.2536	0.2484	0.3193	0.3083	0.3144	0.3044	0.2615	0.2575	0.2656	0.2569	0.2374	0.2248	0.228	0.2137	0.2363	0.2219	0.2332	0.2225	0.3432	0.3297	0.3415	0.335	0.0534	0.0523	0.0535	0.0532	0.0532	0.053	0.0536	0.0527	0.2551	0.24	0.2556	0.2407	0.0474	0.047	0.047	0.0473	0.2457	0.2327	0.244	0.2399
274905	37	0.253	0.2383	0.2471	0.244	0.2569	0.2509	0.2528	0.248	0.3186	0.3082	0.3131	0.3041	0.2609	0.2569	0.264	0.2567	0.236	0.2239	0.2272	0.2125	0.236	0.2205	0.2323	0.2226	0.3427	0.3305	0.3412	0.3345	0.0534	0.0523	0.0534	0.0532	0.0533	0.053	0.0536	0.0527	0.2554	0.2395	0.2549	0.2401	0.0474	0.047	0.047	0.0472	0.2442	0.2322	0.2438	0.2393
275714	37	0.2526	0.2389	0.2475	0.2438	0.256	0.25	0.2525	0.2475	0.3186	0.3071	0.3137	0.3041	0.2606	0.2569	0.2646	0.2566	0.2351	0.2231	0.2267	0.2129	0.235	0.2208	0.2311	0.221	0.343	0.3295	0.3407	0.3343	0.0533	0.0524	0.0535	0.0532	0.0532	0.053	0.0537	0.0526	0.2541	0.2394	0.2546	0.2397	0.0474	0.0471	0.047	0.0472	0.2452	0.2317	0.2434	0.2398
276522	37	0.2519	0.2382	0.2464	0.2431	0.256	0.2499	0.2517	0.2463	0.3181	0.3075	0.3134	0.3041	0.2603	0.2568	0.2641	0.2562	0.2338	0.2225	0.2251	0.2119	0.2351	0.2197	0.2317	0.2215	0.3422	0.3301	0.3413	0.3337	0.0534	0.0524	0.0534	0.0532	0.0532	0.053	0.0536	0.0525	0.2538	0.2384	0.2537	0.2392	0.0474	0.047	0.0469	0.0472	0.2437	0.2311	0.2431	0.2387
277331	37.1	0.2518	0.2379	0.2462	0.2427	0.2556	0.2496	0.2515	0.2468	0.3182	0.3077	0.3126	0.3038	0.2601	0.2568	0.2635	0.2564	0.2326	0.2222	0.2246	0.2116	0.2353	0.2198	0.2311	0.2215	0.3432	0.3297	0.341	0.3347	0.0533	0.0523	0.0534	0.0531	0.0532	0.0529	0.0536	0.0525	0.2533	0.2381	0.2535	0.2387	0.0473	0.0469	0.0469	0.0473	0.2437	0.2312	0.2419	0.2383
278139	37	0.2511	0.2375	0.2457	0.2422	0.2554	0.249	0.2512	0.246	0.3179	0.3079	0.3125	0.3037	0.2602	0.2564	0.2635	0.2554	0.2317	0.221	0.2234	0.2108	0.234	0.219	0.2307	0.2204	0.3417	0.3291	0.3401	0.3331	0.0534	0.0524	0.0535	0.0532	0.0532	0.0531	0.0537	0.0527	0.2528	0.2379	0.2526	0.238	0.0474	0.047	0.047	0.0473	0.2436	0.2307	0.2426	0.2388
278948	37.1	0.2513	0.2369	0.2455	0.2419	0.2548	0.2488	0.251	0.2462	0.3179	0.307	0.3131	0.3037	0.2601	0.2559	0.2634	0.2557	0.2303	0.2207	0.2224	0.2102	0.234	0.2192	0.2306	0.2203	0.3426	0.3288	0.3402	0.3338	0.0535	0.0523	0.0535	0.0532	0.0532	0.053	0.0537	0.0526	0.2518	0.2372	0.2523	0.2379	0.0474	0.047	0.047	0.0473	0.2439	0.2306	0.2425	0.2387
279757	37.1	0.2504	0.2361	0.2448	0.2423	0.2543	0.2485	0.2502	0.245	0.3176	0.307	0.3124	0.3034	0.2598	0.2562	0.2627	0.2551	0.2291	0.2199	0.2211	0.2095	0.233	0.2182	0.23	0.2202	0.3415	0.3292	0.3402	0.3324	0.0534	0.0523	0.0534	0.0532	0.0531	0.0529	0.0535	0.0526	0.2517	0.237	0.251	0.2372	0.0473	0.0469	0.0469	0.0472	0.2428	0.2301	0.2422	0.2375
280565	37.1	0.2505	0.236	0.2445	0.2418	0.2543	0.2477	0.2495	0.245	0.3174	0.3074	0.3118	0.3034	0.2607	0.2555	0.2619	0.2554	0.2284	0.219	0.2203	0.2085	0.2333	0.2184	0.2298	0.22	0.3424	0.3299	0.3403	0.3334	0.0534	0.0524	0.0534	0.0532	0.0532	0.053	0.0535	0.0525	0.2508	0.2368	0.2508	0.2368	0.0473	0.047	0.0469	0.0472	0.2426	0.2303	0.2418	0.2374
281374	37	0.2497	0.2357	0.2439	0.2411	0.2533	0.2474	0.2495	0.2448	0.317	0.3057	0.3113	0.3028	0.2594	0.255	0.2614	0.2545	0.2274	0.2175	0.2194	0.2076	0.2322	0.2174	0.2286	0.2181	0.3404	0.3287	0.3399	0.3323	0.0534	0.0524	0.0534	0.0532	0.0531	0.0529	0.0535	0.0525	0.2497	0.2365	0.2498	0.2355	0.0474	0.0469	0.0469	0.0473	0.2418	0.2292	0.2419	0.2364
282182	37	0.2492	0.2353	0.2444	0.2407	0.2534	0.2474	0.2494	0.2444	0.3168	0.3059	0.3116	0.3026	0.2592	0.2547	0.2631	0.2547	0.2266	0.2167	0.2182	0.2068	0.2322	0.2178	0.2285	0.2185	0.3411	0.3282	0.3391	0.3325	0.0534	0.0523	0.0534	0.0533	0.0531	0.0529	0.0535	0.0524	0.2496	0.2357	0.2496	0.2355	0.0474	0.047	0.047	0.0472	0.2427	0.229	0.2419	0.2372
282991	37	0.2493	0.2345	0.2439	0.2409	0.2525	0.2471	0.2487	0.244	0.3164	0.3062	0.3115	0.3026	0.2591	0.2552	0.2614	0.2544	0.2252	0.2161	0.2177	0.2057	0.2319	0.2168	0.2285	0.2189	0.3413	0.3286	0.3405	0.3338	0.0534	0.0524	0.0534	0.0532	0.0531	0.0529	0.0537	0.0525	0.2488	0.2343	0.2486	0.2352	0.0474	0.047	0.047	0.0473	0.2421	0.2291	0.2415	0.2366
283799	37	0.2485	0.2348	0.2441	0.2403	0.2527	0.2469	0.2484	0.2437	0.3165	0.3066	0.3111	0.3022	0.259	0.2541	0.2622	0.2545	0.2249	0.2152	0.2168	0.2049	0.2312	0.217	0.2283	0.2188	0.341	0.3284	0.3393	0.3323	0.0534	0.0524	0.0535	0.0533	0.0531	0.0529	0.0535	0.0525	0.248	0.2349	0.2479	0.2338	0.0473	0.0469	0.0469	0.0472	0.2421	0.229	0.2411	0.2372
284608	37	0.2485	0.2337	0.2434	0.2395	0.2519	0.2457	0.248	0.2429	0.3166	0.3063	0.311	0.3023	0.2583	0.2529	0.2617	0.254	0.2235	0.2143	0.2158	0.2039	0.2307	0.2163	0.2276	0.218	0.3403	0.3262	0.3383	0.3315	0.0535	0.0524	0.0535	0.0533	0.0532	0.053	0.0536	0.0526	0.2467	0.2341	0.247	0.233	0.0474	0.047	0.047	0.0473	0.242	0.2284	0.2407	0.2366
285417	37	0.2478	0.2324	0.2424	0.2393	0.2515	0.2447	0.2478	0.243	0.3161	0.3058	0.3104	0.3019	0.2585	0.2521	0.2608	0.2533	0.2223	0.2136	0.2152	0.2032	0.2301	0.2153	0.2267	0.2172	0.3393	0.3271	0.339	0.3312	0.0534	0.0523	0.0534	0.0533	0.053	0.0529	0.0535	0.0525	0.2456	0.2335	0.2459	0.2317	0.0474	0.0469	0.0469	0.0473	0.2409	0.2276	0.2405	0.236
286225	37	0.2481	0.2317	0.2424	0.2391	0.251	0.2438	0.2476	0.2427	0.316	0.3053	0.3104	0.302	0.258	0.2516	0.2608	0.2524	0.2219	0.2133	0.2144	0.2025	0.2302	0.215	0.2265	0.2166	0.3399	0.327	0.3387	0.3313	0.0534	0.0523	0.0534	0.0532	0.0531	0.0528	0.0535	0.0525	0.2456	0.233	0.2454	0.232	0.0473	0.0469	0.0469	0.0472	0.2411	0.2279	0.2404	0.2366
287034	37	0.247	0.2307	0.2422	0.2385	0.2507	0.243	0.2472	0.2422	0.3159	0.3054	0.3105	0.3019	0.2582	0.2508	0.2612	0.252	0.2211	0.212	0.2139	0.2016	0.2293	0.2143	0.2262	0.2162	0.3395	0.3259	0.3376	0.3304	0.0535	0.0524	0.0534	0.0532	0.0531	0.0529	0.0535	0.0524	0.2446	0.2315	0.2444	0.2301	0.0474	0.047	0.0469	0.0473	0.2411	0.2274	0.2399	0.2365
287842	37	0.2459	0.2296	0.2418	0.2381	0.2508	0.2423	0.2462	0.2421	0.3155	0.3053	0.3098	0.3011	0.2582	0.2488	0.2604	0.2511	0.2198	0.2112	0.2137	0.2012	0.2288	0.2145	0.2255	0.2155	0.3387	0.3254	0.3379	0.3302	0.0534	0.0523	0.0535	0.0531	0.053	0.0528	0.0534	0.0525	0.243	0.2316	0.2432	0.2288	0.0474	0.0469	0.0469	0.0472	0.2405	0.2273	0.2399	0.2357
288651	37	0.2459	0.2284	0.2415	0.238	0.2494	0.2408	0.2466	0.2416	0.3157	0.3044	0.3105	0.3019	0.2578	0.2485	0.2599	0.2507	0.2194	0.2112	0.2128	0.2006	0.2289	0.2141	0.2252	0.2154	0.3399	0.3248	0.3377	0.3309	0.0535	0.0524	0.0536	0.0533	0.0532	0.053	0.0535	0.0526	0.2422	0.2307	0.2424	0.2296	0.0474	0.047	0.047	0.0473	0.2412	0.2272	0.2396	0.2364
289460	37	0.2453	0.2273	0.2412	0.2367	0.2495	0.2398	0.2459	0.2412	0.3156	0.3049	0.31	0.3012	0.2572	0.2469	0.2597	0.2489	0.2183	0.21	0.2126	0.1999	0.228	0.2136	0.2245	0.215	0.3392	0.3256	0.3378	0.3304	0.0534	0.0523	0.0534	0.0532	0.053	0.0528	0.0534	0.0525	0.2412	0.23	0.241	0.2282	0.0473	0.047	0.047	0.0472	0.2408	0.2261	0.2394	0.2356
290268	37	0.2445	0.2267	0.2402	0.2364	0.249	0.2389	0.2456	0.2397	0.3149	0.3042	0.3095	0.3011	0.2572	0.2459	0.2594	0.2482	0.2173	0.2084	0.2119	0.1987	0.2273	0.2131	0.2241	0.2144	0.3375	0.3499	0.337	0.3292	0.0535	0.0524	0.0534	0.0533	0.0531	0.0529	0.0534	0.0525	0.2401	0.2295	0.24	0.2265	0.0474	0.0469	0.0469	0.0473	0.2397	0.226	0.2397	0.2349
291077	37	0.2437	0.2254	0.2402	0.236	0.2492	0.2377	0.2455	0.2397	0.3151	0.3047	0.3098	0.3009	0.258	0.2451	0.2599	0.2476	0.2167	0.2077	0.2111	0.1983	0.2278	0.2135	0.2255	0.2159	0.3394	0.3254	0.3376	0.3314	0.0534	0.0524	0.0535	0.0532	0.0531	0.0529	0.0535	0.0524	0.2389	0.2278	0.2393	0.2268	0.0473	0.0469	0.0469	0.0472	0.2412	0.2258	0.2397	0.2354
291885	37	0.2423	0.2238	0.2388	0.2346	0.2482	0.2362	0.244	0.2386	0.3147	0.3047	0.3096	0.3008	0.2571	0.2433	0.2586	0.246	0.2158	0.2063	0.2105	0.1977	0.227	0.2122	0.2234	0.214	0.3386	0.3248	0.3374	0.3303	0.0534	0.0524	0.0535	0.0533	0.0531	0.0528	0.0533	0.0524	0.2378	0.2272	0.2376	0.2255	0.0474	0.047	0.0469	0.0472	0.2404	0.2254	0.2394	0.2344
292694	37	0.2413	0.223	0.2382	0.2337	0.2478	0.2352	0.2435	0.2378	0.3143	0.3039	0.3091	0.3007	0.2573	0.2425	0.259	0.2448	0.215	0.2047	0.2097	0.1966	0.2269	0.2121	0.2232	0.2139	0.3389	0.3246	0.3367	0.3299	0.0533	0.0524	0.0533	0.0532	0.053	0.0528	0.0533	0.0524	0.2363	0.2261	0.2365	0.2243	0.0474	0.047	0.0469	0.0472	0.2403	0.2256	0.2392	0.2344
293502	37.1	0.24	0.2215	0.237	0.2326	0.2472	0.234	0.243	0.2366	0.3145	0.3035	0.3088	0.3004	0.2566	0.2409	0.2584	0.2435	0.2145	0.2038	0.2092	0.1965	0.2254	0.2114	0.2229	0.2129	0.3372	0.3244	0.3361	0.3287	0.0535	0.0524	0.0535	0.0532	0.0531	0.0529	0.0534	0.0525	0.2356	0.2259	0.2352	0.2224	0.0474	0.047	0.047	0.0473	0.2392	0.225	0.2392	0.2339
294311	37	0.2388	0.2208	0.2357	0.2311	0.2472	0.2324	0.2417	0.2354	0.3141	0.3037	0.309	0.3002	0.2561	0.24	0.2579	0.2422	0.2137	0.2026	0.2082	0.1958	0.2253	0.2112	0.2222	0.2125	0.3368	0.324	0.3358	0.3287	0.0534	0.0523	0.0534	0.0532	0.053	0.0527	0.0533	0.0525	0.234	0.2251	0.2339	0.2216	0.0473	0.0469	0.0469	0.0471	0.2392	0.2246	0.2389	0.2328
295120	37	0.2377	0.2207	0.2361	0.2306	0.2469	0.2316	0.2417	0.2347	0.3143	0.303	0.3086	0.3003	0.2564	0.2392	0.2587	0.2412	0.2132	0.2012	0.2079	0.1953	0.2252	0.212	0.2218	0.2124	0.3376	0.3226	0.3354	0.3292	0.0533	0.0524	0.0535	0.0532	0.053	0.0528	0.0534	0.0524	0.2324	0.2237	0.2332	0.2225	0.0473	0.047	0.047	0.0472	0.2404	0.2248	0.2389	0.2338
295928	37	0.2363	0.2193	0.2343	0.2295	0.2461	0.2303	0.2407	0.234	0.3139	0.3022	0.3083	0.3002	0.2553	0.2381	0.2579	0.2401	0.2126	0.1997	0.2075	0.1949	0.2245	0.2108	0.2211	0.2115	0.3367	0.3243	0.3367	0.3292	0.0534	0.0524	0.0535	0.0533	0.053	0.0528	0.0533	0.0524	0.231	0.223	0.232	0.2201	0.0474	0.047	0.0469	0.0472	0.2392	0.2243	0.2382	0.2333
296737	37	0.2354	0.218	0.2326	0.2281	0.2456	0.2293	0.2389	0.2323	0.314	0.3032	0.3083	0.2998	0.2547	0.2371	0.2567	0.2392	0.2117	0.1988	0.2067	0.194	0.2243	0.2104	0.2209	0.2112	0.3367	0.3234	0.3356	0.3283	0.0534	0.0524	0.0534	0.0533	0.0529	0.0528	0.0533	0.0523	0.2299	0.2218	0.2303	0.2188	0.0473	0.0469	0.0469	0.0472	0.2383	0.2239	0.2379	0.2329
297545	37.1	0.2344	0.2175	0.2322	0.2273	0.2447	0.2282	0.2384	0.2313	0.314	0.3026	0.3084	0.2999	0.254	0.2362	0.2563	0.2383	0.2112	0.1975	0.2061	0.1937	0.2241	0.2103	0.2207	0.2111	0.3371	0.3228	0.335	0.329	0.0535	0.0524	0.0535	0.0533	0.053	0.0528	0.0532	0.0523	0.2286	0.2206	0.229	0.2181	0.0473	0.047	0.0469	0.0472	0.2394	0.2237	0.2379	0.2328
298354	37	0.2332	0.2168	0.2313	0.2263	0.2445	0.2279	0.2371	0.2304	0.3138	0.3029	0.3084	0.2996	0.2534	0.2356	0.2561	0.2374	0.2108	0.1968	0.2054	0.1933	0.2238	0.2105	0.221	0.2116	0.3369	0.3227	0.3348	0.3286	0.0535	0.0524	0.0535	0.0533	0.0529	0.0528	0.0533	0.0523	0.2275	0.2191	0.2279	0.2171	0.0473	0.047	0.047	0.0472	0.2389	0.2235	0.2378	0.2322
299162	37.1	0.2319	0.2155	0.2303	0.2253	0.2439	0.2271	0.2357	0.229	0.3137	0.3025	0.3078	0.2995	0.2525	0.2345	0.2555	0.2362	0.2104	0.1958	0.2048	0.1925	0.2232	0.2102	0.2208	0.2112	0.3361	0.3224	0.335	0.3288	0.0533	0.0524	0.0534	0.0533	0.053	0.0528	0.0532	0.0522	0.2261	0.2179	0.2266	0.2157	0.0473	0.0469	0.0469	0.0472	0.2382	0.2234	0.2376	0.232
299971	37.1	0.2311	0.2143	0.2277	0.224	0.242	0.2253	0.2339	0.2279	0.3133	0.3019	0.3075	0.2994	0.2507	0.2336	0.2527	0.235	0.2094	0.1949	0.2047	0.1921	0.2225	0.2087	0.2193	0.2099	0.3351	0.3227	0.3349	0.3271	0.0533	0.0523	0.0534	0.0533	0.0529	0.0527	0.0532	0.0523	0.2254	0.2171	0.2249	0.214	0.0473	0.0469	0.0468	0.0472	0.2369	0.2231	0.2373	0.2318
300780	37	0.2303	0.2144	0.2282	0.2237	0.2413	0.225	0.2336	0.2272	0.3134	0.3017	0.3084	0.2995	0.2505	0.2329	0.2532	0.2346	0.2093	0.1944	0.2037	0.1915	0.2225	0.2092	0.2193	0.2098	0.3366	0.3209	0.3338	0.3284	0.0533	0.0524	0.0534	0.0532	0.0529	0.0526	0.0532	0.0523	0.2234	0.2161	0.2242	0.2143	0.0472	0.0469	0.0469	0.0472	0.238	0.2224	0.2373	0.2319
301588	37.1	0.2294	0.2129	0.2266	0.2223	0.2401	0.2239	0.2318	0.2263	0.313	0.3018	0.3075	0.2989	0.2495	0.2319	0.2509	0.2336	0.2085	0.1934	0.2037	0.1911	0.2224	0.2079	0.2189	0.2096	0.3357	0.3221	0.3341	0.3271	0.0534	0.0524	0.0535	0.0533	0.0529	0.0527	0.0533	0.0523	0.2228	0.2149	0.2226	0.2122	0.0474	0.047	0.0469	0.0472	0.237	0.2228	0.2366	0.2312
302397	37	0.2285	0.2119	0.2257	0.2215	0.2389	0.2234	0.2309	0.2255	0.3129	0.3023	0.3072	0.2987	0.2481	0.2316	0.2497	0.2333	0.2079	0.1929	0.2032	0.1906	0.2219	0.2083	0.2188	0.2098	0.3355	0.3519	0.335	0.3278	0.0535	0.0524	0.0535	0.0533	0.053	0.0527	0.0533	0.0523	0.2213	0.2139	0.2215	0.2115	0.0474	0.047	0.047	0.0472	0.2369	0.2227	0.2366	0.2311
303205	37	0.2273	0.212	0.2254	0.2209	0.2382	0.2222	0.2301	0.2244	0.3129	0.3011	0.3073	0.2984	0.247	0.2311	0.2496	0.2322	0.2072	0.1918	0.2026	0.1902	0.2217	0.2083	0.2189	0.2095	0.3364	0.3209	0.3335	0.328	0.0534	0.0523	0.0535	0.0532	0.0529	0.0526	0.0532	0.0523	0.22	0.2126	0.2204	0.2112	0.0473	0.0469	0.0469	0.0472	0.2371	0.2227	0.2369	0.2316
304014	37.1	0.2264	0.2111	0.2241	0.2195	0.2359	0.2214	0.229	0.2232	0.3126	0.3017	0.3067	0.2981	0.2455	0.23	0.2471	0.2311	0.2069	0.1906	0.2021	0.1899	0.2208	0.2075	0.2178	0.2082	0.3344	0.3219	0.3338	0.3264	0.0534	0.0523	0.0535	0.0532	0.053	0.0527	0.0532	0.0523	0.219	0.2114	0.2192	0.2089	0.0473	0.047	0.0469	0.0471	0.2358	0.222	0.2361	0.2306
304823	37.1	0.2252	0.2105	0.2228	0.2188	0.2354	0.2203	0.2276	0.2224	0.3125	0.3016	0.3066	0.2979	0.2442	0.2286	0.2461	0.2304	0.2062	0.1901	0.2017	0.1891	0.2204	0.2069	0.217	0.2078	0.3338	0.3215	0.3334	0.3255	0.0534	0.0524	0.0534	0.0532	0.0528	0.0526	0.0532	0.0522	0.2184	0.2101	0.2175	0.2068	0.0473	0.0469	0.0469	0.0472	0.2354	0.2211	0.2357	0.2301
305631	37.1	0.2251	0.2094	0.2221	0.2178	0.234	0.2203	0.2268	0.2214	0.3123	0.3019	0.3065	0.2982	0.2446	0.229	0.2454	0.2301	0.2055	0.1896	0.2009	0.1886	0.2204	0.2068	0.2174	0.2085	0.3349	0.3217	0.3334	0.3265	0.0534	0.0523	0.0534	0.0532	0.0528	0.0526	0.0531	0.0522	0.2166	0.2091	0.2167	0.2075	0.0473	0.0469	0.0469	0.0472	0.2355	0.222	0.2353	0.23
306440	37.1	0.2241	0.2086	0.2216	0.2176	0.2332	0.2192	0.2257	0.2206	0.3121	0.3005	0.3063	0.2982	0.242	0.2278	0.2444	0.2297	0.2055	0.1886	0.2004	0.1884	0.2204	0.2067	0.2169	0.2076	0.3348	0.3222	0.334	0.327	0.0534	0.0523	0.0534	0.0532	0.0528	0.0526	0.0531	0.0522	0.2159	0.2081	0.2158	0.2062	0.0473	0.0469	0.047	0.0472	0.2352	0.2214	0.2353	0.2297
307248	37	0.2233	0.2084	0.2207	0.2166	0.2319	0.2188	0.2254	0.2199	0.3121	0.3013	0.306	0.2975	0.2408	0.2273	0.2433	0.2289	0.2048	0.1881	0.2001	0.1879	0.2198	0.2059	0.2167	0.2072	0.3343	0.3219	0.3336	0.3266	0.0534	0.0524	0.0535	0.0533	0.0529	0.0528	0.0532	0.0522	0.2149	0.2067	0.2146	0.2058	0.0474	0.047	0.0469	0.0473	0.2349	0.2214	0.2354	0.2293
308057	37.1	0.2224	0.2081	0.2199	0.216	0.2312	0.218	0.2239	0.2188	0.3115	0.3002	0.306	0.2974	0.2402	0.2265	0.2429	0.2284	0.2042	0.1877	0.2002	0.1873	0.219	0.2061	0.2167	0.2074	0.3342	0.3203	0.3328	0.3255	0.0533	0.0522	0.0534	0.0532	0.0528	0.0526	0.0531	0.0522	0.2135	0.2058	0.2128	0.2039	0.0473	0.0469	0.0469	0.0472	0.2352	0.221	0.2347	0.2297
308865	37.1	0.2217	0.2074	0.2193	0.2154	0.2297	0.2177	0.2233	0.2184	0.3117	0.3012	0.3059	0.2968	0.2396	0.2264	0.2419	0.2274	0.2042	0.1868	0.199	0.1869	0.2191	0.2055	0.216	0.2068	0.334	0.3207	0.3325	0.3259	0.0534	0.0523	0.0534	0.0532	0.0527	0.0526	0.053	0.0522	0.2124	0.2049	0.2126	0.2033	0.0472	0.0469	0.0468	0.0471	0.235	0.2211	0.234	0.2298
309674	37	0.2211	0.2069	0.2186	0.2148	0.2287	0.2164	0.2228	0.2175	0.3111	0.3003	0.3057	0.2966	0.2378	0.2256	0.241	0.2272	0.2035	0.1863	0.1987	0.1865	0.2181	0.2055	0.2152	0.2065	0.3334	0.321	0.3328	0.3255	0.0534	0.0523	0.0534	0.0532	0.0528	0.0526	0.0531	0.0521	0.2117	0.2035	0.2116	0.202	0.0473	0.047	0.0468	0.0472	0.2344	0.2209	0.2347	0.2294
310483	37.1	0.2208	0.2072	0.2183	0.2144	0.2283	0.2167	0.2218	0.2171	0.3112	0.3004	0.3058	0.2964	0.2386	0.2256	0.241	0.2267	0.2032	0.1856	0.1982	0.1861	0.2187	0.2055	0.2162	0.2073	0.3344	0.321	0.333	0.3263	0.0534	0.0524	0.0534	0.0533	0.0528	0.0526	0.0531	0.0523	0.2105	0.2024	0.211	0.2019	0.0473	0.047	0.047	0.0472	0.235	0.2206	0.2348	0.2293
311291	37.1	0.2202	0.2056	0.2173	0.2136	0.2271	0.2159	0.2207	0.216	0.3106	0.2996	0.3051	0.296	0.2375	0.2253	0.2392	0.2259	0.2025	0.1845	0.1976	0.1855	0.2177	0.2046	0.2155	0.2064	0.3343	0.3209	0.3325	0.3256	0.0533	0.0522	0.0533	0.0533	0.0528	0.0526	0.0531	0.0521	0.2098	0.2019	0.2097	0.2003	0.0473	0.0469	0.0469	0.0472	0.234	0.2209	0.2338	0.2283
312100	37	0.2192	0.2053	0.2168	0.2127	0.2258	0.215	0.22	0.2157	0.3108	0.2995	0.3053	0.2954	0.2362	0.2245	0.2389	0.2254	0.2021	0.1844	0.1971	0.1851	0.2175	0.2046	0.2145	0.2058	0.3337	0.3199	0.332	0.3246	0.0533	0.0522	0.0534	0.0532	0.0528	0.0526	0.0531	0.0521	0.2089	0.2009	0.2088	0.2002	0.0473	0.0469	0.0468	0.0471	0.2343	0.2206	0.2337	0.2289
312908	37.1	0.2185	0.2051	0.2161	0.2121	0.2251	0.2144	0.2198	0.2147	0.3103	0.2987	0.3049	0.2946	0.2354	0.2239	0.2378	0.2259	0.2018	0.184	0.1969	0.1847	0.2171	0.204	0.2146	0.2054	0.333	0.3201	0.3323	0.3252	0.0534	0.0523	0.0533	0.0533	0.0528	0.0526	0.053	0.0521	0.2079	0.1995	0.2078	0.1988	0.0474	0.0469	0.0468	0.0473	0.2338	0.2205	0.2335	0.2289
313717	37	0.2174	0.2044	0.2151	0.2114	0.224	0.2139	0.2188	0.214	0.3101	0.2984	0.3045	0.294	0.2343	0.2233	0.2371	0.2246	0.2008	0.1831	0.1966	0.1841	0.2165	0.2037	0.2136	0.2041	0.3321	0.3193	0.331	0.3242	0.0534	0.0523	0.0534	0.0532	0.0528	0.0526	0.0531	0.0521	0.2071	0.1988	0.207	0.1978	0.0473	0.047	0.0469	0.0472	0.2333	0.2206	0.2331	0.2287
314525	37	0.2176	0.2042	0.2147	0.2112	0.2231	0.2137	0.2177	0.2135	0.3101	0.2993	0.3041	0.2932	0.2355	0.2233	0.2361	0.2245	0.2013	0.1831	0.1963	0.1838	0.217	0.2038	0.2142	0.2051	0.3335	0.3199	0.332	0.3247	0.0534	0.0523	0.0533	0.0531	0.0527	0.0526	0.0531	0.0521	0.2069	0.1984	0.2063	0.1975	0.0473	0.0469	0.0469	0.0472	0.2334	0.2213	0.2332	0.2285
315334	37.1	0.2166	0.2036	0.2141	0.2107	0.2222	0.2131	0.2175	0.2128	0.3094	0.2979	0.3044	0.2929	0.2343	0.2223	0.2357	0.2235	0.2003	0.1823	0.1959	0.1836	0.2157	0.2035	0.2132	0.2044	0.3326	0.3191	0.331	0.3242	0.0534	0.0524	0.0534	0.0532	0.0527	0.0526	0.053	0.0521	0.206	0.1972	0.2056	0.1971	0.0473	0.0469	0.0469	0.0472	0.2334	0.2211	0.2328	0.2281
316143	37	0.2163	0.2031	0.2129	0.21	0.2211	0.2129	0.2165	0.2124	0.309	0.2978	0.3037	0.2922	0.2345	0.223	0.2345	0.2236	0.1998	0.1821	0.1954	0.1831	0.2161	0.2026	0.2131	0.2038	0.331	0.3186	0.3303	0.323	0.0533	0.0523	0.0533	0.0531	0.0527	0.0525	0.053	0.052	0.2051	0.1968	0.2049	0.1962	0.0472	0.0468	0.0468	0.0471	0.2328	0.2213	0.2318	0.228
316951	37	0.2161	0.203	0.2132	0.2101	0.2207	0.2124	0.216	0.2119	0.3083	0.2971	0.3035	0.2912	0.2345	0.2226	0.2338	0.2228	0.1995	0.1814	0.1948	0.183	0.2158	0.2026	0.2129	0.2038	0.3326	0.3198	0.3316	0.3243	0.0533	0.0522	0.0534	0.0532	0.0527	0.0526	0.053	0.0521	0.2048	0.1963	0.2041	0.1963	0.0473	0.0469	0.0469	0.0472	0.2326	0.2212	0.2325	0.2279
317760	37	0.2158	0.2028	0.2124	0.2093	0.2197	0.2118	0.2157	0.2111	0.308	0.2958	0.303	0.291	0.2339	0.2215	0.2338	0.223	0.1994	0.1806	0.1949	0.1821	0.2156	0.2023	0.2124	0.2032	0.3322	0.3188	0.3307	0.3236	0.0533	0.0522	0.0533	0.0532	0.0528	0.0526	0.0531	0.052	0.204	0.1953	0.2038	0.1954	0.0473	0.0469	0.0469	0.0472	0.2328	0.2214	0.2321	0.2279
318568	37	0.2153	0.2025	0.2123	0.2089	0.2197	0.212	0.2151	0.2112	0.3078	0.2959	0.3024	0.29	0.234	0.222	0.2338	0.2228	0.1988	0.1804	0.1942	0.1819	0.2153	0.2027	0.2133	0.2043	0.3331	0.3188	0.3306	0.3241	0.0532	0.0523	0.0533	0.0531	0.0527	0.0525	0.0529	0.052	0.2033	0.1945	0.2032	0.1954	0.0473	0.0469	0.0469	0.0472	0.2326	0.2212	0.2322	0.2282
319377	37	0.2143	0.2021	0.2117	0.2079	0.2185	0.2111	0.2147	0.2104	0.3072	0.2949	0.3019	0.2894	0.233	0.2212	0.2328	0.2217	0.1983	0.1797	0.1939	0.1821	0.2146	0.2016	0.2117	0.2026	0.3317	0.3182	0.3294	0.3225	0.0533	0.0523	0.0534	0.0531	0.0526	0.0526	0.053	0.052	0.203	0.1939	0.2028	0.1943	0.0473	0.0469	0.0468	0.0471	0.2324	0.2211	0.2322	0.2282
320185	37	0.2145	0.2015	0.2112	0.2078	0.2175	0.2111	0.2139	0.21	0.3067	0.2951	0.3015	0.2883	0.2338	0.2211	0.2316	0.2214	0.1977	0.1792	0.1932	0.1811	0.2147	0.2018	0.2114	0.2029	0.3318	0.3176	0.3296	0.3228	0.0533	0.0523	0.0534	0.0532	0.0527	0.0524	0.0529	0.0521	0.2021	0.193	0.2021	0.1946	0.0473	0.0469	0.0469	0.0472	0.2319	0.221	0.2314	0.2274
320994	37	0.2139	0.2016	0.2119	0.2082	0.2175	0.2102	0.2138	0.2094	0.3061	0.2939	0.3006	0.2877	0.2321	0.2202	0.2323	0.2211	0.1976	0.179	0.1932	0.1807	0.2136	0.2022	0.2119	0.2022	0.3313	0.3166	0.3292	0.323	0.0533	0.0523	0.0534	0.0531	0.0527	0.0525	0.0529	0.052	0.2013	0.1922	0.2014	0.195	0.0473	0.0469	0.0469	0.0472	0.2324	0.2208	0.2324	0.2273
321802	37	0.2139	0.2009	0.2108	0.2074	0.2169	0.2103	0.2125	0.2092	0.305	0.2936	0.3	0.2867	0.2329	0.2204	0.2304	0.2207	0.1974	0.1786	0.1926	0.1802	0.2143	0.2014	0.2114	0.2023	0.3315	0.3187	0.3311	0.3232	0.0534	0.0523	0.0535	0.0531	0.0527	0.0525	0.053	0.0521	0.2014	0.1921	0.2011	0.1944	0.0474	0.047	0.0469	0.0472	0.232	0.2212	0.2321	0.227
322611	37	0.2133	0.2014	0.2113	0.2072	0.2162	0.2101	0.2129	0.2087	0.3045	0.2924	0.2997	0.286	0.2319	0.2201	0.2309	0.2205	0.1968	0.1782	0.1922	0.1799	0.2138	0.2012	0.2115	0.2024	0.332	0.3173	0.3292	0.3234	0.0533	0.0523	0.0535	0.0532	0.0527	0.0525	0.053	0.052	0.2008	0.1914	0.2003	0.1941	0.0473	0.0469	0.0469	0.0472	0.2319	0.2215	0.2313	0.2274
323420	37	0.2127	0.2002	0.2106	0.2066	0.2157	0.2094	0.2121	0.2083	0.3039	0.291	0.2989	0.2855	0.2308	0.2194	0.2305	0.2202	0.1965	0.1777	0.192	0.1792	0.213	0.201	0.2109	0.202	0.3318	0.3176	0.3296	0.3224	0.0533	0.0523	0.0534	0.0531	0.0527	0.0525	0.0529	0.052	0.2001	0.1907	0.2001	0.193	0.0473	0.0469	0.0469	0.0472	0.2319	0.2206	0.2313	0.2276
324228	37	0.2122	0.2	0.2101	0.206	0.215	0.2089	0.2118	0.2081	0.3031	0.2907	0.2978	0.2842	0.2297	0.219	0.2299	0.2197	0.1957	0.1771	0.1915	0.1786	0.2128	0.2005	0.2104	0.2013	0.3307	0.3171	0.329	0.3219	0.0533	0.0522	0.0533	0.053	0.0527	0.0525	0.0529	0.052	0.1994	0.1901	0.1995	0.1929	0.0472	0.0468	0.0468	0.0472	0.2318	0.2209	0.2311	0.2279
325037	37	0.2121	0.1997	0.2096	0.2057	0.214	0.2089	0.2112	0.2078	0.3019	0.2901	0.2973	0.2833	0.2307	0.2191	0.2293	0.219	0.1955	0.1767	0.1909	0.1787	0.2128	0.2	0.2097	0.201	0.3296	0.3168	0.3286	0.3215	0.0533	0.0522	0.0533	0.0531	0.0526	0.0525	0.0528	0.052	0.199	0.1901	0.1989	0.1919	0.0473	0.0469	0.0468	0.0472	0.2317	0.2211	0.2312	0.2275
325845	37.1	0.2117	0.2001	0.2099	0.2061	0.2142	0.2087	0.2112	0.2074	0.3012	0.2887	0.2967	0.2824	0.2295	0.2185	0.2296	0.2192	0.1951	0.1762	0.1902	0.178	0.2125	0.2008	0.2101	0.2012	0.3305	0.3166	0.3286	0.3224	0.0533	0.0522	0.0533	0.0532	0.0526	0.0525	0.0528	0.052	0.1986	0.189	0.1985	0.1932	0.0473	0.0469	0.0469	0.0472	0.2317	0.2205	0.2317	0.2277
326654	37.1	0.2113	0.1989	0.209	0.2055	0.2134	0.2085	0.2105	0.2072	0.3003	0.2881	0.2951	0.2816	0.2297	0.2183	0.2283	0.2183	0.1945	0.1757	0.19	0.1779	0.2123	0.1999	0.2096	0.2007	0.3303	0.3177	0.3292	0.3222	0.0533	0.0523	0.0533	0.0531	0.0527	0.0525	0.0528	0.052	0.1985	0.1891	0.1982	0.1915	0.0473	0.0469	0.0469	0.0471	0.2315	0.2207	0.2311	0.2276
327462	37	0.2111	0.1991	0.2086	0.2046	0.2127	0.2084	0.2104	0.2065	0.2997	0.287	0.295	0.2807	0.2293	0.2183	0.228	0.2182	0.1942	0.1756	0.1896	0.1774	0.2121	0.1999	0.2094	0.2006	0.3303	0.3164	0.3284	0.3215	0.0533	0.0523	0.0533	0.0531	0.0526	0.0525	0.0529	0.0519	0.198	0.1885	0.1975	0.1916	0.0473	0.0469	0.0468	0.0472	0.2316	0.2212	0.2304	0.2275
328271	37	0.2105	0.1987	0.2083	0.2046	0.2125	0.2077	0.2099	0.2065	0.2988	0.2853	0.2942	0.2801	0.2287	0.2179	0.2278	0.2179	0.1939	0.1747	0.1896	0.1769	0.2118	0.1992	0.2091	0.2002	0.3297	0.3167	0.3282	0.3217	0.0533	0.0523	0.0533	0.0531	0.0526	0.0525	0.0529	0.052	0.1978	0.1884	0.1973	0.1909	0.0473	0.0469	0.0468	0.0471	0.2314	0.2206	0.23	0.2278
329079	37	0.2103	0.1986	0.2081	0.2043	0.2122	0.2077	0.2093	0.206	0.2977	0.2852	0.2935	0.2793	0.2279	0.2172	0.2272	0.2178	0.1933	0.1748	0.1891	0.1762	0.2118	0.1993	0.2091	0.2007	0.3306	0.3163	0.3287	0.3216	0.0534	0.0522	0.0534	0.0531	0.0526	0.0525	0.0528	0.0519	0.2103	0.1876	0.1971	0.1912	0.0473	0.0469	0.0469	0.0472	0.2309	0.2202	0.2303	0.2277
329888	37	0.2102	0.1988	0.2084	0.2043	0.212	0.2076	0.2094	0.2058	0.2969	0.2849	0.2922	0.2786	0.2278	0.2167	0.2274	0.2177	0.1932	0.1744	0.1888	0.176	0.211	0.1996	0.2089	0.2003	0.3305	0.3159	0.3282	0.3222	0.0533	0.0524	0.0534	0.0532	0.0527	0.0525	0.0529	0.052	0.1966	0.1872	0.197	0.1914	0.0473	0.0469	0.047	0.0472	0.2317	0.2207	0.2307	0.2283
330696	37	0.2101	0.1983	0.2075	0.2043	0.2112	0.2071	0.2086	0.2057	0.2959	0.2836	0.2913	0.277	0.2278	0.2167	0.2264	0.2171	0.1926	0.1742	0.1883	0.1759	0.2111	0.1985	0.2085	0.2001	0.33	0.3161	0.328	0.3219	0.0533	0.0522	0.0534	0.0531	0.0525	0.0524	0.0528	0.0519	0.1962	0.1871	0.1964	0.1903	0.0473	0.047	0.0468	0.0471	0.2316	0.221	0.23	0.2276
331505	37	0.2094	0.1984	0.2077	0.2035	0.2105	0.207	0.2087	0.2053	0.2952	0.2829	0.2908	0.2764	0.2271	0.2165	0.2267	0.2164	0.1922	0.1736	0.1878	0.1755	0.2102	0.1988	0.2076	0.199	0.3294	0.3151	0.3271	0.321	0.0534	0.0522	0.0533	0.0532	0.0525	0.0525	0.0528	0.0519	0.1961	0.1865	0.1959	0.1906	0.0473	0.0468	0.0468	0.0471	0.2322	0.2205	0.2303	0.228
332314	37.1	0.2092	0.1978	0.2068	0.2028	0.2103	0.2066	0.208	0.2046	0.2941	0.2818	0.2897	0.2753	0.2266	0.2161	0.2259	0.2163	0.1919	0.1732	0.1871	0.1749	0.2105	0.1978	0.2079	0.1987	0.3292	0.3151	0.3269	0.32	0.0533	0.0523	0.0534	0.053	0.0525	0.0524	0.0527	0.0519	0.1957	0.1859	0.1955	0.1898	0.0472	0.0469	0.0468	0.0471	0.2315	0.2207	0.2298	0.2278
333122	37.1	0.209	0.1976	0.2071	0.2031	0.2104	0.2066	0.208	0.2046	0.2928	0.2805	0.2892	0.2748	0.2261	0.2159	0.2258	0.2165	0.1914	0.1726	0.1871	0.1741	0.2101	0.1985	0.2077	0.1993	0.3299	0.315	0.3272	0.3204	0.0533	0.0521	0.0533	0.053	0.0525	0.0524	0.0528	0.0518	0.1952	0.1854	0.1952	0.1902	0.0473	0.0468	0.0469	0.0471	0.2319	0.2205	0.2308	0.2279
333931	37.1	0.2088	0.1967	0.2059	0.2028	0.2094	0.2064	0.2072	0.2039	0.2921	0.2801	0.2878	0.2739	0.2258	0.2159	0.2241	0.2158	0.1909	0.1725	0.1864	0.1742	0.2099	0.1975	0.2074	0.1985	0.3285	0.3157	0.3277	0.3201	0.0534	0.0522	0.0533	0.053	0.0526	0.0524	0.0528	0.0519	0.1951	0.1854	0.1948	0.1888	0.0473	0.0469	0.0468	0.0471	0.2312	0.2205	0.2303	0.2274
334739	37	0.2082	0.1968	0.2055	0.2024	0.2091	0.2054	0.2072	0.2039	0.2909	0.2792	0.2867	0.2729	0.2249	0.215	0.2246	0.2153	0.1904	0.1719	0.1864	0.1738	0.2095	0.1972	0.2071	0.1978	0.3279	0.3153	0.3272	0.3198	0.0532	0.0521	0.0533	0.053	0.0524	0.0523	0.0527	0.0519	0.195	0.1849	0.1946	0.1892	0.0472	0.0468	0.0467	0.047	0.231	0.2203	0.2305	0.2278
335548	37.1	0.208	0.197	0.2059	0.202	0.2096	0.2058	0.2071	0.2037	0.2902	0.2779	0.2862	0.2718	0.2244	0.2151	0.225	0.2156	0.1903	0.1714	0.1858	0.1736	0.2096	0.1976	0.207	0.1986	0.329	0.315	0.3266	0.3207	0.0533	0.0522	0.0533	0.0531	0.0525	0.0523	0.0528	0.0518	0.1943	0.1846	0.1942	0.1888	0.0473	0.0469	0.0469	0.0471	0.2318	0.2202	0.2304	0.2278
336357	37	0.2078	0.1965	0.2053	0.2021	0.2086	0.2054	0.2065	0.2035	0.2893	0.2766	0.2855	0.2714	0.2242	0.2144	0.2247	0.2147	0.19	0.171	0.1857	0.1733	0.2089	0.1978	0.2066	0.1978	0.3282	0.3143	0.3259	0.3197	0.0533	0.0523	0.0532	0.0531	0.0524	0.0524	0.0528	0.0518	0.1941	0.1841	0.1944	0.189	0.0473	0.0469	0.0468	0.0471	0.2324	0.2197	0.2301	0.228
337165	37.1	0.2073	0.1965	0.2055	0.2021	0.2081	0.205	0.2065	0.2028	0.2885	0.2759	0.2845	0.2706	0.223	0.2141	0.224	0.2146	0.1895	0.1705	0.1852	0.1728	0.2083	0.1977	0.206	0.1974	0.3274	0.3132	0.3254	0.32	0.0532	0.0521	0.0532	0.053	0.0524	0.0523	0.0527	0.0517	0.1935	0.1836	0.1937	0.1891	0.0472	0.0469	0.0468	0.047	0.2324	0.2196	0.2309	0.228
337974	37	0.2072	0.1959	0.2042	0.2017	0.2079	0.2047	0.2056	0.203	0.2873	0.2748	0.2833	0.2699	0.2229	0.2141	0.2231	0.2145	0.1888	0.1704	0.1849	0.1727	0.2085	0.1966	0.2065	0.1976	0.3275	0.314	0.3261	0.319	0.0533	0.0522	0.0533	0.053	0.0525	0.0523	0.0527	0.0518	0.1934	0.1836	0.1933	0.1879	0.0473	0.0469	0.0468	0.0471	0.2316	0.2196	0.2307	0.2279
338782	37.1	0.2075	0.1959	0.2047	0.2014	0.2078	0.2048	0.2057	0.2027	0.2864	0.2739	0.2826	0.269	0.2239	0.2139	0.223	0.2143	0.1886	0.1702	0.1844	0.1723	0.2084	0.1969	0.2066	0.1977	0.3286	0.3142	0.3263	0.3197	0.0533	0.0521	0.0532	0.0531	0.0525	0.0523	0.0528	0.0518	0.1932	0.1834	0.1932	0.188	0.0472	0.0469	0.0468	0.0471	0.2322	0.2198	0.2306	0.2279
339591	37.1	0.2072	0.1955	0.2043	0.2009	0.2074	0.2047	0.2055	0.2025	0.2858	0.2728	0.282	0.2684	0.2227	0.214	0.2235	0.2143	0.1885	0.1694	0.1843	0.1721	0.2085	0.1968	0.2067	0.1978	0.3282	0.3141	0.3259	0.3203	0.0532	0.0521	0.0532	0.053	0.0524	0.0523	0.0527	0.0518	0.1927	0.1834	0.1926	0.1872	0.0472	0.0468	0.0468	0.0471	0.2319	0.2195	0.2313	0.2277
340400	37	0.2065	0.1956	0.204	0.2007	0.2073	0.205	0.2053	0.2021	0.2846	0.2722	0.2807	0.2671	0.2226	0.2138	0.2226	0.214	0.1879	0.1695	0.1838	0.1719	0.2085	0.1962	0.206	0.1971	0.3286	0.3139	0.3259	0.3192	0.0533	0.0522	0.0532	0.053	0.0524	0.0523	0.0527	0.0517	0.1926	0.1831	0.1927	0.1867	0.0472	0.0469	0.0468	0.0471	0.2323	0.2205	0.2306	0.2278
341208	37	0.2063	0.1952	0.2043	0.2007	0.2066	0.2041	0.2048	0.2018	0.2836	0.272	0.2797	0.2664	0.2214	0.2131	0.2219	0.2135	0.1879	0.1693	0.1835	0.1712	0.2078	0.1957	0.2054	0.1967	0.3272	0.3143	0.3261	0.3187	0.0533	0.0522	0.0532	0.053	0.0525	0.0524	0.0528	0.0518	0.1925	0.1825	0.1923	0.1859	0.0473	0.0469	0.0469	0.0471	0.2314	0.2198	0.2308	0.2279
342017	37	0.2064	0.1955	0.2049	0.2005	0.2067	0.2042	0.2046	0.2016	0.2826	0.2708	0.2789	0.2656	0.2217	0.2131	0.2218	0.213	0.1874	0.1687	0.183	0.1712	0.2077	0.1959	0.2055	0.1965	0.328	0.3139	0.3258	0.3191	0.0532	0.0522	0.0532	0.053	0.0525	0.0523	0.0526	0.0517	0.1922	0.1824	0.192	0.1857	0.0472	0.0468	0.0468	0.0471	0.2322	0.2202	0.2307	0.2275
342825	37	0.2061	0.1951	0.2046	0.2002	0.2065	0.2039	0.2047	0.2017	0.2818	0.2694	0.2781	0.2648	0.2215	0.2127	0.2216	0.2136	0.1869	0.1683	0.1827	0.1707	0.2072	0.1962	0.2051	0.1965	0.3283	0.314	0.3255	0.3192	0.0531	0.0522	0.0532	0.053	0.0524	0.0522	0.0526	0.0517	0.1919	0.1819	0.1917	0.1858	0.0472	0.0469	0.0469	0.0471	0.2314	0.2195	0.231	0.2277
343634	37.1	0.2057	0.1942	0.2039	0.2001	0.2058	0.2036	0.2038	0.2012	0.2808	0.2693	0.2774	0.2641	0.2213	0.2121	0.2201	0.2128	0.1866	0.1681	0.1824	0.1702	0.2068	0.1959	0.2047	0.1964	0.3269	0.3138	0.3258	0.3177	0.0532	0.0521	0.0532	0.053	0.0523	0.0523	0.0526	0.0516	0.1917	0.182	0.1914	0.1856	0.0472	0.0468	0.0468	0.0471	0.2311	0.2193	0.2311	0.2269
344442	37.1	0.2057	0.1944	0.2042	0.1995	0.2053	0.2029	0.2038	0.2007	0.2799	0.2677	0.2766	0.2635	0.221	0.2118	0.2212	0.2122	0.1861	0.1675	0.1823	0.1698	0.2064	0.1953	0.2042	0.1951	0.3262	0.3125	0.324	0.318	0.0532	0.0521	0.0532	0.053	0.0523	0.0522	0.0526	0.0517	0.1912	0.1816	0.1912	0.1852	0.0472	0.0468	0.0468	0.0471	0.2318	0.2194	0.2308	0.2273
345251	37.1	0.2061	0.1946	0.204	0.1997	0.2058	0.2032	0.2036	0.201	0.279	0.2677	0.2756	0.2625	0.2199	0.2116	0.2209	0.2128	0.1857	0.1674	0.1823	0.1695	0.2068	0.1955	0.2053	0.1966	0.3278	0.3141	0.3258	0.3196	0.0532	0.0521	0.0533	0.053	0.0524	0.0522	0.0526	0.0517	0.1915	0.1812	0.1914	0.1848	0.0473	0.0469	0.0468	0.0471	0.2314	0.2194	0.231	0.2271
346060	37	0.2058	0.194	0.2033	0.1994	0.205	0.2035	0.2032	0.2004	0.2782	0.2667	0.2748	0.2619	0.2204	0.2118	0.2194	0.2123	0.1855	0.1674	0.1817	0.1691	0.2065	0.1948	0.2044	0.1958	0.3263	0.3134	0.3246	0.3175	0.0533	0.0522	0.0532	0.053	0.0524	0.0523	0.0527	0.0518	0.1909	0.1812	0.1917	0.1847	0.0473	0.0468	0.0468	0.0471	0.2309	0.2196	0.2307	0.2266
346868	37	0.2059	0.1942	0.2038	0.1992	0.2054	0.2036	0.2036	0.2003	0.2771	0.2652	0.2741	0.2614	0.2203	0.2116	0.2203	0.2122	0.1853	0.1666	0.1813	0.1687	0.2066	0.1954	0.2045	0.1959	0.328	0.313	0.3252	0.3191	0.0532	0.0521	0.0532	0.053	0.0523	0.0523	0.0526	0.0517	0.1909	0.1811	0.1913	0.1847	0.0473	0.0469	0.0468	0.0471	0.2315	0.2194	0.231	0.2268
347677	37.1	0.2054	0.1938	0.2035	0.199	0.2047	0.203	0.2033	0.2001	0.2763	0.2649	0.2727	0.2605	0.2199	0.2115	0.2198	0.211	0.1849	0.1663	0.1811	0.1688	0.2065	0.1952	0.2038	0.1954	0.3268	0.3132	0.3247	0.3184	0.0532	0.0522	0.0532	0.0529	0.0523	0.0522	0.0526	0.0517	0.1907	0.1808	0.1913	0.1837	0.0472	0.0468	0.0468	0.0471	0.2316	0.2195	0.2308	0.2268
348485	37.1	0.2053	0.1937	0.2027	0.1991	0.2045	0.2028	0.2026	0.1999	0.2755	0.2645	0.2723	0.2598	0.2191	0.2109	0.219	0.2113	0.1844	0.1661	0.1805	0.168	0.2056	0.1947	0.2036	0.1952	0.3262	0.3131	0.3249	0.3177	0.0532	0.0522	0.0532	0.0529	0.0524	0.0522	0.0526	0.0517	0.192	0.1805	0.1911	0.184	0.0472	0.0469	0.0468	0.0471	0.2305	0.219	0.2311	0.2261
349294	37	0.205	0.194	0.2037	0.1995	0.2046	0.2025	0.2028	0.1998	0.2746	0.2627	0.2717	0.2589	0.2191	0.2112	0.2199	0.2111	0.1843	0.1655	0.1804	0.1681	0.2063	0.1958	0.2039	0.1955	0.3279	0.3127	0.3247	0.319	0.0532	0.0521	0.0531	0.0529	0.0523	0.0521	0.0525	0.0516	0.1905	0.1803	0.2103	0.1841	0.0471	0.0468	0.0468	0.0471	0.2316	0.2191	0.2312	0.2267
350103	37	0.2048	0.1939	0.2026	0.1989	0.2044	0.2025	0.2024	0.1995	0.2738	0.2624	0.2709	0.2581	0.2185	0.2108	0.2193	0.2106	0.1837	0.165	0.1801	0.1674	0.2051	0.1956	0.2038	0.1945	0.3269	0.3118	0.3241	0.3181	0.0532	0.0522	0.0531	0.0529	0.0523	0.0522	0.0525	0.0515	0.1911	0.1802	0.1903	0.1844	0.0472	0.0468	0.0468	0.0471	0.2314	0.2187	0.2306	0.2265
350911	37.1	0.2044	0.1932	0.2026	0.1981	0.2038	0.2022	0.2022	0.1993	0.2729	0.2618	0.2698	0.2575	0.2181	0.2101	0.2186	0.2104	0.1833	0.165	0.1797	0.1671	0.2054	0.1946	0.2032	0.1944	0.3264	0.3127	0.3247	0.3179	0.0531	0.0521	0.0531	0.0529	0.0523	0.0522	0.0525	0.0517	0.1906	0.1799	0.1905	0.1831	0.0471	0.0468	0.0468	0.047	0.2304	0.2188	0.23	0.2259
351720	37	0.2046	0.1936	0.2028	0.1989	0.204	0.2022	0.2024	0.1993	0.2721	0.2605	0.2689	0.2569	0.2182	0.2103	0.2189	0.2109	0.1833	0.1648	0.1796	0.1669	0.2055	0.1958	0.2039	0.1953	0.3278	0.3129	0.3254	0.3189	0.0531	0.0521	0.0532	0.0531	0.0522	0.0521	0.0526	0.0516	0.19	0.1796	0.19	0.1831	0.0473	0.0468	0.0467	0.0471	0.2313	0.2184	0.2308	0.2259
352528	37	0.2042	0.1936	0.2025	0.1985	0.2037	0.2017	0.202	0.1989	0.2712	0.2604	0.2686	0.2561	0.2175	0.2094	0.2186	0.2097	0.183	0.1642	0.1795	0.1667	0.2047	0.1956	0.2028	0.1939	0.3262	0.3112	0.3228	0.3177	0.0532	0.0521	0.0531	0.053	0.0523	0.0522	0.0525	0.0517	0.1907	0.1795	0.1896	0.1838	0.0471	0.0469	0.0468	0.047	0.2307	0.2181	0.2308	0.226
353337	37.1	0.2044	0.1929	0.2019	0.1979	0.2032	0.2018	0.2018	0.1988	0.2705	0.2598	0.2675	0.2554	0.2176	0.2095	0.2177	0.2097	0.1827	0.1643	0.1787	0.1663	0.2048	0.1949	0.203	0.1941	0.3267	0.3119	0.3238	0.3173	0.0532	0.052	0.0531	0.0529	0.0522	0.0522	0.0525	0.0516	0.1908	0.1795	0.1899	0.1829	0.0472	0.0467	0.0468	0.0471	0.2305	0.2178	0.23	0.2255
354146	37	0.2039	0.1925	0.2012	0.198	0.2029	0.2015	0.2012	0.1984	0.2696	0.2583	0.2669	0.255	0.2161	0.2092	0.217	0.2097	0.1821	0.1636	0.1788	0.1659	0.2045	0.1943	0.2028	0.1937	0.325	0.3121	0.324	0.3172	0.0532	0.0522	0.0531	0.0531	0.0523	0.0522	0.0526	0.0517	0.1912	0.1792	0.1891	0.1825	0.0472	0.0469	0.0468	0.0471	0.2294	0.2176	0.2298	0.2251
354954	37.1	0.2036	0.1926	0.2011	0.1978	0.2028	0.2013	0.2014	0.1982	0.2688	0.2582	0.2662	0.2543	0.2164	0.2086	0.2172	0.209	0.1817	0.1635	0.1781	0.1654	0.2041	0.1944	0.2023	0.1935	0.3262	0.3115	0.3236	0.3168	0.0532	0.0521	0.0531	0.053	0.0523	0.0522	0.0524	0.0515	0.1911	0.1789	0.1893	0.1819	0.0472	0.0468	0.0468	0.047	0.2301	0.2173	0.2292	0.2253
355763	37	0.2035	0.1927	0.2015	0.1975	0.2026	0.2016	0.2013	0.1982	0.2681	0.2578	0.2655	0.2536	0.2166	0.2088	0.2173	0.2086	0.1816	0.1632	0.1778	0.1655	0.2044	0.1949	0.2024	0.1937	0.3267	0.3123	0.3233	0.3178	0.0532	0.0522	0.0532	0.0529	0.0522	0.0521	0.0525	0.0515	0.1906	0.1788	0.1891	0.182	0.0472	0.0468	0.0468	0.0471	0.2305	0.2173	0.2296	0.2251
356572	37.1	0.2033	0.1922	0.2011	0.1973	0.2024	0.2012	0.2011	0.1978	0.2676	0.2572	0.2645	0.2533	0.2154	0.2087	0.2169	0.2086	0.181	0.1629	0.1776	0.1652	0.204	0.1944	0.2017	0.193	0.3256	0.3126	0.324	0.3171	0.0532	0.0522	0.0531	0.053	0.0522	0.0522	0.0526	0.0516	0.1907	0.1788	0.1889	0.1795	0.0471	0.0468	0.0468	0.047	0.2298	0.2168	0.2291	0.2247
357380	37.1	0.2032	0.1922	0.2006	0.1974	0.2021	0.2009	0.2008	0.198	0.2668	0.2559	0.2641	0.253	0.2155	0.2082	0.2163	0.2085	0.181	0.1627	0.1776	0.1649	0.2036	0.1941	0.2024	0.1932	0.3254	0.3242	0.3231	0.3163	0.0532	0.0522	0.0531	0.053	0.0522	0.0522	0.0526	0.0517	0.1907	0.1786	0.1887	0.1788	0.0472	0.0469	0.0468	0.0471	0.229	0.2163	0.2288	0.2246
358189	37	0.2035	0.1926	0.2014	0.1973	0.2026	0.2012	0.2009	0.1975	0.2664	0.2554	0.2634	0.2523	0.2159	0.2094	0.2165	0.2087	0.1805	0.1623	0.1769	0.1644	0.2045	0.1954	0.2029	0.1942	0.327	0.3124	0.3244	0.3183	0.0532	0.0521	0.0531	0.0529	0.0523	0.0522	0.0525	0.0517	0.1909	0.1784	0.1898	0.1794	0.0472	0.0468	0.0468	0.0471	0.2299	0.2168	0.2293	0.2243
358997	37	0.2029	0.1916	0.2002	0.1972	0.202	0.2007	0.2005	0.1975	0.2653	0.2541	0.2623	0.2513	0.2148	0.2077	0.2165	0.2082	0.18	0.1618	0.1767	0.1645	0.2037	0.1944	0.2013	0.1933	0.3261	0.3116	0.3235	0.3168	0.0531	0.0522	0.0531	0.053	0.0523	0.0521	0.0525	0.0516	0.191	0.1781	0.1898	0.1789	0.0472	0.0468	0.0468	0.0471	0.2293	0.2156	0.2286	0.2239
359806	37	0.2026	0.1921	0.2002	0.1965	0.2018	0.2007	0.2001	0.1973	0.2647	0.2542	0.2617	0.2505	0.215	0.2074	0.2163	0.2078	0.1799	0.1615	0.176	0.1638	0.2031	0.1946	0.2013	0.1932	0.3259	0.3107	0.3221	0.317	0.0531	0.0522	0.0531	0.053	0.0522	0.0522	0.0525	0.0516	0.1909	0.1781	0.1898	0.1791	0.0473	0.0468	0.0468	0.0471	0.2294	0.2152	0.2283	0.2236
360614	37.1	0.2024	0.1919	0.2002	0.1967	0.2015	0.2006	0.2002	0.1974	0.2636	0.2541	0.261	0.2498	0.2145	0.2073	0.2161	0.2075	0.1794	0.1611	0.176	0.1634	0.2035	0.194	0.2008	0.1923	0.3258	0.3109	0.3229	0.3167	0.0532	0.0521	0.0531	0.0528	0.0522	0.0521	0.0525	0.0515	0.191	0.1777	0.1898	0.1789	0.0472	0.0468	0.0468	0.047	0.2289	0.2146	0.2279	0.2233
361423	37	0.203	0.1913	0.1999	0.1964	0.2015	0.2007	0.2	0.1889	0.2633	0.2535	0.2603	0.2497	0.2145	0.208	0.2152	0.2079	0.1791	0.161	0.1756	0.1631	0.2037	0.1943	0.2015	0.193	0.3254	0.3119	0.3232	0.3171	0.0531	0.0522	0.0531	0.0529	0.0522	0.0522	0.0525	0.0516	0.191	0.1777	0.1892	0.179	0.0472	0.0469	0.0468	0.0471	0.2285	0.2149	0.2283	0.223
362232	37.1	0.2023	0.1915	0.1999	0.1968	0.2013	0.2004	0.1998	0.1878	0.2627	0.2516	0.2596	0.2494	0.2137	0.2066	0.2152	0.2068	0.1786	0.1603	0.1754	0.1627	0.2026	0.1942	0.2008	0.1921	0.3255	0.3099	0.3221	0.3168	0.0532	0.0521	0.0532	0.0529	0.0522	0.0521	0.0525	0.0515	0.1909	0.1773	0.1888	0.1796	0.0472	0.0468	0.0468	0.0471	0.2291	0.214	0.2279	0.2226
363040	37.1	0.202	0.1909	0.199	0.1959	0.2007	0.2004	0.1993	0.1879	0.2619	0.2519	0.2589	0.2484	0.2134	0.2065	0.2144	0.2069	0.1784	0.1601	0.1751	0.1626	0.2027	0.1935	0.2008	0.1923	0.3247	0.3112	0.3221	0.3154	0.0531	0.0521	0.0531	0.053	0.0523	0.0521	0.0525	0.0515	0.1905	0.1772	0.189	0.1789	0.0472	0.0468	0.0468	0.047	0.2276	0.214	0.2271	0.2218
363849	37	0.2018	0.191	0.199	0.1961	0.2008	0.2001	0.1994	0.1877	0.2617	0.2508	0.2584	0.248	0.2132	0.2068	0.2143	0.2069	0.178	0.1599	0.1747	0.162	0.2031	0.1932	0.2009	0.1923	0.3251	0.3114	0.3227	0.3161	0.0531	0.0521	0.053	0.053	0.0522	0.0521	0.0525	0.0515	0.1907	0.1771	0.1885	0.1786	0.0472	0.0468	0.0468	0.047	0.2271	0.2135	0.2268	0.2216
364657	37	0.202	0.1911	0.1993	0.1965	0.201	0.2	0.1992	0.1876	0.2608	0.2505	0.2577	0.2475	0.2124	0.206	0.2148	0.207	0.1777	0.1596	0.1745	0.1618	0.2028	0.1942	0.2015	0.1928	0.3258	0.3114	0.3226	0.3169	0.0531	0.0521	0.053	0.0529	0.0522	0.0521	0.0525	0.0515	0.1907	0.1768	0.1884	0.2	0.0472	0.0468	0.0467	0.0471	0.2273	0.213	0.2267	0.2211
365466	37	0.2016	0.1907	0.1993	0.1957	0.2007	0.1998	0.1991	0.1873	0.2603	0.2504	0.2572	0.2471	0.2125	0.2062	0.2141	0.2067	0.1773	0.1593	0.1739	0.1615	0.2025	0.1933	0.2008	0.1925	0.3252	0.311	0.3223	0.3163	0.0532	0.0521	0.0531	0.0529	0.0522	0.0521	0.0524	0.0515	0.1915	0.1768	0.188	0.1787	0.0472	0.0468	0.0468	0.047	0.2268	0.2127	0.2261	0.2209
366275	37	0.2014	0.1907	0.2006	0.1957	0.2006	0.1997	0.1991	0.1871	0.2595	0.2492	0.2567	0.2465	0.2122	0.2059	0.2135	0.2064	0.177	0.1593	0.1738	0.1613	0.2024	0.1932	0.2008	0.1922	0.3255	0.3118	0.3231	0.3171	0.0531	0.0522	0.053	0.0529	0.0521	0.0521	0.0524	0.0515	0.1907	0.1767	0.1877	0.1789	0.0472	0.0468	0.0468	0.047	0.2265	0.2125	0.2261	0.2205
367083	37	0.2014	0.1905	0.1826	0.1958	0.2002	0.1995	0.1987	0.1869	0.2593	0.2491	0.2561	0.246	0.212	0.2056	0.2134	0.2058	0.1766	0.1585	0.1734	0.1607	0.2021	0.193	0.2007	0.1923	0.3248	0.3111	0.3222	0.316	0.0532	0.0521	0.0531	0.0529	0.0522	0.0522	0.0524	0.0514	0.1902	0.1763	0.1875	0.1782	0.0472	0.0468	0.0469	0.0471	0.2257	0.2122	0.225	0.22
367892	37.1	0.2009	0.1902	0.1824	0.1953	0.1998	0.1994	0.1984	0.1865	0.2586	0.2485	0.2552	0.2454	0.2116	0.2053	0.2128	0.2053	0.1761	0.1584	0.1731	0.1605	0.202	0.1923	0.1999	0.1914	0.3241	0.3106	0.3223	0.3155	0.0531	0.0522	0.0531	0.0529	0.0521	0.0521	0.0524	0.0514	0.1903	0.1766	0.1873	0.1783	0.0472	0.0468	0.0468	0.047	0.225	0.2119	0.2244	0.2192
368700	37	0.2005	0.1905	0.1835	0.1959	0.1999	0.1995	0.1985	0.1867	0.2582	0.2476	0.2552	0.2453	0.2107	0.2043	0.2133	0.2049	0.1759	0.1578	0.1727	0.16	0.2013	0.1929	0.1998	0.191	0.3244	0.3088	0.3208	0.3158	0.0532	0.0521	0.0531	0.053	0.0522	0.0521	0.0524	0.0515	0.1903	0.1758	0.1868	0.1788	0.0472	0.0468	0.0468	0.0471	0.2257	0.2112	0.2249	0.2194
369509	37.1	0.2007	0.1899	0.1822	0.195	0.1993	0.1989	0.1985	0.1864	0.2573	0.2477	0.2543	0.2445	0.211	0.2048	0.2126	0.2051	0.1756	0.1577	0.1726	0.1598	0.2016	0.1922	0.1995	0.191	0.3237	0.3105	0.3214	0.3154	0.0532	0.0521	0.053	0.0528	0.0521	0.0521	0.0524	0.0514	0.1905	0.176	0.1872	0.1783	0.0472	0.0468	0.0468	0.047	0.2246	0.2111	0.224	0.2185
370318	36.9	0.2004	0.19	0.1814	0.1947	0.1991	0.1988	0.1983	0.1855	0.2572	0.2467	0.2537	0.2442	0.2096	0.2045	0.2125	0.2044	0.1752	0.1574	0.1721	0.1596	0.2014	0.1917	0.1998	0.1906	0.3241	0.3093	0.3213	0.315	0.0531	0.0521	0.053	0.0529	0.0521	0.0521	0.0524	0.0515	0.1904	0.1759	0.1866	0.1781	0.0472	0.0468	0.0468	0.047	0.224	0.2103	0.2228	0.2186
371126	37	0.2003	0.1896	0.1819	0.1951	0.1994	0.1988	0.198	0.1859	0.2561	0.246	0.2536	0.2437	0.2101	0.2045	0.2124	0.2046	0.1749	0.1569	0.1715	0.1594	0.2016	0.1923	0.1996	0.1912	0.3246	0.3104	0.3216	0.3161	0.0531	0.052	0.053	0.0529	0.0522	0.052	0.0523	0.0515	0.1899	0.1755	0.1866	0.1784	0.0471	0.0468	0.0468	0.047	0.2236	0.21	0.2231	0.2179
371935	37	0.1999	0.19	0.1813	0.1947	0.199	0.1987	0.1979	0.1853	0.2561	0.2461	0.2527	0.2431	0.2093	0.2036	0.2122	0.2042	0.1743	0.1565	0.1717	0.1589	0.201	0.1917	0.1992	0.1903	0.3237	0.3101	0.3214	0.3152	0.053	0.0521	0.0531	0.0528	0.052	0.0521	0.0523	0.0513	0.1896	0.1755	0.1857	0.1784	0.0472	0.0468	0.0468	0.047	0.223	0.2094	0.2228	0.2174
372743	37	0.1999	0.1895	0.1811	0.1948	0.199	0.1986	0.1977	0.1853	0.2558	0.2457	0.2524	0.2429	0.2096	0.2041	0.2121	0.2042	0.1741	0.1563	0.1709	0.1583	0.2014	0.1917	0.1994	0.1906	0.3237	0.3104	0.3219	0.3158	0.0532	0.0521	0.0531	0.0528	0.0521	0.0521	0.0524	0.0515	0.1893	0.1753	0.1861	0.1786	0.0472	0.0469	0.0468	0.0471	0.2226	0.2095	0.2219	0.2168
373552	37	0.1993	0.1896	0.1815	0.1949	0.1986	0.1987	0.1976	0.1853	0.2553	0.2457	0.2519	0.2427	0.2092	0.2035	0.2118	0.2033	0.1738	0.1562	0.1706	0.1581	0.2007	0.1917	0.1987	0.19	0.3237	0.3093	0.3204	0.3143	0.0532	0.0521	0.0531	0.0528	0.0521	0.0521	0.0524	0.0515	0.1894	0.175	0.1859	0.1786	0.0472	0.0469	0.0468	0.0471	0.223	0.2088	0.222	0.2167
374361	37.1	0.1991	0.1892	0.1812	0.194	0.1983	0.1982	0.1975	0.1847	0.2546	0.2445	0.2515	0.2422	0.2083	0.2029	0.212	0.2033	0.1735	0.1555	0.1702	0.1579	0.2003	0.1917	0.1982	0.1899	0.3231	0.3089	0.3201	0.3141	0.0531	0.052	0.053	0.0528	0.052	0.0521	0.0523	0.0514	0.1889	0.1751	0.185	0.1782	0.0472	0.0468	0.0468	0.047	0.2224	0.208	0.2208	0.2162
375169	37.1	0.1988	0.1888	0.1805	0.194	0.1983	0.1981	0.197	0.1844	0.2541	0.2444	0.2512	0.2416	0.2077	0.2029	0.2108	0.2029	0.173	0.1552	0.1702	0.1574	0.2005	0.1909	0.1987	0.1902	0.3236	0.3092	0.3206	0.3144	0.0531	0.052	0.053	0.0528	0.0521	0.0522	0.0523	0.0515	0.1888	0.1751	0.1852	0.1772	0.0471	0.0468	0.0468	0.047	0.2209	0.2084	0.2207	0.2156
375978	37	0.1988	0.1893	0.1808	0.1948	0.1986	0.1981	0.1973	0.1849	0.2538	0.2439	0.2506	0.2413	0.2088	0.2033	0.2109	0.2039	0.1728	0.1553	0.1698	0.1571	0.2014	0.192	0.1992	0.1911	0.3252	0.311	0.3221	0.3166	0.0531	0.052	0.053	0.0529	0.0521	0.0521	0.0523	0.0514	0.1887	0.1747	0.19	0.178	0.0472	0.0468	0.0468	0.0471	0.2216	0.2082	0.2208	0.2155
376787	37.1	0.1986	0.1885	0.181	0.1938	0.1978	0.1978	0.197	0.1841	0.2534	0.2431	0.2506	0.2414	0.2078	0.2026	0.2107	0.2028	0.1726	0.1548	0.1694	0.1569	0.2003	0.1911	0.1982	0.1896	0.3231	0.3089	0.32	0.3143	0.0531	0.052	0.0531	0.0527	0.0521	0.052	0.0523	0.0514	0.1889	0.1746	0.1824	0.1775	0.0471	0.0468	0.0467	0.047	0.2211	0.2077	0.2199	0.2148
377595	37.1	0.1984	0.1882	0.1797	0.1935	0.1976	0.1974	0.1966	0.1839	0.2527	0.2434	0.2499	0.2404	0.208	0.2026	0.2097	0.2025	0.1722	0.1547	0.1693	0.1563	0.2004	0.1908	0.198	0.1892	0.3232	0.3106	0.3209	0.3144	0.053	0.0519	0.053	0.0527	0.052	0.0519	0.0523	0.0513	0.1888	0.1741	0.1827	0.1774	0.0471	0.0468	0.0467	0.0469	0.2198	0.2071	0.2196	0.2145
378404	37	0.1977	0.1884	0.1787	0.1936	0.1975	0.1975	0.1962	0.1832	0.2523	0.2428	0.2492	0.2402	0.2064	0.202	0.2097	0.2019	0.1714	0.154	0.1688	0.156	0.2	0.1906	0.1979	0.1897	0.3224	0.3089	0.3205	0.3133	0.0531	0.052	0.053	0.0528	0.052	0.052	0.0523	0.0514	0.1883	0.1746	0.1828	0.1768	0.0471	0.0468	0.0468	0.0471	0.2189	0.2065	0.2191	0.214
379212	37	0.1978	0.1883	0.1794	0.1941	0.1975	0.1978	0.1966	0.1836	0.2519	0.2421	0.249	0.2403	0.2073	0.2018	0.2101	0.2021	0.1711	0.154	0.1685	0.1561	0.1997	0.191	0.1977	0.1893	0.3233	0.3092	0.3201	0.3144	0.053	0.0521	0.053	0.0528	0.052	0.052	0.0523	0.0514	0.1878	0.174	0.1824	0.1771	0.0472	0.0467	0.0468	0.047	0.2197	0.2066	0.2185	0.2139
380021	37.1	0.1974	0.1885	0.1798	0.1939	0.1974	0.1976	0.1963	0.1832	0.2518	0.242	0.2489	0.2398	0.206	0.2013	0.2099	0.2019	0.1712	0.1534	0.1681	0.1557	0.1998	0.1912	0.198	0.1894	0.3231	0.308	0.3197	0.3149	0.053	0.052	0.053	0.0528	0.0521	0.052	0.0522	0.0514	0.188	0.1743	0.1824	0.1767	0.0472	0.0467	0.0468	0.047	0.2195	0.2057	0.2189	0.2135
380830	37	0.1971	0.1881	0.179	0.1936	0.1971	0.1975	0.1961	0.1831	0.2513	0.2416	0.2482	0.2392	0.2063	0.2015	0.2095	0.2018	0.1708	0.1531	0.1677	0.1552	0.1998	0.1905	0.1977	0.1895	0.3235	0.309	0.3197	0.3147	0.0531	0.052	0.053	0.0528	0.052	0.052	0.0522	0.0513	0.1874	0.1738	0.1824	0.1763	0.0472	0.0468	0.0468	0.047	0.2185	0.2055	0.2175	0.2131
381638	37	0.1971	0.1882	0.1795	0.1935	0.1973	0.1973	0.1962	0.1832	0.2508	0.2414	0.2478	0.2388	0.2064	0.2021	0.2093	0.2018	0.1702	0.1531	0.1675	0.1549	0.2001	0.191	0.1984	0.1898	0.3243	0.3099	0.3207	0.3157	0.0531	0.0519	0.053	0.0527	0.052	0.052	0.0522	0.0513	0.1878	0.1733	0.1819	0.1762	0.0471	0.0467	0.0467	0.047	0.2184	0.2055	0.2176	0.213
382447	37.1	0.1969	0.1877	0.1785	0.193	0.1964	0.197	0.1959	0.1823	0.2505	0.2413	0.2475	0.2386	0.2054	0.201	0.2089	0.2008	0.1698	0.1527	0.1672	0.1547	0.1993	0.1897	0.1969	0.1887	0.3226	0.3079	0.3192	0.313	0.0531	0.052	0.053	0.0527	0.052	0.052	0.0523	0.0513	0.1873	0.1736	0.1825	0.1755	0.0471	0.0468	0.0467	0.047	0.2175	0.2047	0.2162	0.2121
383255	37	0.1964	0.1876	0.1781	0.1928	0.1963	0.1967	0.1956	0.1821	0.2502	0.2408	0.2472	0.2382	0.205	0.2005	0.2087	0.201	0.1696	0.1524	0.1668	0.1543	0.1995	0.1895	0.1973	0.1886	0.3226	0.3093	0.3194	0.3133	0.053	0.052	0.0529	0.0527	0.0519	0.0519	0.0522	0.0513	0.1871	0.1734	0.1819	0.1757	0.0471	0.0468	0.0468	0.047	0.2171	0.2042	0.2162	0.212
384064	37	0.1965	0.1873	0.178	0.1928	0.1965	0.1968	0.1955	0.1821	0.25	0.2399	0.2467	0.2379	0.205	0.2005	0.2085	0.2009	0.1692	0.1523	0.1664	0.1537	0.1994	0.1896	0.1972	0.1891	0.3232	0.309	0.3199	0.3141	0.053	0.0519	0.0528	0.0527	0.0519	0.0519	0.0522	0.0512	0.1869	0.1734	0.1817	0.1759	0.0471	0.0467	0.0467	0.047	0.217	0.2039	0.216	0.2114
384873	37.1	0.1963	0.1865	0.1777	0.1924	0.1959	0.1965	0.1952	0.1818	0.2492	0.2391	0.2462	0.2375	0.2047	0.2001	0.2078	0.2007	0.1688	0.1516	0.1659	0.1537	0.199	0.1891	0.197	0.1888	0.3219	0.3089	0.3197	0.3135	0.0529	0.0519	0.053	0.0527	0.0519	0.0518	0.0521	0.0513	0.1867	0.173	0.1817	0.175	0.0471	0.0467	0.0467	0.0469	0.2163	0.2038	0.2156	0.2104
385681	37	0.1959	0.1874	0.1775	0.1928	0.196	0.1965	0.195	0.1817	0.2491	0.2394	0.2465	0.2376	0.2041	0.2004	0.2082	0.2002	0.1685	0.1514	0.1656	0.1535	0.1995	0.1894	0.1969	0.1887	0.3228	0.3084	0.3196	0.314	0.053	0.0519	0.053	0.0527	0.0519	0.052	0.0522	0.0513	0.1869	0.1731	0.1813	0.1754	0.0471	0.0467	0.0467	0.047	0.216	0.2035	0.2151	0.2103
386490	37	0.1953	0.1873	0.1772	0.1921	0.1956	0.1963	0.195	0.1811	0.2488	0.2397	0.2456	0.2367	0.2035	0.1995	0.208	0.1999	0.1682	0.1512	0.1651	0.153	0.1989	0.189	0.1966	0.1885	0.3221	0.3082	0.3195	0.3134	0.0529	0.0519	0.0529	0.0526	0.0518	0.0519	0.0521	0.0512	0.1867	0.173	0.1808	0.1746	0.0471	0.0467	0.0467	0.0469	0.2156	0.2028	0.2145	0.21
387298	37	0.1949	0.1868	0.1767	0.1923	0.1953	0.1959	0.1947	0.1808	0.2482	0.2394	0.2452	0.2363	0.2033	0.1995	0.207	0.2	0.1679	0.1507	0.1651	0.1525	0.1986	0.1886	0.1964	0.1881	0.3215	0.3084	0.3196	0.313	0.0529	0.0519	0.0528	0.0526	0.0518	0.0519	0.0522	0.0512	0.1866	0.1725	0.1808	0.1746	0.0471	0.0467	0.0467	0.047	0.215	0.2024	0.2141	0.2095
388107	37	0.195	0.1867	0.1772	0.1924	0.1957	0.1959	0.1948	0.1809	0.2481	0.2388	0.2451	0.2363	0.2033	0.1996	0.2077	0.2001	0.1675	0.1509	0.1646	0.1526	0.1994	0.1896	0.1974	0.189	0.3233	0.3099	0.3204	0.3148	0.0529	0.0519	0.0529	0.0527	0.052	0.0519	0.0522	0.0513	0.186	0.1725	0.1806	0.1746	0.0471	0.0467	0.0467	0.047	0.2148	0.2023	0.2143	0.2094
388916	37.1	0.1948	0.1866	0.1763	0.1918	0.1953	0.1956	0.1945	0.1803	0.2476	0.2384	0.2444	0.2359	0.2017	0.1991	0.2068	0.1994	0.1674	0.1504	0.1644	0.1519	0.1985	0.1888	0.1976	0.1887	0.3227	0.3082	0.3203	0.3136	0.0529	0.0519	0.0529	0.0527	0.0519	0.0519	0.0522	0.0513	0.1859	0.1726	0.1802	0.1735	0.0471	0.0467	0.0468	0.0469	0.2135	0.2018	0.2134	0.2086
389724	37	0.1944	0.1865	0.1768	0.1919	0.1949	0.1957	0.1944	0.1799	0.2473	0.2379	0.2445	0.2359	0.2022	0.1989	0.2073	0.1994	0.1673	0.1499	0.1638	0.1517	0.1985	0.1889	0.1965	0.1882	0.3226	0.3083	0.3193	0.3131	0.0529	0.0519	0.0529	0.0526	0.0519	0.0518	0.0521	0.0513	0.1858	0.1724	0.18	0.1739	0.0471	0.0468	0.0467	0.047	0.2141	0.2013	0.2132	0.2083
390533	37	0.194	0.1859	0.1757	0.1914	0.1948	0.1956	0.1939	0.1795	0.2469	0.2375	0.244	0.2353	0.2021	0.1982	0.2062	0.1988	0.1668	0.1493	0.1636	0.1515	0.1982	0.188	0.1963	0.1877	0.3211	0.3079	0.3196	0.3126	0.0529	0.0519	0.0529	0.0526	0.0519	0.0519	0.0521	0.0512	0.1853	0.1723	0.18	0.1735	0.0471	0.0468	0.0467	0.047	0.2129	0.2009	0.2126	0.2078
391341	37	0.1941	0.1863	0.1766	0.1919	0.1946	0.1955	0.1945	0.1796	0.2467	0.2375	0.244	0.2351	0.202	0.1982	0.207	0.1987	0.1663	0.1492	0.1633	0.1511	0.1982	0.1888	0.1959	0.1877	0.3222	0.3069	0.3179	0.3129	0.0529	0.052	0.0529	0.0527	0.0519	0.052	0.0521	0.0513	0.1856	0.1719	0.1797	0.174	0.0471	0.0468	0.0468	0.047	0.2134	0.2006	0.2122	0.208
392150	37	0.1935	0.1861	0.1757	0.1915	0.1945	0.1951	0.1936	0.179	0.2462	0.2368	0.2436	0.2347	0.2013	0.1976	0.206	0.1985	0.1661	0.1486	0.1629	0.1508	0.1978	0.1885	0.1964	0.188	0.3222	0.3079	0.3193	0.3136	0.053	0.0519	0.0529	0.0528	0.0519	0.0519	0.0522	0.0513	0.1848	0.1722	0.1794	0.1731	0.0471	0.0468	0.0468	0.047	0.2126	0.1998	0.2117	0.2072
392959	37	0.1932	0.1857	0.1756	0.1913	0.1942	0.195	0.1936	0.1791	0.246	0.2367	0.2431	0.2342	0.2013	0.1981	0.2059	0.1982	0.1657	0.1487	0.1629	0.1507	0.1981	0.1885	0.1958	0.188	0.3222	0.3092	0.3198	0.3138	0.053	0.0519	0.0529	0.0528	0.0519	0.0519	0.0522	0.0511	0.185	0.1716	0.1791	0.173	0.0471	0.0467	0.0467	0.047	0.2121	0.2005	0.2119	0.2069
393767	37.1	0.1928	0.1857	0.1755	0.1913	0.1941	0.1947	0.1936	0.1786	0.2457	0.2359	0.2427	0.234	0.2003	0.1974	0.2061	0.1978	0.1654	0.1483	0.1621	0.1502	0.1977	0.1882	0.195	0.187	0.3215	0.3062	0.3176	0.3123	0.0529	0.0519	0.0529	0.0527	0.0519	0.0519	0.052	0.0513	0.1849	0.1716	0.1788	0.1729	0.0471	0.0467	0.0467	0.047	0.2119	0.1994	0.2112	0.2067
394576	37	0.1928	0.1856	0.1743	0.1909	0.1938	0.1948	0.1936	0.1782	0.2453	0.2361	0.2423	0.2344	0.2001	0.1967	0.2052	0.1977	0.1651	0.1476	0.162	0.1503	0.1974	0.1875	0.196	0.1872	0.3213	0.307	0.3184	0.3126	0.053	0.0519	0.0528	0.0527	0.0519	0.0519	0.0521	0.0513	0.1839	0.1718	0.179	0.1724	0.0472	0.0468	0.0467	0.0471	0.2109	0.1984	0.2102	0.2061
395384	37	0.1923	0.1853	0.1747	0.1906	0.1936	0.1947	0.1932	0.1783	0.2451	0.2358	0.242	0.2334	0.2005	0.1975	0.2053	0.1978	0.1647	0.148	0.1618	0.1498	0.1979	0.1879	0.1953	0.1871	0.3215	0.3075	0.3189	0.3123	0.0529	0.0519	0.0528	0.0527	0.0518	0.0519	0.0521	0.0512	0.184	0.1713	0.1786	0.1722	0.0471	0.0468	0.0468	0.0469	0.2107	0.1989	0.2104	0.2059
396193	37	0.1923	0.185	0.175	0.1908	0.1938	0.1947	0.1932	0.1784	0.2446	0.2355	0.2416	0.233	0.2003	0.1975	0.205	0.1973	0.1641	0.1473	0.1615	0.1492	0.1983	0.1881	0.196	0.1877	0.3225	0.3084	0.3193	0.314	0.0529	0.0518	0.0528	0.0526	0.0518	0.0517	0.0521	0.0512	0.1837	0.1707	0.1782	0.1724	0.0471	0.0467	0.0466	0.047	0.2106	0.1989	0.2102	0.2056
397002	37.1	0.1918	0.1852	0.1748	0.1913	0.1939	0.1946	0.1931	0.1777	0.2442	0.235	0.2414	0.2328	0.1993	0.1965	0.2055	0.1969	0.164	0.1468	0.161	0.1489	0.1972	0.1881	0.1954	0.1868	0.321	0.3062	0.318	0.3129	0.0531	0.0519	0.0529	0.0527	0.0519	0.0519	0.0521	0.0513	0.1833	0.1713	0.1778	0.1722	0.0472	0.0468	0.0468	0.0471	0.2103	0.198	0.2098	0.2052
397810	37	0.1919	0.1852	0.1744	0.1906	0.1936	0.1937	0.1928	0.1773	0.2439	0.2352	0.2411	0.2329	0.1994	0.1965	0.205	0.1971	0.1637	0.1468	0.1608	0.1486	0.1974	0.1879	0.1952	0.187	0.3219	0.3075	0.318	0.3128	0.0529	0.0519	0.0528	0.0526	0.0518	0.0518	0.0521	0.0513	0.1831	0.1711	0.1777	0.172	0.0471	0.0468	0.0467	0.047	0.2099	0.1976	0.209	0.2048
398619	37	0.1911	0.1847	0.1743	0.1907	0.193	0.1938	0.1928	0.1771	0.2436	0.2342	0.2411	0.2324	0.1985	0.1963	0.2049	0.1966	0.1633	0.1461	0.1605	0.1483	0.1971	0.1878	0.1949	0.1865	0.3214	0.3062	0.3177	0.3129	0.0529	0.0518	0.0528	0.0526	0.0517	0.0518	0.052	0.0512	0.1831	0.1706	0.1772	0.1719	0.0471	0.0467	0.0467	0.047	0.2095	0.1973	0.2091	0.2043
399428	37.1	0.1913	0.1849	0.1737	0.1905	0.1934	0.1937	0.1925	0.1768	0.2433	0.2343	0.2405	0.2322	0.1989	0.196	0.2048	0.1966	0.1631	0.146	0.1601	0.148	0.197	0.188	0.1954	0.1873	0.3223	0.308	0.3191	0.3139	0.0529	0.0519	0.0529	0.0527	0.0518	0.0518	0.0521	0.0512	0.1827	0.1707	0.1771	0.1713	0.0471	0.0468	0.0468	0.047	0.209	0.1969	0.2088	0.2037
400236	37	0.1909	0.1842	0.1736	0.19	0.193	0.1933	0.1924	0.1762	0.243	0.2343	0.2398	0.2316	0.1982	0.1955	0.2044	0.1966	0.1626	0.1457	0.1597	0.1475	0.1967	0.1875	0.1961	0.187	0.3219	0.3072	0.3188	0.3133	0.0529	0.0519	0.0527	0.0526	0.0518	0.0518	0.0521	0.0512	0.1826	0.1709	0.1767	0.1704	0.0471	0.0467	0.0467	0.0469	0.2084	0.1963	0.208	0.2037
401045	37.1	0.1904	0.1841	0.1736	0.19	0.1927	0.1936	0.1923	0.1766	0.2428	0.2339	0.2398	0.2316	0.1983	0.1956	0.204	0.1962	0.1623	0.1458	0.1593	0.1475	0.1974	0.1871	0.1947	0.1865	0.3213	0.3074	0.3187	0.3124	0.0529	0.0519	0.0528	0.0526	0.0518	0.0518	0.052	0.0512	0.1825	0.1706	0.1768	0.171	0.0471	0.0468	0.0468	0.0469	0.2083	0.1962	0.2075	0.2033
401853	37	0.1904	0.184	0.1732	0.1897	0.1924	0.1934	0.1918	0.1762	0.2427	0.2331	0.2396	0.2314	0.1983	0.1955	0.2036	0.196	0.1617	0.1451	0.159	0.1473	0.1969	0.1876	0.1945	0.1863	0.3214	0.3074	0.318	0.3132	0.0529	0.0518	0.0527	0.0526	0.0518	0.0519	0.0521	0.0512	0.182	0.1699	0.1765	0.1704	0.0471	0.0467	0.0467	0.047	0.2079	0.1959	0.2075	0.2029
402662	37	0.1899	0.1842	0.1732	0.19	0.1924	0.1932	0.192	0.176	0.2426	0.233	0.2397	0.2312	0.1972	0.1952	0.204	0.1955	0.1616	0.1447	0.1586	0.1466	0.1965	0.1873	0.1944	0.1861	0.3209	0.3069	0.318	0.3126	0.0529	0.0518	0.0528	0.0526	0.0518	0.0518	0.052	0.0512	0.1817	0.1701	0.1762	0.1698	0.0471	0.0468	0.0467	0.047	0.2076	0.1953	0.2071	0.2026
403470	37.1	0.1899	0.1839	0.1727	0.1891	0.1922	0.1931	0.1919	0.1755	0.2419	0.2328	0.239	0.2309	0.1971	0.1947	0.2035	0.1955	0.1612	0.1442	0.158	0.1464	0.1965	0.1871	0.1945	0.1861	0.3216	0.3074	0.3184	0.3131	0.0528	0.0518	0.0527	0.0527	0.0517	0.0517	0.0519	0.0511	0.1814	0.1698	0.176	0.1695	0.0471	0.0466	0.0467	0.0469	0.2069	0.1945	0.2062	0.2024
404279	37	0.1898	0.1839	0.1723	0.1895	0.1921	0.1927	0.1914	0.1753	0.2417	0.2328	0.2387	0.2305	0.1959	0.1943	0.2034	0.1952	0.1607	0.1441	0.158	0.146	0.1966	0.1872	0.1953	0.1863	0.3209	0.3064	0.3181	0.3132	0.0529	0.0518	0.0528	0.0527	0.0518	0.0519	0.0521	0.0512	0.1813	0.1701	0.1759	0.1695	0.0472	0.0468	0.0468	0.047	0.2067	0.1947	0.2062	0.2022
405088	37.1	0.1897	0.1837	0.1724	0.1893	0.192	0.1928	0.1915	0.1752	0.2415	0.2317	0.2384	0.2306	0.1965	0.1943	0.2033	0.1951	0.1605	0.1436	0.1576	0.1458	0.1964	0.1872	0.195	0.1862	0.3216	0.3078	0.3189	0.3132	0.0529	0.0518	0.0528	0.0526	0.0518	0.0519	0.0521	0.0512	0.1812	0.1696	0.1755	0.1698	0.0472	0.0467	0.0468	0.047	0.2065	0.194	0.2058	0.2019
405896	37	0.1889	0.1833	0.1718	0.1889	0.1918	0.1929	0.1913	0.1751	0.241	0.2322	0.2382	0.23	0.196	0.1948	0.2026	0.1951	0.1601	0.1434	0.1574	0.1456	0.1966	0.1861	0.1945	0.1858	0.3207	0.3069	0.3178	0.3121	0.0529	0.0519	0.0528	0.0527	0.0517	0.0518	0.0522	0.0512	0.1807	0.1695	0.1756	0.1693	0.0471	0.0467	0.0467	0.047	0.2055	0.1937	0.2052	0.2012
406705	37.1	0.1892	0.1834	0.1719	0.1892	0.1916	0.1925	0.191	0.1748	0.241	0.232	0.2382	0.2297	0.196	0.1939	0.2031	0.1948	0.1598	0.143	0.1572	0.1452	0.196	0.1869	0.1941	0.1857	0.3206	0.3061	0.3173	0.3121	0.0529	0.0519	0.0528	0.0526	0.0518	0.0518	0.0521	0.0512	0.1806	0.1696	0.1759	0.169	0.0471	0.0467	0.0467	0.047	0.2057	0.1934	0.205	0.2009
407513	37	0.1886	0.1831	0.1713	0.1887	0.1912	0.1923	0.1906	0.1743	0.2408	0.2319	0.2373	0.2295	0.1954	0.1936	0.2022	0.1945	0.1593	0.1429	0.1565	0.1447	0.1964	0.1862	0.1947	0.186	0.3204	0.307	0.318	0.3116	0.053	0.0519	0.0528	0.0527	0.0518	0.0518	0.0521	0.0512	0.1803	0.1695	0.1762	0.1687	0.0471	0.0468	0.0468	0.047	0.2045	0.1934	0.2047	0.2004
408322	37	0.1885	0.1829	0.1715	0.1887	0.1909	0.1926	0.1908	0.1744	0.2406	0.2318	0.2378	0.2296	0.1956	0.1935	0.2021	0.1943	0.159	0.1425	0.1564	0.1443	0.1968	0.1868	0.1943	0.1862	0.3214	0.3078	0.3189	0.3125	0.0529	0.052	0.0528	0.0526	0.0518	0.0518	0.052	0.0512	0.1798	0.1693	0.1767	0.1686	0.0471	0.0467	0.0468	0.047	0.205	0.193	0.2047	0.2004
409130	37	0.1882	0.1831	0.1709	0.1885	0.1908	0.1923	0.1906	0.1741	0.2401	0.2309	0.2372	0.2291	0.1954	0.1935	0.202	0.1942	0.1587	0.1422	0.1559	0.1442	0.1964	0.1861	0.1945	0.1859	0.3208	0.307	0.3178	0.3121	0.0529	0.0518	0.0528	0.0526	0.0517	0.0517	0.052	0.0511	0.1797	0.1691	0.1772	0.1681	0.0471	0.0467	0.0467	0.0469	0.2045	0.1927	0.2039	0.2004
409939	37.1	0.1881	0.183	0.1713	0.1888	0.1907	0.1921	0.1904	0.1741	0.24	0.2307	0.237	0.2288	0.1949	0.1932	0.202	0.1939	0.1583	0.1419	0.1555	0.1439	0.1963	0.1863	0.1946	0.1861	0.3212	0.3074	0.3188	0.3127	0.0528	0.0518	0.0527	0.0526	0.0518	0.0517	0.052	0.0512	0.1797	0.1691	0.1775	0.168	0.0471	0.0467	0.0467	0.047	0.2039	0.1921	0.2037	0.1999
410748	37	0.1875	0.1826	0.17	0.188	0.19	0.1918	0.1901	0.1734	0.2397	0.2305	0.2366	0.2289	0.1941	0.1927	0.201	0.1935	0.1581	0.1412	0.1552	0.1436	0.1955	0.1854	0.1938	0.1849	0.3193	0.3057	0.317	0.311	0.0529	0.0518	0.0527	0.0526	0.0517	0.0517	0.052	0.0511	0.1794	0.1691	0.1774	0.1674	0.047	0.0467	0.0467	0.0469	0.2032	0.1917	0.2026	0.1993
411556	37	0.1878	0.1824	0.1705	0.1882	0.1903	0.1917	0.1899	0.1734	0.2396	0.2301	0.2363	0.2284	0.1947	0.1928	0.2013	0.1939	0.1576	0.1411	0.155	0.1431	0.196	0.1863	0.1941	0.1861	0.321	0.307	0.3188	0.3128	0.0528	0.0518	0.0528	0.0526	0.0517	0.0517	0.052	0.0511	0.1793	0.1688	0.1772	0.1672	0.0471	0.0468	0.0467	0.0469	0.2033	0.1914	0.2032	0.199
412365	37	0.1871	0.1822	0.1702	0.188	0.1899	0.1914	0.1899	0.173	0.2391	0.2304	0.2362	0.2283	0.1936	0.1924	0.2008	0.1932	0.1571	0.141	0.1546	0.1429	0.1955	0.1859	0.1941	0.1853	0.3204	0.3061	0.3181	0.3119	0.0528	0.0517	0.0527	0.0525	0.0517	0.0517	0.0519	0.0511	0.1788	0.1686	0.1773	0.1671	0.047	0.0467	0.0466	0.0469	0.2026	0.1909	0.2023	0.1985
413173	37	0.1869	0.1821	0.17	0.1879	0.1896	0.1913	0.1899	0.1728	0.239	0.2298	0.2357	0.2282	0.1936	0.1921	0.2007	0.193	0.157	0.1405	0.1543	0.1425	0.1953	0.1852	0.1937	0.1851	0.3203	0.3057	0.3175	0.3112	0.0528	0.0517	0.0527	0.0525	0.0518	0.0518	0.052	0.0511	0.1788	0.1686	0.1771	0.1673	0.0471	0.0467	0.0467	0.047	0.2025	0.1908	0.2018	0.1986
413982	37	0.1868	0.1822	0.1701	0.1878	0.1895	0.1912	0.1898	0.1727	0.2388	0.2291	0.2357	0.2277	0.1936	0.192	0.2008	0.1928	0.1567	0.1402	0.1539	0.1424	0.1953	0.1855	0.1931	0.1848	0.3191	0.3045	0.3165	0.3114	0.0529	0.0518	0.0527	0.0526	0.0518	0.0518	0.052	0.0511	0.1783	0.1684	0.177	0.1907	0.0471	0.0467	0.0467	0.0469	0.2024	0.1902	0.2019	0.1983
414790	37.1	0.1865	0.1812	0.169	0.187	0.1892	0.1909	0.1892	0.1722	0.2384	0.2294	0.2353	0.2276	0.1926	0.1919	0.1996	0.1926	0.156	0.1399	0.1538	0.1419	0.1954	0.1848	0.1936	0.1852	0.3192	0.3055	0.3167	0.3098	0.0528	0.0518	0.0527	0.0526	0.0517	0.0517	0.0519	0.0511	0.1782	0.1683	0.1759	0.1667	0.047	0.0467	0.0467	0.0469	0.2009	0.19	0.2009	0.1974
415599	37	0.1863	0.1818	0.1688	0.1874	0.1889	0.1909	0.1891	0.1722	0.2383	0.2294	0.2351	0.2274	0.1932	0.1921	0.1999	0.1927	0.1557	0.1399	0.1531	0.1418	0.1952	0.1848	0.1933	0.1846	0.3199	0.3056	0.3166	0.3102	0.0527	0.0517	0.0527	0.0525	0.0516	0.0516	0.0519	0.051	0.1782	0.1682	0.1758	0.1668	0.0471	0.0467	0.0467	0.0469	0.2013	0.19	0.2005	0.1973
416408	37	0.1861	0.1815	0.1691	0.1871	0.1888	0.1908	0.1889	0.1723	0.2383	0.2288	0.2349	0.2271	0.1931	0.1919	0.1998	0.1925	0.1556	0.1395	0.153	0.1413	0.1954	0.1849	0.1936	0.1851	0.3208	0.3067	0.3181	0.3119	0.0528	0.0518	0.0528	0.0526	0.0518	0.0517	0.052	0.051	0.1777	0.1681	0.1758	0.1667	0.047	0.0467	0.0467	0.047	0.201	0.1897	0.2004	0.1972
[truncated: 48 more columns]

## Sheet: Fig 5b,c
		Enzyme	Activity	Specific activity (umol/min/mg)					Mean	SD	P-value
		WT	AK	37.1694	36.4999	36.2254	39.7332		37.407	1.60071
		G472S	AK	34.6725	35.9669	36.3123	38.3202		36.318	1.50994	0.360488
		Truncated	AK	0.568931	0.570361	0.571766	0.599853		0.577728	0.0147954
		WT	HDH	127.937	129.005	123.732	146.685	145.205	134.513	10.6337
		G472S	HDH	2.74089	2.68172	2.7223			2.71497	0.0302551	8.07171e-07
		Truncated	HDH	0					0

## Sheet: Fig 5d & Suppl Fig 10
Strain	Replicate	Batch	[DAP]_uM	[hSer]_uM	[Lys]_mM	DAP_ratio	hSer_ratio	Lys_ratio	log2(ratio_DAP)	log2(ratio_hSer)	log2(ratio_Lys)
ΔgapA	1	#1	2.19254	85.3116	0.124453
ΔgapA	2	#1	2.78835	113.464	0.13836	2.32391	94.017	0.127427
ΔgapA	3	#1	2.30218	76.5747	0.123845
ΔgapA	4	#1	2.01256	100.718	0.12305
EG1.2x	1	#1	4.04888	34.8461	3.17456	1.74227	0.370636	24.9128	0.800969	-1.43193	4.63882
EG1.2x	2	#1	3.0634	21.1	2.8608	1.31821	0.224428	22.4505	0.398582	-2.15568	4.48867
EG1.2x	3	#1	3.13007	21.9696	3.1727	1.3469	0.233676	24.8982	0.429643	-2.09742	4.63797
EG1.2x	4	#1	4.16549	16.5978	3.42067	1.79245	0.17654	26.8442	0.841933	-2.50193	4.74654
EG2.1t	1	#1	15.5044	12.684	1.8844	6.67168	0.134912	14.7881	2.73805	-2.88991	3.88636
EG2.1t	2	#1	12.7294	13.5845	2.29192	5.47759	0.14449	17.9862	2.45354	-2.79096	4.16882
EG2.1t	3	#1	8.86562	24.9264	2.41686	3.81496	0.265127	18.9666	1.93167	-1.91525	4.24539
EG2.1t	4	#1	11.1049	26.5371	3.66448	4.77854	0.282259	28.7575	2.25657	-1.82491	4.84587
EG2.2s	1	#1	2.69759	114.544	0.187204	1.1608	1.21834	1.46911	0.215119	0.284914	0.554939
EG2.2s	2	#1	2.52509	127.022	0.186616	1.08657	1.35106	1.46449	0.119785	0.434089	0.550402
EG2.2s	3	#1	3.20825	125.958	0.204487	1.38054	1.33974	1.60474	0.465232	0.42195	0.68234
EG2.2s	4	#1	3.3255	172.517	0.212435	1.43099	1.83495	1.66711	0.517018	0.875743	0.737352
EG2.3a	1	#1	5.94227	106.332	0.275723	2.55702	1.13098	2.16377	1.35446	0.177575	1.11355
EG2.3a	2	#1	4.39389	114.476	0.277309	1.89074	1.21761	2.17622	0.918947	0.28405	1.12182
EG2.3a	3	#1	4.09391	96.7671	0.266376	1.76165	1.02925	2.09042	0.816926	0.0415938	1.06379
EG2.3a	4	#1	3.43622	67.7064	0.138473	1.47864	0.72015	1.08668	0.564269	-0.47363	0.119931
EG2.4a	1	#1	4.32594	72.664	0.186429	1.86149	0.772882	1.46303	0.896461	-0.37168	0.548955
EG2.4a	2	#1	5.15937	106.753	0.21348	2.22013	1.13546	1.67531	1.15064	0.183278	0.74443
EG2.4a	3	#1	3.55286	103.342	0.220215	1.52883	1.09919	1.72816	0.612427	0.136436	0.789238
EG2.4a	4	#1	3.45125	100.717	0.210919	1.48511	1.07126	1.65522	0.570565	0.0993127	0.72702
EG2.5a	1	#1	3.16543	123.049	0.197641	1.36212	1.3088	1.55101	0.445849	0.388242	0.633208
EG2.5a	2	#1	3.93096	176.535	0.231451	1.69153	1.87769	1.81634	0.75833	0.90896	0.861036
EG2.5a	3	#1	4.02911	124.193	0.22926	1.73377	1.32097	1.79914	0.793909	0.401594	0.84731
EG2.5a	4	#1	4.20625	203.235	0.246415	1.80999	2.16169	1.93377	0.855981	1.11216	0.951417
ΔgapA	1	#2	0.47501	149.831	0.199481
ΔgapA	2	#2	0.288961	144.007	0.211267	0.309595	133.954	0.202744
ΔgapA	3	#2	0.216447	136.686	0.209341
ΔgapA	4	#2	0.257965	105.291	0.190886
EG1.2x	1	#2	2.82217	41.7322	4.77452	9.11568	0.311542	23.5496	3.18835	-1.6825	4.55763
EG1.2x	2	#2	2.842	46.6194	4.84915	9.17972	0.348027	23.9176	3.19845	-1.52273	4.58
EG1.2x	3	#2	2.95311	49.7368	4.70443	9.5386	0.371298	23.2038	3.25378	-1.42935	4.53629
EG1.2x	4	#2	3.09963	48.8013	4.8964	10.0119	0.364315	24.1507	3.32364	-1.45674	4.59399
EG2.1t	1	#2	0.944802	10.3607	5.142	3.05173	0.0773456	25.3621	1.60963	-3.69254	4.6646
EG2.1t	2	#2	0.681051	11.2949	5.03454	2.19981	0.0843195	24.832	1.13738	-3.56799	4.63413
EG2.1t	3	#2	0.601436	10.2074	4.94761	1.94265	0.076201	24.4033	0.958026	-3.71405	4.609
EG2.1t	4	#2	0.56645	10.6403	4.81967	1.82964	0.079433	23.7722	0.871563	-3.65412	4.5712
EG2.2s	1	#2	0.27545	172.2	0.244717	0.889709	1.28552	1.20703	-0.168595	0.362348	0.271456
EG2.2s	2	#2	0.197239	193.376	0.230818	0.637085	1.4436	1.13847	-0.650441	0.529674	0.187101
EG2.2s	3	#2	0.196318	176.505	0.222565	0.634112	1.31766	1.09776	-0.65719	0.397976	0.134569
EG2.2s	4	#2	0.254169	171.369	0.226083	0.820972	1.27932	1.11512	-0.284595	0.355373	0.157196
EG2.3a	1	#2	0.762571	63.2453	0.244493	2.46312	0.472143	1.20592	1.30049	-1.0827	0.270138
EG2.3a	2	#2	0.274331	58.3416	0.236963	0.886096	0.435536	1.16878	-0.174465	-1.19914	0.225006
EG2.3a	3	#2	0.310096	57.3644	0.232799	1.00162	0.428241	1.14824	0.00233238	-1.22351	0.199427
EG2.3a	4	#2	0.621648	61.4062	0.232449	2.00794	0.458414	1.14652	1.00571	-1.12528	0.197255
EG2.4a	1	#2	0.289194	46.0907	0.259395	0.934103	0.34408	1.27942	-0.0983459	-1.53918	0.355492
EG2.4a	2	#2	0.437357	38.1488	0.181962	1.41267	0.284791	0.897497	0.498427	-1.81202	-0.156021
EG2.4a	3	#2	0.325898	51.5287	0.234067	1.05266	0.384676	1.1545	0.074035	-1.37829	0.207265
EG2.4a	4	#2	0.344182	55.8901	0.242751	1.11171	0.417235	1.19733	0.152786	-1.26107	0.259822
EG2.5a	1	#2	2.14744	39.0353	0.288287	6.93627	0.291409	1.42193	2.79416	-1.77888	0.507848
EG2.5a	2	#2	2.16393	43.7567	0.263223	6.98956	0.326655	1.2983	2.8052	-1.61416	0.376628
EG2.5a	3	#2	1.91707	62.5658	0.319324	6.19218	0.467071	1.57501	2.63045	-1.09829	0.655365
EG2.5a	4	#2	1.91388	60.8607	0.324712	6.18189	0.454342	1.60159	2.62805	-1.13815	0.679505
					Fig 5d

## Sheet: Fig 5e
Strain	Replicate	Batch	[Lys]_uM
ΔgapA	1	#1	0.0931944
ΔgapA	2	#1	0.132581
ΔgapA	3	#1	0.0617294
ΔgapA	4	#1	0.0799749
EG1.2x	1	#1	312.66
EG1.2x	2	#1	206.667
EG1.2x	3	#1	203.565
EG1.2x	4	#1	232.395
EG2.1t	1	#1	283.376
EG2.1t	2	#1	581.251
EG2.1t	3	#1	324.188
EG2.1t	4	#1	338.089
EG2.2s	1	#1	0.962204
EG2.2s	2	#1	0.517573
EG2.2s	3	#1	0.390214
EG2.2s	4	#1	0.271096
EG2.3a	1	#1	0.316553
EG2.3a	2	#1	0.271339
EG2.3a	3	#1	0.177201
EG2.3a	4	#1	0.221991
EG2.4a	1	#1	0.261586
EG2.4a	2	#1	0.33413
EG2.4a	3	#1	0.260467
EG2.4a	4	#1	0.263382
EG2.5a	1	#1	0.28565
EG2.5a	2	#1	0.137469
EG2.5a	3	#1	0.235003
EG2.5a	4	#1	0.15984
ΔgapA	1	#2	0.0312479
ΔgapA	2	#2	0.0257102
ΔgapA	3	#2	0.026808
ΔgapA	4	#2	0.026986
EG1.2x	1	#2	195.783
EG1.2x	2	#2	185.043
EG1.2x	3	#2	169.017
EG1.2x	4	#2	173.676
EG2.1t	1	#2	291.298
EG2.1t	2	#2	283.644
EG2.1t	3	#2	272.707
EG2.1t	4	#2	275.615
EG2.2s	1	#2	0.278039
EG2.2s	2	#2	0.144304
EG2.2s	3	#2	0.0979396
EG2.2s	4	#2	0.0758397
EG2.3a	1	#2	0.0725251
EG2.3a	2	#2	0.0507088
EG2.3a	3	#2	0.0479761
EG2.3a	4	#2	0.0469532
EG2.4a	1	#2	0.040807
EG2.4a	2	#2	0.0392315
EG2.4a	3	#2	0.0589862
EG2.4a	4	#2	0.0415373
EG2.5a	1	#2	0.0626449
EG2.5a	2	#2	0.0460568
EG2.5a	3	#2	0.0682145
EG2.5a	4	#2	0.0462513
			Fig 5e

## Sheet: Fig 6b & Suppl Fig 15
		P3Pe Δsad, pLac sad, 0mM IPTG				P3Pe Δsad, pLac sad, 0.2 mM IPTG				P3Pe Δsad, pLac sad, 1 mM IPTG				P3Pe Δsad, pLac sad, 2 mM IPTG				P3Pe Δsad, pLac sad, 5 mM IPTG				P3Pe Δsad, pLac sadQ262R, 1 mM IPTG				P3P, 5 mM glycerate				P3P, 0 mM glycerate				P3Pe Δsad, 0 mM glycerate				P3Pe, 0 mM glycerate
Time	T° 600	B1	B2	B3	B4	C1	C2	C3	C4	D1	D2	D3	D4	E1	E2	E3	E4	F1	F2	F3	F4	D5	D6	D7	D8	G1	G2	G3	G4	H1	H2	H3	H4	H5	H6	H7	H8	H9	H10	H11	H12
64	37	0.0478	0.0508	0.0509	0.0484	0.0515	0.0489	0.0479	0.0479	0.0488	0.0482	0.0483	0.0484	0.049	0.0507	0.0506	0.0481	0.0487	0.0486	0.0485	0.0484	0.0492	0.0493	0.0511	0.051	0.049	0.0481	0.0505	0.049	0.0526	0.0522	0.0479	0.0502	0.0495	0.0483	0.0483	0.0485	0.0469	0.0488	0.0477	0.0487
1021	37	0.0474	0.0505	0.0508	0.0481	0.0512	0.0486	0.0477	0.0477	0.0484	0.048	0.0481	0.0482	0.0489	0.0506	0.0505	0.0479	0.0476	0.0482	0.0485	0.0481	0.0492	0.0494	0.0511	0.0511	0.049	0.0481	0.0505	0.049	0.0524	0.0519	0.0478	0.0501	0.0492	0.0481	0.0481	0.0483	0.0468	0.0485	0.0474	0.0486
1977	36.9	0.0472	0.0506	0.0505	0.048	0.0509	0.0484	0.0476	0.0475	0.0484	0.0478	0.048	0.048	0.0487	0.0503	0.0502	0.0479	0.0475	0.0479	0.0481	0.0479	0.0494	0.0495	0.0515	0.0513	0.049	0.0481	0.0505	0.049	0.0523	0.0518	0.0478	0.0498	0.0493	0.0479	0.048	0.0482	0.0465	0.0484	0.0472	0.0484
2933	37	0.0474	0.0509	0.0506	0.0479	0.051	0.0485	0.0478	0.0475	0.0483	0.048	0.0481	0.0481	0.0488	0.0504	0.0504	0.0478	0.0476	0.048	0.0482	0.048	0.0498	0.05	0.0518	0.0517	0.0494	0.0483	0.0508	0.0493	0.0524	0.052	0.0478	0.05	0.0496	0.0482	0.048	0.0482	0.0468	0.0484	0.0474	0.0486
3890	37	0.0475	0.051	0.0506	0.0479	0.0512	0.0486	0.0477	0.0476	0.0484	0.048	0.0483	0.0482	0.0489	0.0505	0.0504	0.0479	0.0476	0.0481	0.0482	0.0479	0.0502	0.0505	0.0523	0.0522	0.0499	0.0486	0.0511	0.0496	0.0525	0.052	0.0478	0.05	0.0494	0.0481	0.0482	0.0484	0.0469	0.0485	0.0474	0.0485
4846	37	0.0475	0.0511	0.0505	0.0481	0.051	0.0487	0.0476	0.0476	0.0485	0.048	0.0484	0.0483	0.0488	0.0505	0.0504	0.0479	0.0476	0.0481	0.0483	0.0481	0.0507	0.051	0.0526	0.0527	0.05	0.049	0.0514	0.0497	0.0524	0.0521	0.0478	0.05	0.0494	0.0482	0.0482	0.0483	0.0468	0.0485	0.0474	0.0485
5802	37	0.0476	0.0509	0.0505	0.048	0.0511	0.0487	0.0477	0.0476	0.0485	0.0479	0.0483	0.0483	0.0489	0.0505	0.0504	0.0479	0.0477	0.048	0.0481	0.0481	0.0509	0.0512	0.053	0.0529	0.05	0.0491	0.0514	0.0499	0.0525	0.0519	0.0479	0.0503	0.0493	0.0482	0.0481	0.0484	0.0469	0.0485	0.0471	0.0485
6759	37	0.0474	0.051	0.0506	0.0479	0.0511	0.0486	0.0478	0.0476	0.0486	0.048	0.0482	0.0481	0.0489	0.0503	0.0504	0.0479	0.0476	0.0481	0.0483	0.0482	0.0513	0.0515	0.0534	0.0532	0.0504	0.049	0.0516	0.0502	0.0524	0.052	0.0478	0.05	0.0492	0.048	0.0481	0.0485	0.0468	0.0486	0.0473	0.0486
7715	37	0.0476	0.051	0.0505	0.0481	0.0512	0.0486	0.0478	0.0477	0.0486	0.0481	0.0484	0.0483	0.0491	0.0504	0.0505	0.048	0.0476	0.0481	0.0484	0.0482	0.0515	0.0519	0.0537	0.0535	0.0505	0.0494	0.052	0.0504	0.0526	0.052	0.048	0.05	0.0494	0.0483	0.0483	0.0485	0.047	0.0487	0.0474	0.0487
8671	37	0.0475	0.0509	0.0506	0.0481	0.0512	0.0487	0.0478	0.0476	0.0486	0.048	0.0482	0.0484	0.0488	0.0504	0.0504	0.0479	0.0477	0.0481	0.0483	0.0481	0.0519	0.0523	0.0541	0.0538	0.0507	0.0498	0.052	0.0507	0.0524	0.052	0.048	0.05	0.0495	0.0482	0.048	0.0484	0.0469	0.0486	0.0475	0.0486
9627	37	0.0475	0.051	0.0507	0.0481	0.051	0.0485	0.0478	0.0476	0.0487	0.0481	0.0483	0.0483	0.0488	0.0505	0.0504	0.0478	0.0476	0.0481	0.0482	0.0481	0.0523	0.0526	0.0543	0.0543	0.051	0.0499	0.0524	0.051	0.0523	0.0519	0.0477	0.0502	0.0492	0.0482	0.0482	0.0483	0.0469	0.0485	0.0475	0.0487
10584	37	0.0477	0.0512	0.0509	0.0483	0.0513	0.0488	0.0481	0.0478	0.049	0.0485	0.0486	0.0487	0.0492	0.0506	0.0507	0.048	0.0481	0.0483	0.0485	0.0486	0.0529	0.0534	0.0552	0.0547	0.0515	0.0506	0.0529	0.0516	0.0527	0.0523	0.048	0.0504	0.0496	0.0486	0.0484	0.0486	0.0474	0.049	0.0477	0.049
11540	37	0.0475	0.0511	0.0508	0.0484	0.0511	0.0487	0.048	0.0478	0.0492	0.0482	0.0484	0.0485	0.0491	0.0505	0.0506	0.0484	0.0479	0.0482	0.0483	0.0482	0.0533	0.0538	0.0556	0.0551	0.0519	0.0508	0.0531	0.0518	0.0526	0.0523	0.0479	0.0503	0.0496	0.0485	0.0483	0.0487	0.0473	0.0487	0.0476	0.0488
12497	36.9	0.0477	0.051	0.0507	0.0483	0.0512	0.0488	0.048	0.0477	0.0491	0.0484	0.0486	0.0485	0.0492	0.0506	0.0505	0.0481	0.0479	0.0481	0.0484	0.0484	0.054	0.0545	0.0561	0.0558	0.0524	0.0515	0.0536	0.0524	0.0525	0.0523	0.0479	0.0503	0.0496	0.0485	0.0482	0.0486	0.0474	0.0488	0.0477	0.049
13454	37	0.0475	0.0511	0.0507	0.0482	0.051	0.0487	0.0478	0.0477	0.0489	0.0483	0.0484	0.0486	0.049	0.0504	0.0505	0.0481	0.0479	0.048	0.0483	0.0482	0.0543	0.0548	0.0567	0.0561	0.0529	0.052	0.0541	0.0529	0.0524	0.0521	0.0477	0.0501	0.0495	0.0484	0.0482	0.0484	0.0471	0.0488	0.0476	0.0489
14410	37	0.0475	0.0513	0.0507	0.0482	0.0511	0.0489	0.048	0.0476	0.0491	0.0484	0.0485	0.0485	0.049	0.0504	0.0505	0.048	0.0478	0.0481	0.0482	0.0482	0.0548	0.0555	0.0573	0.0568	0.0537	0.0527	0.0547	0.0537	0.0525	0.0521	0.0479	0.0502	0.0497	0.0484	0.0482	0.0485	0.0473	0.0488	0.0476	0.049
15366	37	0.0476	0.0511	0.0508	0.0482	0.0511	0.0488	0.0479	0.0477	0.0491	0.0484	0.0484	0.0485	0.0489	0.0505	0.0506	0.0479	0.0478	0.0481	0.0483	0.0482	0.0556	0.0561	0.058	0.0574	0.0542	0.0533	0.0553	0.0544	0.0525	0.0522	0.0478	0.0502	0.0496	0.0484	0.0482	0.0484	0.0474	0.0488	0.0475	0.049
16323	37	0.0475	0.0511	0.0506	0.0481	0.051	0.0488	0.0478	0.0477	0.049	0.0484	0.0484	0.0486	0.0491	0.0505	0.0505	0.048	0.048	0.0481	0.0482	0.0485	0.0563	0.0568	0.0589	0.0581	0.0549	0.0541	0.0563	0.0553	0.0525	0.0521	0.0477	0.0502	0.0496	0.0483	0.0481	0.0486	0.0473	0.0488	0.0476	0.0489
17279	36.9	0.0476	0.0511	0.0507	0.0483	0.0511	0.049	0.0478	0.0478	0.0491	0.0485	0.0485	0.0486	0.049	0.0505	0.0506	0.0483	0.048	0.0483	0.0483	0.0483	0.0572	0.0577	0.0596	0.0589	0.056	0.0551	0.0572	0.0563	0.0525	0.0523	0.0478	0.0502	0.0496	0.0484	0.0482	0.0486	0.0474	0.0489	0.0477	0.0492
18235	37	0.0478	0.0511	0.0508	0.0484	0.0513	0.0489	0.0479	0.0477	0.0492	0.0485	0.0485	0.0486	0.0491	0.0505	0.0506	0.0481	0.0478	0.0482	0.0483	0.0483	0.0579	0.0587	0.0605	0.0597	0.0568	0.0561	0.0583	0.0575	0.0526	0.0522	0.0477	0.0503	0.0496	0.0485	0.0484	0.0486	0.0475	0.049	0.0478	0.0491
19191	37	0.0477	0.0512	0.0508	0.0483	0.0513	0.049	0.048	0.0478	0.0491	0.0486	0.0485	0.0488	0.0491	0.0505	0.0507	0.0482	0.0479	0.0482	0.0483	0.0485	0.0589	0.0596	0.0615	0.0605	0.0581	0.0575	0.0592	0.0587	0.0527	0.0522	0.0477	0.0503	0.0497	0.0485	0.0484	0.0486	0.0475	0.0489	0.0478	0.0491
20148	37	0.0476	0.0511	0.0507	0.0484	0.0512	0.049	0.0479	0.0478	0.0491	0.0484	0.0485	0.0486	0.0491	0.0505	0.0505	0.0481	0.048	0.0483	0.0481	0.0483	0.0597	0.0606	0.0626	0.0615	0.0591	0.0585	0.0604	0.0599	0.0524	0.0523	0.0477	0.0503	0.0496	0.0485	0.0483	0.0485	0.0475	0.0489	0.0478	0.0491
21104	37	0.0476	0.0511	0.0507	0.0482	0.0512	0.0488	0.0477	0.0476	0.0492	0.0484	0.0486	0.0485	0.049	0.0506	0.0506	0.0481	0.0478	0.0481	0.0483	0.0482	0.0606	0.0618	0.0634	0.0624	0.0605	0.0599	0.0617	0.0615	0.0526	0.0522	0.0477	0.0501	0.0496	0.0484	0.0482	0.0485	0.0475	0.0489	0.0477	0.0491
22061	37	0.0477	0.0512	0.0508	0.0483	0.0514	0.049	0.0479	0.0478	0.0493	0.0486	0.0486	0.0486	0.0491	0.0506	0.0506	0.0481	0.0481	0.0483	0.0484	0.0484	0.0617	0.0629	0.0649	0.0636	0.062	0.0616	0.0634	0.063	0.0525	0.0523	0.0478	0.0503	0.0498	0.0485	0.0483	0.0488	0.0476	0.0491	0.0478	0.0492
23017	37	0.0476	0.0512	0.0507	0.0483	0.0513	0.0489	0.0479	0.0477	0.0492	0.0484	0.0486	0.0486	0.049	0.0505	0.0505	0.0481	0.048	0.0481	0.0482	0.0484	0.0628	0.0641	0.0661	0.0646	0.0637	0.0634	0.0652	0.0648	0.0525	0.0522	0.0478	0.0503	0.0496	0.0485	0.0483	0.0485	0.0476	0.0491	0.0479	0.0492
23974	37	0.0478	0.0513	0.0509	0.0484	0.0514	0.0491	0.0481	0.0479	0.0494	0.0485	0.0487	0.0487	0.0492	0.0506	0.0507	0.0482	0.0481	0.0483	0.0484	0.0485	0.0641	0.0657	0.0674	0.0659	0.0657	0.0655	0.0671	0.0674	0.0527	0.0523	0.0479	0.0504	0.0496	0.0487	0.0484	0.0487	0.0477	0.0492	0.0481	0.0494
24930	37.1	0.0476	0.0511	0.0509	0.0484	0.0512	0.0489	0.048	0.0478	0.0492	0.0484	0.0485	0.0487	0.049	0.0506	0.0506	0.0481	0.0479	0.0483	0.0483	0.0483	0.065	0.0667	0.0685	0.067	0.0671	0.0674	0.069	0.0692	0.0525	0.0522	0.0477	0.0503	0.0495	0.0485	0.0482	0.0485	0.0475	0.0491	0.0478	0.0492
25887	36.9	0.0478	0.0511	0.0508	0.0483	0.0514	0.049	0.0481	0.0478	0.0496	0.0486	0.0488	0.0488	0.0493	0.0507	0.0506	0.0482	0.0481	0.0483	0.0485	0.0489	0.0665	0.0684	0.0703	0.0686	0.0692	0.0698	0.0714	0.0718	0.0526	0.0522	0.0478	0.0504	0.0497	0.0486	0.0485	0.0488	0.0477	0.0493	0.048	0.0494
26844	37	0.0478	0.0513	0.0509	0.0485	0.0514	0.0492	0.0481	0.0478	0.0494	0.0485	0.0488	0.0488	0.0493	0.0507	0.0507	0.0485	0.0481	0.0483	0.0486	0.0485	0.0677	0.07	0.0718	0.0698	0.0715	0.0724	0.0737	0.0745	0.0526	0.0522	0.0478	0.0504	0.0499	0.0485	0.0483	0.0488	0.0477	0.0493	0.048	0.0494
27800	37	0.0477	0.0512	0.0509	0.0485	0.0515	0.0492	0.048	0.0479	0.0495	0.0487	0.0488	0.0488	0.0494	0.0505	0.0507	0.0482	0.0481	0.0483	0.0485	0.0485	0.0691	0.0717	0.0734	0.0713	0.074	0.0752	0.0765	0.0775	0.0527	0.0523	0.0478	0.0505	0.0499	0.0486	0.0484	0.0486	0.0478	0.0493	0.048	0.0494
28756	36.9	0.0479	0.0512	0.0509	0.0485	0.0514	0.0493	0.0481	0.0479	0.0495	0.0487	0.0488	0.0489	0.0492	0.0507	0.0509	0.0485	0.0483	0.0484	0.0484	0.0488	0.0705	0.0737	0.0752	0.0729	0.0766	0.0785	0.0796	0.0811	0.0526	0.0523	0.0478	0.0505	0.0499	0.0487	0.0485	0.0488	0.048	0.0493	0.0482	0.0496
29713	37	0.0476	0.051	0.0507	0.0483	0.0513	0.0489	0.0479	0.0478	0.0493	0.0484	0.0486	0.0487	0.0491	0.0505	0.0505	0.0481	0.0481	0.0482	0.0483	0.0483	0.0717	0.0752	0.0766	0.0742	0.0793	0.0815	0.0827	0.0847	0.0525	0.0522	0.0476	0.0504	0.0496	0.0484	0.0483	0.0485	0.0477	0.0492	0.0479	0.0494
30669	37	0.0477	0.0512	0.0509	0.0483	0.0514	0.0491	0.0481	0.0478	0.0494	0.0486	0.0487	0.0487	0.0493	0.0506	0.0507	0.0482	0.0481	0.0484	0.0484	0.0487	0.0734	0.0775	0.0785	0.076	0.0825	0.0856	0.0866	0.0892	0.0526	0.0523	0.0478	0.0504	0.05	0.0486	0.0482	0.0486	0.0478	0.0493	0.048	0.0495
31625	37	0.0476	0.0511	0.0507	0.0483	0.0512	0.0491	0.0482	0.0478	0.0494	0.0485	0.0485	0.0487	0.0491	0.0507	0.0507	0.0483	0.048	0.0482	0.0483	0.0485	0.0751	0.08	0.0808	0.0779	0.0858	0.0899	0.0906	0.0942	0.0525	0.0523	0.0477	0.0503	0.0497	0.0484	0.0483	0.0487	0.0477	0.0493	0.0481	0.0495
32582	37	0.0476	0.0513	0.0508	0.0483	0.0514	0.0491	0.048	0.0477	0.0495	0.0486	0.0489	0.0488	0.0492	0.0506	0.0507	0.0482	0.0481	0.0484	0.0484	0.0485	0.0769	0.0824	0.0828	0.0798	0.0895	0.094	0.0946	0.0993	0.0524	0.0522	0.0478	0.0505	0.0498	0.0485	0.0483	0.0487	0.0479	0.0494	0.0481	0.0496
33538	37	0.0476	0.051	0.0508	0.0482	0.0513	0.0491	0.0479	0.0478	0.0494	0.0486	0.0486	0.0488	0.0491	0.0506	0.0506	0.0482	0.0481	0.0482	0.0483	0.0485	0.0787	0.0849	0.0852	0.082	0.094	0.0989	0.0989	0.105	0.0524	0.0521	0.0476	0.0503	0.0498	0.0485	0.0482	0.0485	0.0478	0.0493	0.048	0.0495
34495	37	0.0476	0.051	0.0506	0.0483	0.0514	0.049	0.0478	0.0476	0.0494	0.0484	0.0486	0.0487	0.0491	0.0506	0.0506	0.0482	0.0479	0.0481	0.0482	0.0485	0.0805	0.0877	0.0878	0.084	0.0984	0.1043	0.1038	0.1113	0.0524	0.0521	0.0475	0.0504	0.0496	0.0484	0.0481	0.0486	0.0478	0.0494	0.0481	0.0495
35452	37	0.0478	0.0512	0.0508	0.0483	0.0514	0.0491	0.048	0.0481	0.0495	0.0494	0.0487	0.049	0.0494	0.0507	0.0508	0.0482	0.0482	0.0483	0.0484	0.0486	0.0829	0.0904	0.0905	0.0866	0.1034	0.1103	0.1092	0.1181	0.0526	0.0523	0.0478	0.0505	0.0498	0.0486	0.0484	0.0487	0.048	0.0495	0.0483	0.0497
36408	36.9	0.0477	0.0511	0.0508	0.0485	0.0513	0.0492	0.0481	0.0478	0.0495	0.0486	0.0488	0.0489	0.0493	0.0508	0.0507	0.0482	0.0482	0.0483	0.0484	0.0486	0.0853	0.0933	0.0932	0.0889	0.1088	0.1164	0.1149	0.1251	0.0526	0.0522	0.0476	0.0503	0.0499	0.0486	0.0483	0.0487	0.0481	0.0496	0.0484	0.0497
37364	37	0.0477	0.0511	0.0508	0.0483	0.0514	0.0491	0.048	0.048	0.0496	0.0485	0.0488	0.049	0.0493	0.0507	0.0508	0.0482	0.0481	0.0483	0.0485	0.0486	0.0879	0.0963	0.0965	0.0916	0.1146	0.1234	0.1206	0.1326	0.0525	0.0522	0.0477	0.0503	0.0499	0.0485	0.0482	0.0486	0.0481	0.0496	0.0483	0.0499
38321	36.9	0.0477	0.0511	0.0507	0.0483	0.0515	0.0498	0.0479	0.0478	0.0495	0.0487	0.049	0.0488	0.0493	0.0508	0.0507	0.0484	0.0482	0.0484	0.0484	0.0487	0.0902	0.0991	0.0996	0.0941	0.1212	0.1296	0.1271	0.14	0.0527	0.0523	0.0478	0.0504	0.0499	0.0486	0.0483	0.0487	0.0481	0.0496	0.0483	0.0498
39277	37	0.0478	0.0512	0.051	0.0485	0.0515	0.0493	0.0482	0.0482	0.0497	0.0488	0.0489	0.049	0.0494	0.0508	0.0509	0.0485	0.0483	0.0484	0.0485	0.0487	0.0932	0.1021	0.1029	0.0971	0.1279	0.1364	0.1343	0.1474	0.0527	0.0523	0.0477	0.0506	0.05	0.0487	0.0484	0.0488	0.0484	0.0498	0.0486	0.0499
40233	37	0.0476	0.0512	0.0507	0.0483	0.0514	0.0491	0.048	0.0479	0.0494	0.0487	0.0488	0.049	0.0493	0.0507	0.0508	0.0482	0.0483	0.0484	0.0484	0.0486	0.096	0.1047	0.1056	0.0997	0.1333	0.1411	0.1386	0.1539	0.0526	0.0522	0.0477	0.0505	0.0497	0.0485	0.0484	0.0486	0.0482	0.0497	0.0484	0.0499
41189	37	0.0476	0.0512	0.0506	0.0483	0.0513	0.0492	0.048	0.0477	0.0495	0.0485	0.0487	0.0488	0.0491	0.0506	0.0506	0.0481	0.048	0.0481	0.0483	0.0488	0.0993	0.1083	0.1093	0.1035	0.1353	0.1464	0.1417	0.1594	0.0526	0.0521	0.0476	0.0503	0.0498	0.0484	0.0481	0.0486	0.0481	0.0496	0.0483	0.0498
42146	37	0.0478	0.0515	0.0508	0.0485	0.0516	0.0493	0.0481	0.048	0.0497	0.0487	0.049	0.0489	0.0494	0.0508	0.0509	0.0484	0.0483	0.0485	0.0485	0.049	0.1027	0.1125	0.1137	0.1066	0.137	0.1489	0.1434	0.1614	0.0527	0.0524	0.0477	0.0505	0.0499	0.0486	0.0483	0.0488	0.0484	0.0499	0.0486	0.0503
43102	37	0.0478	0.051	0.0508	0.0483	0.0514	0.0492	0.0481	0.0479	0.0496	0.0487	0.0488	0.0488	0.0494	0.0508	0.0507	0.0483	0.0482	0.0483	0.0485	0.0487	0.1062	0.1151	0.1173	0.1099	0.1369	0.1473	0.1432	0.1611	0.0526	0.0522	0.0477	0.0505	0.0497	0.0486	0.0484	0.0486	0.0484	0.0497	0.0485	0.0499
44059	37	0.0478	0.0512	0.0508	0.0487	0.0516	0.0493	0.048	0.048	0.0499	0.0488	0.049	0.049	0.0494	0.0509	0.051	0.0485	0.0483	0.0483	0.0486	0.0489	0.1101	0.1196	0.1216	0.114	0.1385	0.148	0.1442	0.1611	0.0527	0.0523	0.0477	0.0507	0.0499	0.0486	0.0484	0.0488	0.0486	0.05	0.0486	0.0503
45015	37	0.0476	0.0511	0.0506	0.0482	0.0514	0.0491	0.048	0.0479	0.0496	0.0487	0.0486	0.0488	0.0493	0.0505	0.0506	0.0483	0.0483	0.0483	0.0483	0.0487	0.1142	0.123	0.1258	0.1181	0.1391	0.147	0.1444	0.159	0.0525	0.0522	0.0475	0.0504	0.0497	0.0485	0.0482	0.0486	0.0484	0.0499	0.0484	0.0502
45972	37	0.0477	0.0511	0.0506	0.0482	0.0515	0.0493	0.048	0.0479	0.0496	0.0485	0.0487	0.0488	0.0492	0.0508	0.0509	0.0484	0.0483	0.0484	0.0484	0.0489	0.1187	0.1273	0.1306	0.1222	0.1407	0.1464	0.1456	0.159	0.0525	0.0521	0.0476	0.0504	0.0498	0.0488	0.0482	0.0486	0.0485	0.0498	0.0487	0.0502
46928	36.9	0.0475	0.051	0.0508	0.0484	0.0514	0.0493	0.0479	0.0479	0.0495	0.0486	0.0487	0.0488	0.0493	0.0507	0.0507	0.0483	0.0482	0.0484	0.0483	0.0488	0.1229	0.1311	0.1351	0.1258	0.1417	0.1468	0.1463	0.1583	0.0525	0.0521	0.0476	0.0504	0.0497	0.0484	0.0483	0.0487	0.0487	0.0499	0.0486	0.0502
47885	36.9	0.0476	0.0511	0.0507	0.0484	0.0514	0.0491	0.0481	0.0479	0.0496	0.0487	0.0488	0.049	0.0494	0.0506	0.0508	0.0483	0.0482	0.0483	0.0485	0.0488	0.1274	0.135	0.14	0.1312	0.1433	0.1471	0.1479	0.1584	0.0525	0.0522	0.0477	0.0505	0.0496	0.0485	0.0483	0.0486	0.0487	0.0501	0.0488	0.0503
48841	37	0.0476	0.051	0.0507	0.0482	0.0513	0.0492	0.0483	0.048	0.0496	0.0484	0.0488	0.0488	0.0492	0.0507	0.0507	0.0483	0.0481	0.0483	0.0484	0.0488	0.133	0.1403	0.1454	0.1359	0.1444	0.148	0.1493	0.1589	0.0525	0.0521	0.0476	0.0504	0.0497	0.0484	0.0483	0.0486	0.0487	0.0501	0.0488	0.0503
49797	37	0.0476	0.0511	0.0507	0.0485	0.0514	0.0493	0.048	0.0478	0.0496	0.0487	0.0487	0.0489	0.0494	0.0508	0.0507	0.0484	0.0483	0.0484	0.0485	0.0489	0.1384	0.1451	0.1513	0.1411	0.1462	0.1497	0.1499	0.1598	0.0525	0.0522	0.0478	0.0505	0.0496	0.0486	0.0482	0.0487	0.0489	0.05	0.0489	0.0505
50754	37	0.0476	0.0511	0.0506	0.0482	0.0514	0.0492	0.0479	0.0479	0.0497	0.0487	0.0487	0.0488	0.0492	0.0507	0.0508	0.0482	0.0482	0.0483	0.0484	0.0487	0.1445	0.1508	0.1567	0.1464	0.1482	0.1503	0.1524	0.1601	0.0525	0.0521	0.0477	0.0505	0.0496	0.0484	0.0483	0.0485	0.049	0.0502	0.0489	0.0505
51710	36.9	0.0475	0.0511	0.0507	0.0483	0.0514	0.0493	0.048	0.0479	0.0495	0.0485	0.0488	0.049	0.0494	0.0507	0.0509	0.0483	0.0483	0.0483	0.0483	0.0487	0.1505	0.1568	0.1625	0.1526	0.1501	0.1522	0.1536	0.1614	0.0525	0.0521	0.0476	0.0504	0.0497	0.0485	0.0483	0.0486	0.049	0.0502	0.049	0.0506
52667	37	0.0476	0.0511	0.0508	0.0482	0.0513	0.0492	0.0479	0.0481	0.0497	0.0487	0.0488	0.049	0.0493	0.0506	0.0508	0.0483	0.0483	0.0485	0.0486	0.0488	0.1567	0.1628	0.1688	0.1584	0.1518	0.1541	0.1558	0.1623	0.0526	0.0522	0.0478	0.0504	0.0498	0.0484	0.0483	0.0486	0.049	0.0503	0.049	0.0508
53623	36.9	0.0476	0.051	0.0507	0.0484	0.0513	0.0492	0.0479	0.0478	0.0496	0.0486	0.0489	0.049	0.0493	0.0508	0.0508	0.0484	0.0483	0.0483	0.0485	0.049	0.1634	0.1692	0.1751	0.1657	0.1533	0.155	0.1577	0.1628	0.0525	0.0522	0.0477	0.0507	0.0496	0.0485	0.0484	0.0487	0.049	0.0505	0.0489	0.0507
54580	37	0.0477	0.0512	0.0508	0.0483	0.0515	0.0495	0.0481	0.0479	0.0498	0.0488	0.049	0.0491	0.0494	0.0509	0.0508	0.0484	0.0484	0.0485	0.0485	0.0492	0.1698	0.1756	0.1817	0.1725	0.155	0.1559	0.1587	0.1641	0.0526	0.0522	0.0479	0.0505	0.0498	0.0486	0.0482	0.0488	0.0492	0.0506	0.0493	0.0509
55537	37	0.0475	0.0509	0.0504	0.0482	0.0513	0.0491	0.0479	0.0477	0.0495	0.0484	0.0487	0.0488	0.0494	0.0507	0.0506	0.0482	0.0482	0.0482	0.0484	0.0488	0.1768	0.1823	0.189	0.1798	0.1567	0.1581	0.1608	0.166	0.0524	0.0521	0.0476	0.0503	0.0496	0.0484	0.0481	0.0486	0.049	0.0504	0.0492	0.0508
56493	36.9	0.0474	0.051	0.0505	0.0482	0.0513	0.0492	0.0478	0.0477	0.0495	0.0486	0.0487	0.0487	0.0492	0.0507	0.0508	0.0482	0.0482	0.0482	0.0484	0.0488	0.1843	0.1899	0.1966	0.1874	0.158	0.1602	0.1631	0.1676	0.0525	0.0521	0.0475	0.0502	0.0496	0.0484	0.0481	0.0485	0.0492	0.0506	0.0492	0.0508
57449	37	0.0475	0.051	0.0506	0.0482	0.0514	0.0491	0.048	0.0478	0.0497	0.0485	0.0489	0.0491	0.0492	0.0506	0.0508	0.0482	0.0484	0.0484	0.0484	0.0488	0.1899	0.1957	0.2025	0.1941	0.1602	0.1604	0.1637	0.1678	0.0526	0.0522	0.0475	0.0504	0.0496	0.0484	0.0482	0.0486	0.0494	0.0506	0.0493	0.051
58406	37	0.0476	0.051	0.0509	0.0482	0.0514	0.0494	0.0481	0.0478	0.0496	0.0486	0.0491	0.0489	0.0494	0.0507	0.0507	0.0484	0.0483	0.0484	0.0485	0.0493	0.1972	0.2032	0.211	0.2024	0.1618	0.1624	0.1659	0.1694	0.0525	0.0523	0.0477	0.0504	0.0497	0.0484	0.0482	0.0486	0.0496	0.0507	0.0494	0.0511
59363	37	0.0476	0.0511	0.0507	0.0483	0.0515	0.0499	0.0481	0.048	0.0497	0.0486	0.049	0.049	0.0493	0.0509	0.0508	0.0486	0.0485	0.0483	0.0485	0.0489	0.205	0.2108	0.2187	0.2101	0.1637	0.1645	0.1677	0.1709	0.0526	0.0523	0.0477	0.0505	0.0498	0.0484	0.0484	0.0487	0.0495	0.0508	0.0496	0.0513
60319	37	0.0475	0.0511	0.0507	0.0482	0.0516	0.0493	0.0479	0.048	0.0496	0.0485	0.0489	0.0489	0.0494	0.0508	0.0507	0.0483	0.0483	0.0484	0.0484	0.0489	0.2119	0.2176	0.2259	0.218	0.166	0.1664	0.1691	0.1729	0.0525	0.0523	0.0477	0.0504	0.0496	0.0484	0.0481	0.0486	0.0496	0.0508	0.0496	0.0511
61275	36.9	0.0474	0.051	0.0505	0.0481	0.0514	0.0491	0.048	0.048	0.0495	0.0485	0.0491	0.0489	0.0492	0.0507	0.0507	0.0483	0.0482	0.0483	0.0483	0.0488	0.2201	0.2264	0.2341	0.2262	0.1669	0.1676	0.1703	0.1742	0.0524	0.0521	0.0477	0.0505	0.0494	0.0484	0.0482	0.0486	0.0497	0.0509	0.0496	0.0513
62232	37	0.0475	0.051	0.0504	0.0481	0.052	0.0491	0.0478	0.0479	0.0496	0.0485	0.0488	0.0489	0.0493	0.0507	0.0507	0.0484	0.0483	0.0483	0.0484	0.0488	0.2271	0.2334	0.2406	0.2344	0.1683	0.1683	0.1722	0.1746	0.0525	0.0523	0.0475	0.0505	0.0498	0.0484	0.0481	0.0486	0.0498	0.0511	0.0497	0.0514
63188	36.9	0.0474	0.0509	0.0506	0.0482	0.0514	0.0492	0.048	0.0479	0.0497	0.0487	0.049	0.0489	0.0492	0.0509	0.0507	0.0483	0.0485	0.0484	0.0485	0.0489	0.2354	0.2413	0.2478	0.2433	0.1701	0.1692	0.1733	0.1756	0.0525	0.0522	0.0477	0.0504	0.0497	0.0483	0.0483	0.0488	0.05	0.051	0.0498	0.0515
64145	36.9	0.0476	0.0511	0.0506	0.0482	0.0516	0.0494	0.048	0.0479	0.0498	0.0486	0.049	0.049	0.0495	0.0508	0.0508	0.0484	0.0483	0.0484	0.0485	0.0489	0.2427	0.2492	0.2557	0.2515	0.1713	0.1705	0.1741	0.1767	0.0526	0.0523	0.0481	0.0505	0.0497	0.0486	0.0482	0.0486	0.05	0.0512	0.05	0.0516
65101	37	0.0473	0.0509	0.0505	0.048	0.0513	0.0493	0.0479	0.0478	0.0495	0.0485	0.0489	0.0489	0.0494	0.0507	0.0506	0.0484	0.0482	0.0485	0.0484	0.0488	0.2513	0.2577	0.2636	0.2598	0.1726	0.1718	0.176	0.178	0.0524	0.0521	0.0476	0.0505	0.0496	0.0484	0.0483	0.0486	0.0501	0.0512	0.05	0.0517
66058	37	0.0475	0.051	0.0511	0.0483	0.0515	0.0494	0.048	0.0479	0.0497	0.0487	0.0489	0.0489	0.0493	0.0508	0.0508	0.0484	0.0484	0.0484	0.0484	0.049	0.2584	0.2654	0.2716	0.2684	0.1742	0.1737	0.1775	0.1796	0.0527	0.0524	0.0478	0.0506	0.0496	0.0495	0.0483	0.0487	0.0503	0.0514	0.0503	0.0518
[truncated: 729 more rows]

[truncated: 8 more sheets: Suppl Fig 2a, Suppl Fig 3a & Suppl Table 3, Suppl Fig 4, Suppl Fig 8a, Suppl Fig 11, Suppl Fig 12, Suppl Fig 16, Suppl Fig 18]
